# Supplementary material for: Comparative Genomics of Pathogens Causing Brown Spot Disease of Tobacco: Alternaria longipes and Alternaria alternata
Source: PLoS One. 2016 May 9;11(5):e0155258. doi: 10.1371/journal.pone.0155258 (PMC4861331; doi:10.1371/journal.pone.0155258)
Supplement: S1 Table — (A) CEGMA report of A. longipes cx1. (B) CEGMA report of A. alternata cx2. (XLSX) [file pone.0155258.s003.xlsx]

## Sheet: (A) A.longipes cx1
S1 Table. Statistics of the completeness of assembled A. longipes cx1 genome based on 248 CEGs.
	Prots	%Completeness	Total	Average	%Ortholog
Complete	246	99.19	288	1.17	12.6
Group 1	65	98.48	76	1.17	12.31
Group 2	56	100	59	1.05	5.36
Group 3	60	98.36	71	1.18	15
Group 4	65	100	82	1.26	16.92
Partial	247	99.6	309	1.25	18.22
Group 1	65	98.48	77	1.18	13.85
Group 2	56	100	63	1.12	10.71
Group 3	61	100	79	1.3	22.95
Group 4	65	100	90	1.38	24.62
1The CEGs database contains groups of genes from the following species: Homo sapiens, Drosophila melanogaster, Arabidopsis thaliana, Caenorhabditis elegans, Saccharomyces cerevisiae and Schizosaccharomyces pombe. The CEGs were classed as 4 groups based on the conservation. 2Complete and partial refer to the length of alignments. Keys: Prots = number of 248 ultra-conserved CEGs present in genome %…

## Sheet: (B) A. alternata cx2
S1 Table. Statistics of the completeness of assembled A. alternata cx2 genome based on 248 CEGs.
	Prots	%Completeness	Total	Average	%Ortholog
Complete	244	98.39	269	1.1	7.79
Group 1	64	96.97	71	1.11	6.25
Group 2	56	100	59	1.05	5.36
Group 3	60	98.36	70	1.17	13.33
Group 4	64	98.46	69	1.08	6.25
Partial	246	99.19	281	1.14	10.98
Group 1	65	98.48	72	1.11	6.15
Group 2	56	100	61	1.09	8.93
Group 3	61	100	75	1.23	18.03
Group 4	64	98.46	73	1.14	10.94
1The CEGs database contains groups of genes from the following species: Homo sapiens, Drosophila melanogaster, Arabidopsis thaliana, Caenorhabditis elegans, Saccharomyces cerevisiae and Schizosaccharomyces pombe. The CEGs were classed as 4 groups based on the conservation. 2Complete and partial refer to the length of alignments. Keys: Prots = number of 248 ultra-conserved CEGs present in genome %…
