# Supplementary material for: Comparative Genomics of Pathogens Causing Brown Spot Disease of Tobacco: Alternaria longipes and Alternaria alternata
Source: PLoS One. 2016 May 9;11(5):e0155258. doi: 10.1371/journal.pone.0155258 (PMC4861331; doi:10.1371/journal.pone.0155258)
Supplement: S2 Table — (XLSX) [file pone.0155258.s004.xlsx]

## Sheet: gene function
S2 Table. Number of genes in A. longipes cx1 and A. alternata cx2 with homologs or functional classification in different databases.
		A. longipes cx1			A. alternata cx2
		Number	Percent (%)		Number	Percent (%)
Annotated		10921	86.06		10336	85.84
InterPro		5938	46.79		5825	48.38
KEGG		6133	48.33		5884	48.87
Swissprot		6986	55.05		6724	55.84
TrEMBL		10895	85.86		10311	85.63
PHI		2180	17.18		2063	17.13
Unannotated		1769	13.94		1705	14.16
