# Supplementary material for: Comparative Genomics of Pathogens Causing Brown Spot Disease of Tobacco: Alternaria longipes and Alternaria alternata
Source: PLoS One. 2016 May 9;11(5):e0155258. doi: 10.1371/journal.pone.0155258 (PMC4861331; doi:10.1371/journal.pone.0155258)
Supplement: S3 Table — (XLSX) [file pone.0155258.s005.xlsx]

## Sheet: repeat statistics
S3 Table. Statistics of repeat sequences and transposable elements of A. longipes cx1 and A. alternata cx2 genomes.
	A. longipes cx1		A. alternata cx2
Type	Length (Bp)	% of genome	Length (Bp)	% of genome
Trf	166408	0.451675	91522	0.270268
Repeatmasker	217355	0.589958	118836	0.350928
Proteinmask	491435	1.33388	212961	0.628883
De novo	738922	2.00563	320260	0.945741
Total	1132808	3.07474	586062	1.73067
TEs
DNA	594554	1.61377	127516	0.37656
LINE	49149	0.133403	52436	0.154846
SINE	1358	0.003686	1788	0.00528
LTR	117754	0.319615	176455	0.521079
Other	0	0	0	0
Unknown	265845	0.721573	147330	0.435072
Total	1015837	2.75725	501959	1.48231
DNA, DNA transposon; LINE, long interspersed element; LTR, long terminal repeat; SINE, short interspersed elements.
