# Supplementary material for: Comparative Genomics of Pathogens Causing Brown Spot Disease of Tobacco: Alternaria longipes and Alternaria alternata
Source: PLoS One. 2016 May 9;11(5):e0155258. doi: 10.1371/journal.pone.0155258 (PMC4861331; doi:10.1371/journal.pone.0155258)
Supplement: S4 Table — (XLSX) [file pone.0155258.s006.xlsx]

## Sheet: Sheet1
S4 Table. Summary of gene family clustering.
Species	Genes number	Genes in families	Unclustered genes	Family number	Unique families	Average genes per family
A.longipes cx1	12690	11743	947	11088	58	1.06
A.alternata cx2	12041	11437	604	11016	2	1.04
A.alternata SRC1lrK1f	13469	12689	780	11134	11	1.14
A.brassicicola	10688	9084	1604	8034	22	1.13
