# Supplementary material for: Comparative Genomics of Pathogens Causing Brown Spot Disease of Tobacco: Alternaria longipes and Alternaria alternata
Source: PLoS One. 2016 May 9;11(5):e0155258. doi: 10.1371/journal.pone.0155258 (PMC4861331; doi:10.1371/journal.pone.0155258)
Supplement: S6 Table — (XLSX) [file pone.0155258.s008.xlsx]

## Sheet: Sheet1
S6 Table. Unique gene families in A. longipes cx1.
Gene family ID/Gene name	Gene functional annotation
424
AL_scaffold299_3770	B2VUA5_PYRTR Predicted protein OS=Pyrenophora tritici-repentis (strain Pt-1C-BFP) GN=PTRG_02078 PE=4 SV=1
AL_scaffold299_3771
AL_scaffold384_11988	B2VUA5_PYRTR Predicted protein OS=Pyrenophora tritici-repentis (strain Pt-1C-BFP) GN=PTRG_02078 PE=4 SV=1
AL_scaffold384_11989	B2VUA5_PYRTR Predicted protein OS=Pyrenophora tritici-repentis (strain Pt-1C-BFP) GN=PTRG_02078 PE=4 SV=1
AL_scaffold502_5256	B2VUA5_PYRTR Predicted protein OS=Pyrenophora tritici-repentis (strain Pt-1C-BFP) GN=PTRG_02078 PE=4 SV=1
AL_scaffold7_9614	B2VUA5_PYRTR Predicted protein OS=Pyrenophora tritici-repentis (strain Pt-1C-BFP) GN=PTRG_02078 PE=4 SV=1
AL_scaffold7_9644	B2WPI7_PYRTR Predicted protein OS=Pyrenophora tritici-repentis (strain Pt-1C-BFP) GN=PTRG_11938 PE=4 SV=1
843
AL_scaffold165_11110	B2WQ71_PYRTR Putative uncharacterized protein OS=Pyrenophora tritici-repentis (strain Pt-1C-BFP) GN=PTRG_12131 PE=4 SV=1
AL_scaffold204_10052	B2WQ71_PYRTR Putative uncharacterized protein OS=Pyrenophora tritici-repentis (strain Pt-1C-BFP) GN=PTRG_12131 PE=4 SV=1
AL_scaffold204_10053	B2WQ71_PYRTR Putative uncharacterized protein OS=Pyrenophora tritici-repentis (strain Pt-1C-BFP) GN=PTRG_12131 PE=4 SV=1
AL_scaffold227_257	B2WQ71_PYRTR Putative uncharacterized protein OS=Pyrenophora tritici-repentis (strain Pt-1C-BFP) GN=PTRG_12131 PE=4 SV=1
AL_scaffold40_3243	B2WQ71_PYRTR Putative uncharacterized protein OS=Pyrenophora tritici-repentis (strain Pt-1C-BFP) GN=PTRG_12131 PE=4 SV=1
AL_scaffold40_3247	B2WQ71_PYRTR Putative uncharacterized protein OS=Pyrenophora tritici-repentis (strain Pt-1C-BFP) GN=PTRG_12131 PE=4 SV=1
1327
AL_scaffold294_4258	B2W8B1_PYRTR Predicted protein OS=Pyrenophora tritici-repentis (strain Pt-1C-BFP) GN=PTRG_06219 PE=4 SV=1
AL_scaffold493_3568	B2W8B1_PYRTR Predicted protein OS=Pyrenophora tritici-repentis (strain Pt-1C-BFP) GN=PTRG_06219 PE=4 SV=1
AL_scaffold504_4456	B2W8B1_PYRTR Predicted protein OS=Pyrenophora tritici-repentis (strain Pt-1C-BFP) GN=PTRG_06219 PE=4 SV=1
AL_scaffold69_2712	B2W8B1_PYRTR Predicted protein OS=Pyrenophora tritici-repentis (strain Pt-1C-BFP) GN=PTRG_06219 PE=4 SV=1
AL_scaffold69_2715	B2W8B1_PYRTR Predicted protein OS=Pyrenophora tritici-repentis (strain Pt-1C-BFP) GN=PTRG_06219 PE=4 SV=1
7402
AL_scaffold167_4090	extracellular protein (EC:2.7.7.6); K00960 DNA-directed RNA polymerase [EC:2.7.7.6]
AL_scaffold429_854	extracellular protein (EC:2.7.7.6); K00960 DNA-directed RNA polymerase [EC:2.7.7.6]
AL_scaffold661_9170	extracellular protein (EC:2.7.7.6); K00960 DNA-directed RNA polymerase [EC:2.7.7.6]
AL_scaffold69_2718	extracellular protein (EC:2.7.7.6); K00960 DNA-directed RNA polymerase [EC:2.7.7.6]
7404
AL_scaffold259_9861	E3RG92_PYRTT Putative uncharacterized protein OS=Pyrenophora teres f. teres (strain 0-1) GN=PTT_06793 PE=4 SV=1
AL_scaffold279_5452	C9K7F7_ALTAL Similar to metalloprotease OS=Alternaria alternata GN=ORF14 PE=4 SV=1
AL_scaffold306_1389	C9K7F7_ALTAL Similar to metalloprotease OS=Alternaria alternata GN=ORF14 PE=4 SV=1
AL_scaffold386_4468	C9K7F7_ALTAL Similar to metalloprotease OS=Alternaria alternata GN=ORF14 PE=4 SV=1
7405
AL_scaffold279_5451	E3RZG9_PYRTT Putative uncharacterized protein (Fragment) OS=Pyrenophora teres f. teres (strain 0-1) GN=PTT_15047 PE=4 SV=1
AL_scaffold306_1388	E3RZG9_PYRTT Putative uncharacterized protein (Fragment) OS=Pyrenophora teres f. teres (strain 0-1) GN=PTT_15047 PE=4 SV=1
AL_scaffold416_9933	E3RZG9_PYRTT Putative uncharacterized protein (Fragment) OS=Pyrenophora teres f. teres (strain 0-1) GN=PTT_15047 PE=4 SV=1
AL_scaffold576_7024	E3RZG9_PYRTT Putative uncharacterized protein (Fragment) OS=Pyrenophora teres f. teres (strain 0-1) GN=PTT_15047 PE=4 SV=1
7406
AL_scaffold280_4785	B2W8B0_PYRTR Putative uncharacterized protein OS=Pyrenophora tritici-repentis (strain Pt-1C-BFP) GN=PTRG_06218 PE=4 SV=1
AL_scaffold294_4260	B2W8B0_PYRTR Putative uncharacterized protein OS=Pyrenophora tritici-repentis (strain Pt-1C-BFP) GN=PTRG_06218 PE=4 SV=1
AL_scaffold415_9171	B2W8B0_PYRTR Putative uncharacterized protein OS=Pyrenophora tritici-repentis (strain Pt-1C-BFP) GN=PTRG_06218 PE=4 SV=1
AL_scaffold69_2723	B2W8B0_PYRTR Putative uncharacterized protein OS=Pyrenophora tritici-repentis (strain Pt-1C-BFP) GN=PTRG_06218 PE=4 SV=1
10383
AL_scaffold109_105	dyn1; dynamin-like protein; K01528 dynamin GTPase [EC:3.6.5.5]
AL_scaffold260_3765	dyn1; dynamin-like protein; K01528 dynamin GTPase [EC:3.6.5.5]
AL_scaffold379_349	dyn1; dynamin-like protein; K01528 dynamin GTPase [EC:3.6.5.5]
10384
AL_scaffold109_106	hypothetical protein; K03469 ribonuclease HI [EC:3.1.26.4]
AL_scaffold405_3467	hypothetical protein; K03469 ribonuclease HI [EC:3.1.26.4]
AL_scaffold503_11435	hypothetical protein; K03469 ribonuclease HI [EC:3.1.26.4]
10385
AL_scaffold1261_3365
AL_scaffold5140_117	RRT15_YEAST Regulator of rDNA transcription protein 15 OS=Saccharomyces cerevisiae (strain ATCC 204508 / S288c) GN=RRT15 PE=3 SV=1
AL_scaffold5498_8835	RRT15_YEAST Regulator of rDNA transcription protein 15 OS=Saccharomyces cerevisiae (strain ATCC 204508 / S288c) GN=RRT15 PE=3 SV=1
10387
AL_scaffold165_11107	PfRh2a; reticulocyte binding protein 2 homolog A; K13849 reticulocyte-binding protein
AL_scaffold167_4094	GO:0016772; transferase activity, transferring phosphorus-containing groups; molecular_function
AL_scaffold612_8470	PfRh2a; reticulocyte binding protein 2 homolog A; K13849 reticulocyte-binding protein
10388
AL_scaffold165_11111	hypothetical protein; K06867
AL_scaffold395_9083	hypothetical protein; K06867
AL_scaffold69_2711	ankyrin repeat-containing exported protein; K06867
10389
AL_scaffold167_4088	Q0V3T3_PHANO Putative uncharacterized protein OS=Phaeosphaeria nodorum (strain SN15 / ATCC MYA-4574 / FGSC 10173) GN=SNOG_01331 PE=4 SV=1
AL_scaffold308_11936	Q0V3T3_PHANO Putative uncharacterized protein OS=Phaeosphaeria nodorum (strain SN15 / ATCC MYA-4574 / FGSC 10173) GN=SNOG_01331 PE=4 SV=1
AL_scaffold69_2708	Q0V3T3_PHANO Putative uncharacterized protein OS=Phaeosphaeria nodorum (strain SN15 / ATCC MYA-4574 / FGSC 10173) GN=SNOG_01331 PE=4 SV=1
10390
AL_scaffold167_4092	cytochrome P450 (EC:1.14.-.-); K00517[EC:1.14.-.-]
AL_scaffold380_10747	cytochrome P450 (EC:1.14.-.-); K00517[EC:1.14.-.-]
AL_scaffold69_2722	cytochrome P450 (EC:1.14.-.-); K00517[EC:1.14.-.-]
10392
AL_scaffold181_4152	TPR repeat-containing serine/threonin protein kinase; K08282 non-specific serine/threonine protein kinase [EC:2.7.11.1]
AL_scaffold292_10017	TPR repeat-containing serine/threonin protein kinase; K08282 non-specific serine/threonine protein kinase [EC:2.7.11.1]
AL_scaffold467_2611	TPR repeat-containing serine/threonin protein kinase; K08282 non-specific serine/threonine protein kinase [EC:2.7.11.1]
10393
AL_scaffold197_9169	B2WPI5_PYRTR Putative uncharacterized protein OS=Pyrenophora tritici-repentis (strain Pt-1C-BFP) GN=PTRG_11936 PE=4 SV=1
AL_scaffold250_8987
AL_scaffold354_11872	B2WPI5_PYRTR Putative uncharacterized protein OS=Pyrenophora tritici-repentis (strain Pt-1C-BFP) GN=PTRG_11936 PE=4 SV=1
10394
AL_scaffold211_8475	E3S2H7_PYRTT Putative uncharacterized protein (Fragment) OS=Pyrenophora teres f. teres (strain 0-1) GN=PTT_16508 PE=4 SV=1
AL_scaffold219_11438	E3S2H7_PYRTT Putative uncharacterized protein (Fragment) OS=Pyrenophora teres f. teres (strain 0-1) GN=PTT_16508 PE=4 SV=1
AL_scaffold289_6654	E3S2H7_PYRTT Putative uncharacterized protein (Fragment) OS=Pyrenophora teres f. teres (strain 0-1) GN=PTT_16508 PE=4 SV=1
10395
AL_scaffold212_4054	C9K7H2_ALTAL Putative uncharacterized protein ORF1-2 OS=Alternaria alternata GN=ORF1-2 PE=4 SV=1
AL_scaffold279_5446	C9K7H2_ALTAL Putative uncharacterized protein ORF1-2 OS=Alternaria alternata GN=ORF1-2 PE=4 SV=1
AL_scaffold397_3755	C9K7F9_ALTAL Putative uncharacterized protein ORF1 OS=Alternaria alternata GN=ORF1 PE=4 SV=1
10396
AL_scaffold235_353	hypothetical protein; K09274 HMG box factor, other
AL_scaffold254_8249	hypothetical protein; K09274 HMG box factor, other
AL_scaffold312_6867	B2WP79_PYRTR HMG box protein OS=Pyrenophora tritici-repentis (strain Pt-1C-BFP) GN=PTRG_11789 PE=4 SV=1
10397
AL_scaffold255_5454	B2WPL2_PYRTR Predicted protein OS=Pyrenophora tritici-repentis (strain Pt-1C-BFP) GN=PTRG_11963 PE=4 SV=1
AL_scaffold494_7025	B2WPL2_PYRTR Predicted protein OS=Pyrenophora tritici-repentis (strain Pt-1C-BFP) GN=PTRG_11963 PE=4 SV=1
AL_scaffold494_7026	B2WPL2_PYRTR Predicted protein OS=Pyrenophora tritici-repentis (strain Pt-1C-BFP) GN=PTRG_11963 PE=4 SV=1
10398
AL_scaffold263_10391	transferase hexapeptide repeat containing protein; K00661 maltose O-acetyltransferase [EC:2.3.1.79]
AL_scaffold397_3754	transferase hexapeptide repeat containing protein; K00661 maltose O-acetyltransferase [EC:2.3.1.79]
AL_scaffold488_255	acetyltransferase; K00661 maltose O-acetyltransferase [EC:2.3.1.79]
10399
AL_scaffold280_4786	MG06580.4; hypothetical protein; K09828 delta24-sterol reductase [EC:1.3.1.72]
AL_scaffold363_347	MG06580.4; hypothetical protein; K09828 delta24-sterol reductase [EC:1.3.1.72]
AL_scaffold69_2721	MG06580.4; hypothetical protein; K09828 delta24-sterol reductase [EC:1.3.1.72]
10400
AL_scaffold318_9173	B2WJX5_PYRTR Putative uncharacterized protein OS=Pyrenophora tritici-repentis (strain Pt-1C-BFP) GN=PTRG_10164 PE=4 SV=1
AL_scaffold331_10022	MSN2; Msn2p; K09468 zinc finger protein MSN2/4
AL_scaffold374_11747	hypothetical protein; K09468 zinc finger protein MSN2/4
10401
AL_scaffold363_348	PCL1, HCS26; Cyclin, interacts with cyclin-dependent kinase Pho85p; member of the Pcl1,2-like subfamily, involved in the regulation of polarized growth and morphogenesis and progression through the cell cycle; localizes to sites of polarized cell growth; K06656 G1/S-specific cyclin PLC1
AL_scaffold370_1005	PCL1; G1 cyclin; K06656 G1/S-specific cyclin PLC1
AL_scaffold69_2724	hypothetical protein ; K06657 G1/S-specific cyclin PLC2
10402
AL_scaffold369_4075	B2WPL0_PYRTR Predicted protein OS=Pyrenophora tritici-repentis (strain Pt-1C-BFP) GN=PTRG_11961 PE=4 SV=1
AL_scaffold375_6003	B2WPL0_PYRTR Predicted protein OS=Pyrenophora tritici-repentis (strain Pt-1C-BFP) GN=PTRG_11961 PE=4 SV=1
AL_scaffold7_9610	B2WPL0_PYRTR Predicted protein OS=Pyrenophora tritici-repentis (strain Pt-1C-BFP) GN=PTRG_11961 PE=4 SV=1
11571
AL_scaffold1081_3842	E3RPX2_PYRTT Putative uncharacterized protein (Fragment) OS=Pyrenophora teres f. teres (strain 0-1) GN=PTT_10724 PE=4 SV=1
AL_scaffold2234_8035	E3RPX2_PYRTT Putative uncharacterized protein (Fragment) OS=Pyrenophora teres f. teres (strain 0-1) GN=PTT_10724 PE=4 SV=1
11572
AL_scaffold109_108	hypothetical protein; K13800 UMP-CMP kinase [EC:2.7.4.- 2.7.4.14]
AL_scaffold477_12459	Q0UK06_PHANO Putative uncharacterized protein OS=Phaeosphaeria nodorum (strain SN15 / ATCC MYA-4574 / FGSC 10173) GN=SNOG_07908 PE=4 SV=1
11578
AL_scaffold113_10083	GO:0046872; metal ion binding; molecular_function
AL_scaffold65_4165	GO:0003676; nucleic acid binding; molecular_function
11596
AL_scaffold12_6052	similar to histone H3 ; K11495 histone H3-like centromeric protein A
AL_scaffold324_672	similar to histone H3 ; K11495 histone H3-like centromeric protein A
11598
AL_scaffold130_3838	B2W211_PYRTR Predicted protein OS=Pyrenophora tritici-repentis (strain Pt-1C-BFP) GN=PTRG_03459 PE=4 SV=1
AL_scaffold300_11923	B2W211_PYRTR Predicted protein OS=Pyrenophora tritici-repentis (strain Pt-1C-BFP) GN=PTRG_03459 PE=4 SV=1
11622
AL_scaffold1597_6161
AL_scaffold431_10974
11625
AL_scaffold160_5841	E3RNM9_PYRTT Putative uncharacterized protein OS=Pyrenophora teres f. teres (strain 0-1) GN=PTT_10184 PE=4 SV=1
AL_scaffold277_3182	E3RTA2_PYRTT Putative uncharacterized protein OS=Pyrenophora teres f. teres (strain 0-1) GN=PTT_12218 PE=4 SV=1
11628
AL_scaffold167_4093	HET6_NEUCR Heterokaryon incompatibility protein 6, OR allele OS=Neurospora crassa (strain ATCC 24698 / 74-OR23-1A / CBS 708.71 / DSM 1257 / FGSC 987) GN=het-6 PE=4 SV=1
AL_scaffold7_9640	HET6_NEUCR Heterokaryon incompatibility protein 6, OR allele OS=Neurospora crassa (strain ATCC 24698 / 74-OR23-1A / CBS 708.71 / DSM 1257 / FGSC 987) GN=het-6 PE=4 SV=1
11633
AL_scaffold1722_10057
AL_scaffold1734_4848
11639
AL_scaffold178_10758	E3RXN3_PYRTT Putative uncharacterized protein OS=Pyrenophora teres f. teres (strain 0-1) GN=PTT_14183 PE=4 SV=1
AL_scaffold244_4467	E3RXN3_PYRTT Putative uncharacterized protein OS=Pyrenophora teres f. teres (strain 0-1) GN=PTT_14183 PE=4 SV=1
11644
AL_scaffold184_6873	E3RHK4_PYRTT Putative uncharacterized protein OS=Pyrenophora teres f. teres (strain 0-1) GN=PTT_07412 PE=4 SV=1
AL_scaffold279_5447	E3RHK4_PYRTT Putative uncharacterized protein OS=Pyrenophora teres f. teres (strain 0-1) GN=PTT_07412 PE=4 SV=1
11658
AL_scaffold1937_939	GO:0003676; nucleic acid binding; molecular_function
AL_scaffold1944_4309	GO:0003676; nucleic acid binding; molecular_function
11664
AL_scaffold200_5363	B2WAY2_PYRTR Predicted protein OS=Pyrenophora tritici-repentis (strain Pt-1C-BFP) GN=PTRG_07445 PE=4 SV=1
AL_scaffold212_4055	E3RSL8_PYRTT Putative uncharacterized protein OS=Pyrenophora teres f. teres (strain 0-1) GN=PTT_11919 PE=4 SV=1
11680
AL_scaffold231_2468	B2VWZ6_PYRTR Putative uncharacterized protein OS=Pyrenophora tritici-repentis (strain Pt-1C-BFP) GN=PTRG_00233 PE=4 SV=1
AL_scaffold435_7323	B2VWZ6_PYRTR Putative uncharacterized protein OS=Pyrenophora tritici-repentis (strain Pt-1C-BFP) GN=PTRG_00233 PE=4 SV=1
11681
AL_scaffold231_2470	GO:0003682; chromatin binding; molecular_function
AL_scaffold335_4313	GO:0003677; DNA binding; molecular_function
11699
AL_scaffold266_5850	beta-ketoacyl synthase; K12441 phenolpthiocerol synthesis type-I polyketide synthase B
AL_scaffold337_4970	beta-ketoacyl synthase; K12441 phenolpthiocerol synthesis type-I polyketide synthase B
11701
AL_scaffold2684_4051
AL_scaffold2705_1039
11706
AL_scaffold2735_4124
AL_scaffold463_6645
11709
AL_scaffold280_4783	hypothetical protein; K00143 L-aminoadipate-semialdehyde dehydrogenase [EC:1.2.1.31]
AL_scaffold69_2705	amino acid adenylation domain protein; K04780 nonribosomal peptide synthetase DhbF
11710
AL_scaffold280_4784	E4ZWZ9_LEPMJ Predicted protein OS=Leptosphaeria maculans (strain JN3 / isolate v23.1.3 / race Av1-4-5-6-7-8) GN=LEMA_P023610.1 PE=4 SV=1
AL_scaffold69_2710	E4ZWZ9_LEPMJ Predicted protein OS=Leptosphaeria maculans (strain JN3 / isolate v23.1.3 / race Av1-4-5-6-7-8) GN=LEMA_P023610.1 PE=4 SV=1
11722
AL_scaffold308_11934	B2WA40_PYRTR Predicted protein OS=Pyrenophora tritici-repentis (strain Pt-1C-BFP) GN=PTRG_06848 PE=4 SV=1
AL_scaffold69_2720	B2WP53_PYRTR Predicted protein OS=Pyrenophora tritici-repentis (strain Pt-1C-BFP) GN=PTRG_11763 PE=4 SV=1
11723
AL_scaffold308_11937	extracellular protein (EC:2.7.7.6); K00960 DNA-directed RNA polymerase [EC:2.7.7.6]
AL_scaffold399_3336	Q0V1R9_PHANO Putative uncharacterized protein OS=Phaeosphaeria nodorum (strain SN15 / ATCC MYA-4574 / FGSC 10173) GN=SNOG_02045 PE=4 SV=1
11726
AL_scaffold311_14	PUN1_SCHPO SUR7 family protein pun1 OS=Schizosaccharomyces pombe (strain 972 / ATCC 24843) GN=pun1 PE=3 SV=1
AL_scaffold69_2709	E4ZUQ9_LEPMJ Similar to integral membrane protein OS=Leptosphaeria maculans (strain JN3 / isolate v23.1.3 / race Av1-4-5-6-7-8) GN=LEMA_P115530.1 PE=4 SV=1
11728
AL_scaffold323_7032	455|Cryptococcus neoformans|Loss of pathogenicity
AL_scaffold388_254	455|Cryptococcus neoformans|Loss of pathogenicity
11730
AL_scaffold326_3414	GO:0016772; transferase activity, transferring phosphorus-containing groups; molecular_function
AL_scaffold541_2602	GO:0016772; transferase activity, transferring phosphorus-containing groups; molecular_function
11731
AL_scaffold336_1361	E3SAG4_PYRTT Putative uncharacterized protein OS=Pyrenophora teres f. teres (strain 0-1) GN=PTT_20165 PE=4 SV=1
AL_scaffold401_11326	E3SAG4_PYRTT Putative uncharacterized protein OS=Pyrenophora teres f. teres (strain 0-1) GN=PTT_20165 PE=4 SV=1
11741
AL_scaffold382_1829	E3RY52_PYRTT Putative uncharacterized protein OS=Pyrenophora teres f. teres (strain 0-1) GN=PTT_14428 PE=4 SV=1
AL_scaffold406_8477
11750
AL_scaffold407_8480	B2WPJ6_PYRTR Predicted protein OS=Pyrenophora tritici-repentis (strain Pt-1C-BFP) GN=PTRG_11947 PE=4 SV=1
AL_scaffold610_10362	B2WPJ6_PYRTR Predicted protein OS=Pyrenophora tritici-repentis (strain Pt-1C-BFP) GN=PTRG_11947 PE=4 SV=1
11761
AL_scaffold450_6011	GO:0008270; zinc ion binding; molecular_function
AL_scaffold450_6012	GO:0008152; metabolic process; biological_process
11766
AL_scaffold469_4457
AL_scaffold557_10287
11767
AL_scaffold469_4459	GO:0003677; DNA binding; molecular_function
AL_scaffold588_4805	E3RK07_PYRTT Putative uncharacterized protein OS=Pyrenophora teres f. teres (strain 0-1) GN=PTT_08526 PE=4 SV=1
11792
AL_scaffold553_987	calmodulin; K02183 calmodulin
AL_scaffold893_5442	calmodulin; K02183 calmodulin
11815
AL_scaffold655_11333	ADP/ATP translocase, putative; K05863 solute carrier family 25 (mitochondrial carrier; adenine nucleotide translocator)
AL_scaffold656_3707	ADP/ATP translocase, putative; K05863 solute carrier family 25 (mitochondrial carrier; adenine nucleotide translocator)
