# Supplementary material for: Comparative Genomics of Pathogens Causing Brown Spot Disease of Tobacco: Alternaria longipes and Alternaria alternata
Source: PLoS One. 2016 May 9;11(5):e0155258. doi: 10.1371/journal.pone.0155258 (PMC4861331; doi:10.1371/journal.pone.0155258)
Supplement: S7 Table — (XLSX) [file pone.0155258.s009.xlsx]

## Sheet: Sheet1
S7 Table. List of NRPS and PKS genes in A. longipes cx1 and A. alternata cx2.
Gene cluster	A. longipes cx1	A. alternata cx2	Additional copy
NRPS	AL_scaffold57_1054	AA_scaffold8_5557
NRPS	AL_scaffold88_6305	AA_scaffold3_8872
NRPS	AL_scaffold156_4762	AA_scaffold14_4378
NRPS	AL_scaffold1_1419	AA_scaffold1_2009
NRPS_like	AL_scaffold112_9687	AA_scaffold9_3948
NRPS_like	AL_scaffold130_3819	AA_scaffold19_7906
NRPS_like	AL_scaffold64_644	AA_scaffold12_4629
NRPS_like	AL_scaffold54_503	AA_scaffold9_3666
NRPS_like	AL_scaffold290_1033	AA_scaffold11_3466
PKS	AL_scaffold57_1059	AA_scaffold8_5559
PKS	AL_scaffold88_6302	AA_scaffold3_8868
PKS	AL_scaffold197_9165	AA_scaffold14_4170
PKS	AL_scaffold19_7914	AA_scaffold4_10765
PKS	AL_scaffold103_11445	AA_scaffold1_1181
PKS	AL_scaffold20_7741	AA_scaffold1_606
PKS	AL_scaffold7_9604	AA_scaffold1_1469
NRPS	AL_scaffold123_8391	AA_scaffold2_7189	AL_scaffold377_12553
NRPS	AL_scaffold99_2343	AA_scaffold14_4185	AL_scaffold300_11922
NRPS_like	AL_scaffold170_1899	AA_scaffold5_6114	AL_scaffold69_2717
PKS	AL_scaffold86_4815	AA_scaffold4_10387	AA_scaffold12_4792
PKS	AL_scaffold71_1329	AA_scaffold11_3466	AA_scaffold19_7924
NRPS	AL_scaffold200_5362
NRPS_like	AL_scaffold197_9166
PKS	AL_scaffold266_5850
PKS_like	AL_scaffold337_4970
PKS_like	AL_scaffold412_6236
PKS_like	AL_scaffold180_2444
NRPS		AA_scaffold17_9123
NRPS_like		AA_scaffold2_7121
PKS		AA_scaffold21_8045
DMAT		AA_scaffold17_9111
