# Supplementary material for: Comparative Genomics of Pathogens Causing Brown Spot Disease of Tobacco: Alternaria longipes and Alternaria alternata
Source: PLoS One. 2016 May 9;11(5):e0155258. doi: 10.1371/journal.pone.0155258 (PMC4861331; doi:10.1371/journal.pone.0155258)
Supplement: S8 Table — (A) Genes in A. longipes cx1. (B) Genes in A. alternata cx2. (XLSX) [file pone.0155258.s010.xlsx]

## Sheet: (A) A. longipes cx1 PHI
S9 Table. Genes affect the outcome of pathogen-host interaction.
Classes based on phenotype mutant in PHI-base	Gene Name	Homologs in PHI-base
Reduced virulence	AL_scaffold1_1582	2914|Alternaria alternata|Reduced virulence
	AL_scaffold1_1706	423|Cryptococcus neoformans|Reduced virulence
	AL_scaffold103_11465	1193|Gibberella zeae (related: Fusarium graminearum)|Reduced virulence
	AL_scaffold110_3322	2263|Phaeosphaeria nodorum (related: Stagonospora nodorum)|Reduced virulence
	AL_scaffold114_10947	261|Leptosphaeria maculans|Reduced virulence
	AL_scaffold13_6622	445|Fusarium graminearum|Reduced virulence
	AL_scaffold156_4762	2923|Alternaria alternata|Reduced virulence
	AL_scaffold16_11273	784|Magnaporthe oryzae|Reduced virulence
	AL_scaffold17_9291	2317|Alternaria alternata|Reduced virulence
	AL_scaffold17_9307	2317|Alternaria alternata|Reduced virulence
	AL_scaffold186_11500	1177|Gibberella zeae (related: Fusarium graminearum)|Reduced virulence
	AL_scaffold2_7358	2318|Alternaria alternata |Reduced virulence
	AL_scaffold2_7576	188|Cochliobolus carbonum|Reduced virulence
	AL_scaffold22_1197	2259|Cochliobolus sativus|Reduced virulence
	AL_scaffold23_10850	293|Cochliobolus heterostrophus|Reduced virulence
	AL_scaffold27_699	216|Cochliobolus carbonum|Reduced virulence
	AL_scaffold28_2661	2296|Alternaria brassicicola|Reduced virulence
	AL_scaffold29_2312	3257 | Magnaporthe oryzae | reduced virulence
	AL_scaffold31_3624	3138 | Fusarium graminearum | reduced virulence
	AL_scaffold32_11673	877|Magnaporthe oryzae|Reduced virulence
	AL_scaffold33_5282	2911|Sclerotinia sclerotiorum |Reduced virulence
	AL_scaffold33_5318	2365|Cochliobolus heterostrophus|Reduced virulence
	AL_scaffold33_5350	574|Botrytis cinerea|Reduced virulence
	AL_scaffold38_9087	2034|Magnaporthe oryzae (related: Magnaporthe grisea)|Reduced virulence
	AL_scaffold389_6163	1203|Gibberella zeae (related: Fusarium graminearum)|Reduced virulence
	AL_scaffold39_12064	1200|Gibberella zeae (related: Fusarium graminearum)|Reduced virulence
	AL_scaffold40_3272	3279 | Colletotrichum orbiculare | reduced virulence
	AL_scaffold48_3900	2606|Alternaria alternata|Reduced virulence
	AL_scaffold5_7132	2638|Aspergillus fumigatus|Reduced virulence
	AL_scaffold51_9221	199|Cladosporium fulvum|Reduced virulence
	AL_scaffold59_5378	378|Candida albicans|Reduced virulence
	AL_scaffold63_10438	796|Magnaporthe oryzae|Reduced virulence
	AL_scaffold7_9604	2608|Alternaria alternata|Reduced virulence
	AL_scaffold70_2007	442|Fusarium graminearum|Reduced virulence
	AL_scaffold97_3784	443|Fusarium graminearum|Reduced virulence
Loss of pathogenicity	AL_scaffold101_8067	1061|Magnaporthe oryzae|Loss of pathogenicity
	AL_scaffold119_6228	270|Candida albicans|Loss of pathogenicity
	AL_scaffold139_4119	2076|Magnaporthe oryzae (related: Magnaporthe grisea)|Loss of pathogenicity
	AL_scaffold149_10030	1135|Leptosphaeria maculans|Loss of pathogenicity
	AL_scaffold157_4134	2320|Alternaria alternata|Loss of pathogenicity
	AL_scaffold187_789	334|Cochliobolus heterostrophus|Loss of pathogenicity
	AL_scaffold22_1193	2397|Cochliobolus heterostrophus|Loss of pathogenicity
	AL_scaffold3_8781	1133|Leptosphaeria maculans|Loss of pathogenicity
	AL_scaffold30_2820	2268|Phaeosphaeria nodorum (related: Stagonospora nodorum)|Loss of pathogenicity
	AL_scaffold37_6672	2386|Gibberella zeae (related: Fusarium graminearum)|Loss of pathogenicity
	AL_scaffold37_6684	2387|Gibberella zeae (related: Fusarium graminearum)|Loss of pathogenicity
	AL_scaffold62_11818	2267|Phaeosphaeria nodorum (related: Stagonospora nodorum)|Loss of pathogenicity
	AL_scaffold7_9586	2933|Alternaria alternata|Loss of pathogenicity
	AL_scaffold80_4267	2016|Magnaporthe oryzae (related: Magnaporthe grisea)|Loss of pathogenicity
	AL_scaffold94_448	2054|Magnaporthe oryzae (related: Magnaporthe grisea)|Loss of pathogenicity
Unaffected pathogenicity	AL_scaffold1_1509	1563|Gibberella zeae (related: Fusarium graminearum)|Unaffected pathogenicity
	AL_scaffold1_1801	413|Stagonospora nodorum|Unaffected pathogenicity
	AL_scaffold1_1807	2272|Phaeosphaeria nodorum (related: Stagonospora nodorum)|Unaffected pathogenicity
	AL_scaffold104_1867	1544|Gibberella zeae (related: Fusarium graminearum)|Unaffected pathogenicity
	AL_scaffold117_4043	2110|Magnaporthe oryzae (related: Magnaporthe grisea)|Unaffected pathogenicity
	AL_scaffold13_6587	2266|Phaeosphaeria nodorum (related: Stagonospora nodorum)|Unaffected pathogenicity
	AL_scaffold131_11004	115|Cochliobolus carbonum|Unaffected pathogenicity
	AL_scaffold134_12440	3277 | Aspergillus fumigatus | unaffected pathogenicity
	AL_scaffold15_12602	572|Cochliobolus carbonum|Unaffected pathogenicity
	AL_scaffold159_9948	1552|Gibberella zeae (related: Fusarium graminearum)|Unaffected pathogenicity
	AL_scaffold18_10248	2916|Fusarium verticillioides|Unaffected pathogenicity
	AL_scaffold19_7985	3|Cochliobolus carbonum|Unaffected pathogenicity
	AL_scaffold19_7987	1662|Gibberella zeae (related: Fusarium graminearum)|Unaffected pathogenicity
	AL_scaffold21_8214	3385 | Fusarium verticillioides | unaffected pathogenicity
	AL_scaffold22_1146	696|Leptosphaeria maculans|Unaffected pathogenicity
	AL_scaffold23_10794	573|Cochliobolus carbonum|Unaffected pathogenicity
	AL_scaffold23_10801	1584|Gibberella zeae (related: Fusarium graminearum)|Unaffected pathogenicity
	AL_scaffold25_2954	2915|Fusarium verticillioides|Unaffected pathogenicity
	AL_scaffold3_8698	571|Cochliobolus carbonum|Unaffected pathogenicity
	AL_scaffold3_8730	2257|Phaeosphaeria nodorum (related: Stagonospora nodorum)|Unaffected pathogenicity
	AL_scaffold3_8807	2382|Ustilago maydis|Unaffected pathogenicity
	AL_scaffold33_5305	1582|Gibberella zeae (related: Fusarium graminearum)|Unaffected pathogenicity
	AL_scaffold34_8966	2270|Phaeosphaeria nodorum (related: Stagonospora nodorum)|Unaffected pathogenicity
	AL_scaffold4_10694	1374|Gibberella zeae (related: Fusarium graminearum)|Unaffected pathogenicity
	AL_scaffold40_3292	697|Leptosphaeria maculans|Unaffected pathogenicity
	AL_scaffold43_3917	2414|Alternaria alternata|Unaffected pathogenicity
	AL_scaffold43_3952	1555|Gibberella zeae (related: Fusarium graminearum)|Unaffected pathogenicity
	AL_scaffold50_5513	1289|Gibberella zeae (related: Fusarium graminearum)|Unaffected pathogenicity
	AL_scaffold54_505	1385|Gibberella zeae (related: Fusarium graminearum)|Unaffected pathogenicity
	AL_scaffold6_2127	2970|Aspergillus fumigatus|Unaffected pathogenicity
	AL_scaffold63_10399	3378 | Pyrenochaeta lycopersici | unaffected pathogenicity
	AL_scaffold68_222	1604|Gibberella zeae (related: Fusarium graminearum)|Unaffected pathogenicity
	AL_scaffold7_9516	2817|Alternaria alternata|Unaffected pathogenicity
	AL_scaffold7_9597	1468|Gibberella zeae (related: Fusarium graminearum)|Unaffected pathogenicity
	AL_scaffold7_9639	2844|Alternaria alternata|Unaffected pathogenicity
	AL_scaffold8_6916	1571|Gibberella zeae (related: Fusarium graminearum)|Unaffected pathogenicity
	AL_scaffold9_4498	1663|Gibberella zeae (related: Fusarium graminearum)|Unaffected pathogenicity
	AL_scaffold93_8447	1658|Gibberella zeae (related: Fusarium graminearum)|Unaffected pathogenicity
	AL_scaffold950_4806	1563|Gibberella zeae (related: Fusarium graminearum)|Unaffected pathogenicity
	AL_scaffold954_8995	1604|Gibberella zeae (related: Fusarium graminearum)|Unaffected pathogenicity
mixed outcome	AL_scaffold12_6107	3271 | Beauveria bassiana | mixed outcome
	AL_scaffold21_8208	2316|Cochliobolus heterostrophus|Mixed outcome
	AL_scaffold239_8127	2639|Aspergillus fumigatus|Mixed outcome
	AL_scaffold33_5348	2062|Magnaporthe oryzae (related: Magnaporthe grisea)|Mixed outcome
	AL_scaffold38_9146	2109|Magnaporthe oryzae (related: Magnaporthe grisea)|Mixed outcome
	AL_scaffold587_359	2530|Aspergillus fumigatus|Mixed outcome
	AL_scaffold60_3126	2513|Aspergillus fumigatus|Mixed outcome
	AL_scaffold622_6641	2530|Aspergillus fumigatus|Mixed outcome
	AL_scaffold671_9248	3271 | Beauveria bassiana | mixed outcome
	AL_scaffold75_9405	2530|Aspergillus fumigatus|Mixed outcome
	AL_scaffold9_4570	3270 | Beauveria bassiana | mixed outcome
	AL_scaffold9_4592	2315|Cochliobolus heterostrophus|Mixed outcome
	AL_scaffold91_805	2377|Alternaria brassicicola|Mixed outcome
	AL_scaffold971_4807	3270 | Beauveria bassiana | mixed outcome
Increased virulence	AL_scaffold13_6555	2313|Metarhizium anisopliae|Increased virulence (Hypervirulence)
	AL_scaffold25_2942	2482|Alternaria longipes|Increased virulence (Hypervirulence)
	AL_scaffold5_7293	463|Saccharomyces cerevisiae|Increased virulence (Hypervirulence)
	AL_scaffold7_9628	2506|Alternaria brassicicola|Increased virulence (Hypervirulence)
Lethal	AL_scaffold1_1649	2533|Aspergillus fumigatus|Lethal
	AL_scaffold142_382	1226|Gibberella zeae (related: Fusarium graminearum)|Lethal
	AL_scaffold16_11304	2519|Aspergillus fumigatus|Lethal
	AL_scaffold173_2762	1235|Gibberella zeae (related: Fusarium graminearum)|Lethal
	AL_scaffold205_2745	2532|Aspergillus fumigatus|Lethal
	AL_scaffold24_5159	2529|Aspergillus fumigatus|Lethal
	AL_scaffold30_2810	1574|Gibberella zeae (related: Fusarium graminearum)|Lethal
	AL_scaffold45_5027	1566|Gibberella zeae (related: Fusarium graminearum)|Lethal
	AL_scaffold5_7258	1223|Gibberella zeae (related: Fusarium graminearum)|Lethal
	AL_scaffold80_4296	1590|Gibberella zeae (related: Fusarium graminearum)|Lethal
Chemistry target	AL_scaffold113_10084	820|Venturia inaequalis|Chemistry target
	AL_scaffold12_6152	822|Mycosphaerella graminicola|Chemistry target
	AL_scaffold568_6239	820|Venturia inaequalis|Chemistry target
	AL_scaffold90_3431	3280 | Colletotrichum orbiculare |

## Sheet: (B) A. alternata cx2 PHI
S8 Table. Genes affect the outcome of pathogen-host interaction.
Classes based on phenotype mutant in PHI-base	Gene Name	Homologs in PHI-base
Reduced virulence	AA_scaffold1_1123	1193|Gibberella zeae (related: Fusarium graminearum)|Reduced virulence
	AA_scaffold1_1469	2608|Alternaria alternata|Reduced virulence
	AA_scaffold1_1710	423|Cryptococcus neoformans|Reduced virulence
	AA_scaffold1_1849	2914|Alternaria alternata|Reduced virulence
	AA_scaffold1_225	293|Cochliobolus heterostrophus|Reduced virulence
	AA_scaffold1_867	2296|Alternaria brassicicola|Reduced virulence
	AA_scaffold10_11376	2638|Aspergillus fumigatus|Reduced virulence
	AA_scaffold11_2997	2258|Cochliobolus sativus|Reduced virulence
	AA_scaffold11_3383	877|Magnaporthe oryzae|Reduced virulence
	AA_scaffold11_3511	565|Aspergillus fumigatus|Reduced virulence
	AA_scaffold12_4750	378|Candida albicans|Reduced virulence
	AA_scaffold13_4957	1177|Gibberella zeae (related: Fusarium graminearum)|Reduced virulence
	AA_scaffold14_4378	2923|Alternaria alternata|Reduced virulence
	AA_scaffold15_11946	445|Fusarium graminearum|Reduced virulence
	AA_scaffold16_11116	784|Magnaporthe oryzae|Reduced virulence
	AA_scaffold17_9073	261|Leptosphaeria maculans|Reduced virulence
	AA_scaffold2_6991	2606|Alternaria alternata|Reduced virulence
	AA_scaffold2_7144	2263|Phaeosphaeria nodorum (related: Stagonospora nodorum)|Reduced virulence
	AA_scaffold2_7465	199|Cladosporium fulvum|Reduced virulence
	AA_scaffold2_7576	3279 | Colletotrichum orbiculare | reduced virulence
	AA_scaffold20_7725	1200|Gibberella zeae (related: Fusarium graminearum)|Reduced virulence
	AA_scaffold3_8337	2911|Sclerotinia sclerotiorum |Reduced virulence
	AA_scaffold3_8358	2365|Cochliobolus heterostrophus|Reduced virulence
	AA_scaffold3_8376	574|Botrytis cinerea|Reduced virulence
	AA_scaffold4_10309	442|Fusarium graminearum|Reduced virulence
	AA_scaffold5_5715	2259|Cochliobolus sativus|Reduced virulence
	AA_scaffold5_5837	188|Cochliobolus carbonum|Reduced virulence
	AA_scaffold5_6085	2318|Alternaria alternata |Reduced virulence
	AA_scaffold6_2523	216|Cochliobolus carbonum|Reduced virulence
	AA_scaffold6_2653	3234 | Magnaporthe oryzae | reduced virulence
	AA_scaffold7_9488	443|Fusarium graminearum|Reduced virulence
	AA_scaffold7_9676	2034|Magnaporthe oryzae (related: Magnaporthe grisea)|Reduced virulence
	AA_scaffold8_5318	2317|Alternaria alternata|Reduced virulence
	AA_scaffold8_5342	2317|Alternaria alternata|Reduced virulence
	AA_scaffold8_5380	3257 | Magnaporthe oryzae | reduced virulence
	AA_scaffold9_3760	3138 | Fusarium graminearum | reduced virulence
Loss of pathogenicity	AA_scaffold1_1483	2933|Alternaria alternata|Loss of pathogenicity
	AA_scaffold10_11581	1061|Magnaporthe oryzae|Loss of pathogenicity
	AA_scaffold11_2988	2172|Magnaporthe oryzae (related: Magnaporthe grisea)|Loss of pathogenicity
	AA_scaffold12_4523	2386|Gibberella zeae (related: Fusarium graminearum)|Loss of pathogenicity
	AA_scaffold12_4538	2387|Gibberella zeae (related: Fusarium graminearum)|Loss of pathogenicity
	AA_scaffold14_4428	2373|Alternaria alternata|Loss of pathogenicity
	AA_scaffold17_9092	1135|Leptosphaeria maculans|Loss of pathogenicity
	AA_scaffold17_9093	2124|Mycosphaerella graminicola (related: Zymoseptoria triticii)|Loss of pathogenicity
	AA_scaffold17_9174	2267|Phaeosphaeria nodorum (related: Stagonospora nodorum)|Loss of pathogenicity
	AA_scaffold2_6321	334|Cochliobolus heterostrophus|Loss of pathogenicity
	AA_scaffold2_7346	2268|Phaeosphaeria nodorum (related: Stagonospora nodorum)|Loss of pathogenicity
	AA_scaffold3_8686	2076|Magnaporthe oryzae (related: Magnaporthe grisea)|Loss of pathogenicity
	AA_scaffold4_10458	270|Candida albicans|Loss of pathogenicity
	AA_scaffold5_5681	2397|Cochliobolus heterostrophus|Loss of pathogenicity
	AA_scaffold5_6112	2016|Magnaporthe oryzae (related: Magnaporthe grisea)|Loss of pathogenicity
	AA_scaffold7_9814	1133|Leptosphaeria maculans|Loss of pathogenicity
Unaffected pathogenicity	AA_scaffold1_1278	2270|Phaeosphaeria nodorum (related: Stagonospora nodorum)|Unaffected pathogenicity
	AA_scaffold1_1462	2844|Alternaria alternata|Unaffected pathogenicity
	AA_scaffold1_1492	1468|Gibberella zeae (related: Fusarium graminearum)|Unaffected pathogenicity
	AA_scaffold1_1565	2817|Alternaria alternata|Unaffected pathogenicity
	AA_scaffold1_1599	413|Stagonospora nodorum|Unaffected pathogenicity
	AA_scaffold1_1603	2272|Phaeosphaeria nodorum (related: Stagonospora nodorum)|Unaffected pathogenicity
	AA_scaffold1_1928	1563|Gibberella zeae (related: Fusarium graminearum)|Unaffected pathogenicity
	AA_scaffold1_203	573|Cochliobolus carbonum|Unaffected pathogenicity
	AA_scaffold1_211	1584|Gibberella zeae (related: Fusarium graminearum)|Unaffected pathogenicity
	AA_scaffold1_312	572|Cochliobolus carbonum|Unaffected pathogenicity
	AA_scaffold11_2916	2916|Fusarium verticillioides|Unaffected pathogenicity
	AA_scaffold13_5099	143|Gloeocercospora sorghi|Unaffected pathogenicity
	AA_scaffold15_11928	2266|Phaeosphaeria nodorum (related: Stagonospora nodorum)|Unaffected pathogenicity
	AA_scaffold17_9025	1289|Gibberella zeae (related: Fusarium graminearum)|Unaffected pathogenicity
	AA_scaffold18_10200	115|Cochliobolus carbonum|Unaffected pathogenicity
	AA_scaffold2_7585	697|Leptosphaeria maculans|Unaffected pathogenicity
	AA_scaffold21_7989	1552|Gibberella zeae (related: Fusarium graminearum)|Unaffected pathogenicity
	AA_scaffold26_4053	1663|Gibberella zeae (related: Fusarium graminearum)|Unaffected pathogenicity
	AA_scaffold3_8392	1582|Gibberella zeae (related: Fusarium graminearum)|Unaffected pathogenicity
	AA_scaffold3_8455	1571|Gibberella zeae (related: Fusarium graminearum)|Unaffected pathogenicity
	AA_scaffold3_8634	3385 | Fusarium verticillioides | unaffected pathogenicity
	AA_scaffold3_8927	3378 | Pyrenochaeta lycopersici | unaffected pathogenicity
	AA_scaffold4_10604	2970|Aspergillus fumigatus|Unaffected pathogenicity
	AA_scaffold4_10653	1604|Gibberella zeae (related: Fusarium graminearum)|Unaffected pathogenicity
	AA_scaffold4_10841	1662|Gibberella zeae (related: Fusarium graminearum)|Unaffected pathogenicity
	AA_scaffold4_10871	3|Cochliobolus carbonum|Unaffected pathogenicity
	AA_scaffold4_10955	1555|Gibberella zeae (related: Fusarium graminearum)|Unaffected pathogenicity
	AA_scaffold5_5738	696|Leptosphaeria maculans|Unaffected pathogenicity
	AA_scaffold6_2316	1544|Gibberella zeae (related: Fusarium graminearum)|Unaffected pathogenicity
	AA_scaffold6_2565	1658|Gibberella zeae (related: Fusarium graminearum)|Unaffected pathogenicity
	AA_scaffold7_9231	2414|Alternaria alternata|Unaffected pathogenicity
	AA_scaffold7_9447	2915|Fusarium verticillioides|Unaffected pathogenicity
	AA_scaffold7_9873	2257|Phaeosphaeria nodorum (related: Stagonospora nodorum)|Unaffected pathogenicity
	AA_scaffold7_9881	571|Cochliobolus carbonum|Unaffected pathogenicity
	AA_scaffold9_3669	1385|Gibberella zeae (related: Fusarium graminearum)|Unaffected pathogenicity
Mixed outcome	AA_scaffold22_119	2315|Cochliobolus heterostrophus|Mixed outcome
	AA_scaffold22_142	3270 | Beauveria bassiana | mixed outcome
	AA_scaffold3_8374	2062|Magnaporthe oryzae (related: Magnaporthe grisea)|Mixed outcome
	AA_scaffold3_8626	2316|Cochliobolus heterostrophus|Mixed outcome
	AA_scaffold3_8737	2530|Aspergillus fumigatus|Mixed outcome
	AA_scaffold5_5814	3045 | Aspergillus fumigatus | mixed outcome
	AA_scaffold6_2584	2639|Aspergillus fumigatus|Mixed outcome
	AA_scaffold7_9726	2109|Magnaporthe oryzae (related: Magnaporthe grisea)|Mixed outcome
	AA_scaffold9_3606	3271 | Beauveria bassiana | mixed outcome
	AA_scaffold9_3881	2513|Aspergillus fumigatus|Mixed outcome
Increased virulence	AA_scaffold1_1453	2506|Alternaria brassicicola|Increased virulence (Hypervirulence)
	AA_scaffold10_11537	463|Saccharomyces cerevisiae|Increased virulence (Hypervirulence)
	AA_scaffold15_11901	2313|Metarhizium anisopliae|Increased virulence (Hypervirulence)
	AA_scaffold7_9473	2482|Alternaria longipes|Increased virulence (Hypervirulence)
	AA_scaffold8_5649	3623 | Epichloe festucae | increased virulence
Lethal	AA_scaffold1_1722	2533|Aspergillus fumigatus|Lethal
	AA_scaffold10_11492	1223|Gibberella zeae (related: Fusarium graminearum)|Lethal
	AA_scaffold2_6681	2529|Aspergillus fumigatus|Lethal
	AA_scaffold2_7340	1574|Gibberella zeae (related: Fusarium graminearum)|Lethal
	AA_scaffold20_7761	2519|Aspergillus fumigatus|Lethal
	AA_scaffold5_6103	1590|Gibberella zeae (related: Fusarium graminearum)|Lethal
	AA_scaffold7_9539	1226|Gibberella zeae (related: Fusarium graminearum)|Lethal
	AA_scaffold8_5260	2532|Aspergillus fumigatus|Lethal
	AA_scaffold8_5588	1235|Gibberella zeae (related: Fusarium graminearum)|Lethal
	AA_scaffold9_3974	1566|Gibberella zeae (related: Fusarium graminearum)|Lethal
Chemistry target	AA_scaffold13_4858	820|Venturia inaequalis|Chemistry target
	AA_scaffold42_10103	835|Mycosphaerella graminicola|Chemistry target
	AA_scaffold6_2614	3280 | Colletotrichum orbiculare |
	AA_scaffold9_3628	822|Mycosphaerella graminicola|Chemistry target
