# Supplementary material for: Comparative Genomics of Pathogens Causing Brown Spot Disease of Tobacco: Alternaria longipes and Alternaria alternata
Source: PLoS One. 2016 May 9;11(5):e0155258. doi: 10.1371/journal.pone.0155258 (PMC4861331; doi:10.1371/journal.pone.0155258)
Supplement: S9 Table — (XLSX) [file pone.0155258.s011.xlsx]

## Sheet: Sheet1
S9 Table. Statistics of CAZyme genes grouped in CE, GH, and PL classes.
Name	A. longipes cx1	A. alternata cx2	A. alternata SRC1lrK1f	A. brassicicola
CE1	33	32	39	22
CE10	63	63	63	41
CE12	5	6	5	5
CE14	0	0	1	1
CE15	2	2	2	2
CE16	3	3	3	3
CE2	1	1	1	1
CE3	6	6	7	5
CE4	12	13	11	5
CE5	14	15	14	9
CE8	4	4	4	4
CE9	2	2	2	2
GH1	3	3	3	2
GH10	6	6	6	4
GH105	4	3	4	4
GH109	17	15	16	10
GH11	5	4	5	4
GH114	2	2	2	1
GH115	3	3	3	2
GH12	5	5	5	2
GH125	3	3	3	1
GH128	6	6	6	5
GH13	5	5	5	5
GH131	4	4	4	2
GH132	1	1	1	1
GH15	2	2	2	2
GH16	17	18	18	17
GH17	7	6	8	4
GH18	7	10	5	7
GH2	5	5	6	7
GH20	3	3	3	3
GH27	1	2	3	1
GH28	9	8	8	7
GH29	0	0	0	1
GH3	20	17	18	12
GH30	3	3	3	2
GH31	10	10	10	8
GH32	3	2	3	2
GH33	1	0	1	0
GH35	5	6	6	5
GH36	1	1	1	1
GH37	2	2	2	2
GH38	1	1	1	1
GH43	18	18	19	17
GH45	3	3	3	2
GH47	10	10	10	9
GH5	19	19	20	13
GH51	2	2	2	2
GH53	1	1	1	1
GH54	1	1	1	1
GH55	5	5	5	3
GH6	3	3	3	3
GH62	2	2	2	2
GH63	3	2	3	2
GH64	1	1	1	1
GH65	1	1	1	1
GH67	1	1	1	0
GH7	4	4	4	5
GH71	1	1	1	0
GH72	6	6	6	5
GH74	2	2	2	3
GH75	0	1	0	0
GH76	10	10	10	9
GH78	4	5	4	1
GH79	3	3	3	1
GH81	2	2	2	2
GH85	1	1	1	1
GH88	2	2	2	1
GH92	5	5	5	3
GH93	3	2	2	1
GH94	1	1	1	1
GH95	2	2	2	1
PL1	11	11	11	8
PL11	1	1	1	0
PL22	1	1	1	0
PL3	9	7	7	11
PL4	4	4	4	3
PL9	1	1	1	1
Total	449	444	455	339
