# Supplementary material for: Comparative Genomics of Pathogens Causing Brown Spot Disease of Tobacco: Alternaria longipes and Alternaria alternata
Source: PLoS One. 2016 May 9;11(5):e0155258. doi: 10.1371/journal.pone.0155258 (PMC4861331; doi:10.1371/journal.pone.0155258)
Supplement: S10 Table — (XLSX) [file pone.0155258.s012.xlsx]

## Sheet: A. longipes cx1 effector
S10 Table. Genes in A. longipes cx1 annotated as "effector" by PHI-base.
Gene name	Gene functional annotation
AL_scaffold132_2427	4468 | Epichloe festucae | effector (plant avirulence determinant)
AL_scaffold19_8010	4211 | Cryptococcus neoformans | effector (plant avirulence determinant)
AL_scaffold20_7816	4211 | Cryptococcus neoformans | effector (plant avirulence determinant)
AL_scaffold22_1157	3808 | Fusarium graminearum (related: Gibberella zeae) | effector (plant avirulence determinant)
AL_scaffold23_10829	4211 | Cryptococcus neoformans | effector (plant avirulence determinant)
AL_scaffold3_8615	4506 | Epichloe festucae | effector (plant avirulence determinant)
AL_scaffold38_9135	4559 | Escherichia coli | effector (plant avirulence determinant)
AL_scaffold47_4695	3793 | Candida glabrata | effector (plant avirulence determinant)

## Sheet: A. alternata cx2 effector genes
S10 Table. Genes in A. alternata cx2 annotated as "effector" by PHI-base.
Gene name	Gene functional annotation
AA_scaffold1_201	4211 | Cryptococcus neoformans | effector (plant avirulence determinant)
AA_scaffold1_493	4211 | Cryptococcus neoformans | effector (plant avirulence determinant)
AA_scaffold2_7411	3793 | Candida glabrata | effector (plant avirulence determinant)
AA_scaffold4_10857	4211 | Cryptococcus neoformans | effector (plant avirulence determinant)
AA_scaffold4_10873	4468 | Epichloe festucae | effector (plant avirulence determinant)
AA_scaffold5_5748	3808 | Fusarium graminearum (related: Gibberella zeae) | effector (plant avirulence determinant)
AA_scaffold7_9721	4559 | Escherichia coli | effector (plant avirulence determinant)
AA_scaffold7_9960	4506 | Epichloe festucae | effector (plant avirulence determinant)
