# Supplementary material for: Comparative Genomics of Pathogens Causing Brown Spot Disease of Tobacco: Alternaria longipes and Alternaria alternata
Source: PLoS One. 2016 May 9;11(5):e0155258. doi: 10.1371/journal.pone.0155258 (PMC4861331; doi:10.1371/journal.pone.0155258)
Supplement: S11 Table — (XLSX) [file pone.0155258.s013.xlsx]

## Sheet: Sheet1
S11 Table. Primer pairs used for amplify ITS sequences by PCR.
Primers	Sequence
ITS1	5'-TCCGTAGGTGAACCTGCGG-3'
ITS2	5'-GCTGCGTTCTTCATCGATGC-3'
ITS3	5'-GCATCGATGAAGAACGCAGC-3'
ITS4	5'-TCCTCCGCTTATTGATATGC-3'
ITS5	5'-GGAAGGTAAAAGTCAAGG-3'
