# Supplementary material for: Comparative Genomics of Pathogens Causing Brown Spot Disease of Tobacco: Alternaria longipes and Alternaria alternata
Source: PLoS One. 2016 May 9;11(5):e0155258. doi: 10.1371/journal.pone.0155258 (PMC4861331; doi:10.1371/journal.pone.0155258)
Supplement: S2 Text — (TXT) [file pone.0155258.s015.txt]

>scaffold45|size199330|Alternaria longipes cx1
GCGCAGCTTACTAGTGGAACACAGTATGACTTGCGGCTGATTCAGCCACGAGGGATTGGG
CCAATGGCAGCTGATCGACAAGCCTAATCTCGATTCGGCCTGGAGAATCCTTCTCGCTGC
AGCGACCCAGCCCTTGAACTCGAACGCTATCCGTGCGCCAGAGACATGATTACGACCCGT
GGACCCAATTGACGGCCAGATGTCTGGCGGAAATGCACCTTCGAGTCTACCATGAATCGC
AAATTACTGAGCCGTCGAGCCAATACACCCTCAAGACTCGTATGTCAAATCATCTACTTT
CCAGCCAATGGGTGGGTATTTTGCAAAATTCGGCTCGTCAGGCTTCTGTCAGCTTGACTG
CGGGCACCAGCGACAGCAGACCACGCGGACATGTCGTTTCTGCATAAGACCGTCAGTGGA
TGATGGCTCATCGATGATTACGGCTAGCAAGCCACAGGGCTAGACCAATGGGAAGCCCAA
AGCACCTTTTTGGCGCCTACACCGGCATGTAGTCGACTAGGATGCAAATGGCTTTGGGCA
TATCTCAAACGTGAGGGGACGCAGCCATCAAGGCCTACGGAGGCGATCATGGAGACAAAG
GGCTCCAGGGCTCGCTTCTGCTGCAGGAACCAGGCTTGAATTTGGCCCGGCTCCTACAAG
GGCGGTTATGGCGCCGAATGAGAATCCACCAGTCTACAAGCCCAAATCTCTTCTGTTCCG
GCTGCTCCTTCTGACGGAGACTTGTCTCAAGCTGCGCGGGACGCCCAGATGCTGACGAGA
CTGCTGAGCGTGGCAGCTTTGGATTCACCAGACACTCAGAGCGTCGCCGAAACACTAATC
CCCACTAACTATCTGCTATACTGTCGACCAGATATCCCGGTCGTCGGCTAGCCCGTTTGA
GACTTGAACATGGCGGCGACGAATACAGACATGCATATGCTTCAGGAAAGACCAGCGGCA
CATCACATCCCTCAGCACCAGCCGTCGTCGCCTTCCCACTCTCTATCCTCGCCGTCGCTC
GTCGAGAGTATTCGCAGCCTTCGCGACGATTCGACGCGCCCACACAACGTGCCGGCCACT
GCGGACGAGCAACACCAAATCCGAGCACGTCGCAAGCCCGTCCCGAGTCCGTTGTACCCA
GCTGGCAATAACGGGCTCTCATATCAGCAGTTGTCCTATCAAGACTCACCACGCTTTGAC
GAACCGCGCAGTCCGCGCGAGAAGCTTGACGCATTGCTTGCGGAGGAGCAACATCATACC
TCGCCCATCCGCCCAACCAAGCCAGCGCATCCGCCTACACCACCCAACGTTCCCACCCCA
AATTTCACGCAGCCTTCGAGGCCGTCTGCGTATGCAAAACTCCGGCAGGTGTCGTCACCC
ACGCTGTCCTCGGCTGGAATTTCCCCACCAGCGTCACCCGTCACCATGCCTCCACCATCG
CGGCCGAACCGACCTGAGACGAGACCGACGGTGCCTGTCCGCAACCCTTCAATAGATTCA
GCAGCATCGTCGCTATCTTCGACTGCCTCTCAGAACCGCCCTCCTGCCAACCATGCGACG
CGACCGTCGCAAGATACGAGCACGGCGAACCCACCAGATATGGCCGCTCTGATAGCCACA
GCAGGCTCACCAGAGGCTGCGATGCTGGCGTTGTGGAAGGAGAAGCAGAACATATCCAGT
CACAATGCGCAGCTCTGGCGGCTGGTCGAGAAGCAACGGTCCATGATCATTGGGCTGCAG
AAAGATCTCGAGCGCGCATTGAAGGACAAGGACCGCTACCGCAGGAAGTTCAAGGAGTAT
GCCGAACAGGTACCACCAGGTCCTGGCTCACTACAGAAGTCCGACACTTTTGACTCGGTC
GTGGAACGCGAGACTAGCCAGTCGCCAGCCCTCAGTGAGCCAGCTGGCGAGCCCGCTAGG
CCCAGTGACTCCAAAGCCGGGGAGCACAAGACATCGCCCTTGACACAAGAGCACCCCGCG
CCACATCTCATACCAGACTCGCAATTAGCGACCTCGCCGTCTCACTCCACCGCATCGAAT
CTGTCGTCAGCCGTGAACTCGCCCACCGACTATTCCGTACAACCCCTTAGCCTTGGTAGC
AAAGGTCTCGGCCTCGACGCCACATTGCTGCAGCCCGGTGATGCTGTTCAACCTCCAGAA
CAGGCCTCGAAGCCGACTACGCCTCCCCAGAATAACTCAGATGTGACGATAGTCCCAAGT
GATTCACAGCTCCAGCCTCCACAGATATCGCTGATCCAGGCCACGCCTGTCATTGGTGGT
GACGGTTTCGAATCACCTCCCAGAAAGACTCCACAACCTCTGCGCAAGGCCCCGCCAGCT
CCGCTCAACCTCTCGAAACCCATTACGACTAGCGCACATCTCCACCAAGCTGTGCATGGC
GACGATGTTGATTCAGACTACGATGATACATTGGAAGTGGACGAGATACCTATTGTGGAA
CTGCGGGGAAGGAGGAAGACTCGGGAGGAAGATGATCGAGTCCGCGAAGCTATGTATTCG
AAAGACGAGGAAGCTAGAAGCAAGTCAAAGAAGAAGAAAAGCGAAAGCAAGAGCAAACAA
CAAGCGACCCCATCTGAAACACCAGCAGACGATCAACCTCAGGCGGTCCCGGTTCCCCTT
TCGCCGCGTCAGTTCAATGCGCTGCAATCGGGCCTTCCACTCTCTCCCCGTCACCCACCT
GCCAACTCTCTAAATGCTCTTCTCAGCCCTGCCAACTCGGATAGTTCTATGATGGCCAAC
CGGAGTGTTGCATCGCCACTCATGAGTCCAGGACTTCCTTCCAGCCCCAGACCTACTGAT
AGGCCACTAGGGTCACCATTACCAAGAAACCCTAAGCAGTCGATAGCATCACCGCCCATG
TCGCCAACTACCACCAGTCAATCAGCTGGACGGCCGGTACAGCACCAAGTTCCTCTCCCG
CCAAACACACCTCAGTCTTACCAGTCACCTCCAGTCAACCAGAGTCAACATTCTAATCAG
CTCCGCAAAGAGTCGTCTACAGGCCTCTTGACAGTACCAGGTGCGCAACCTAGTCCAGAA
TCGCCATCAAGTAGCCCTACCTTGAACGATGTTCCAGATGCAGAGCATGTCTATCGTGGA
CTCGTCTCTGATCAGTACCCTGGACTCTTGCTCCCTCCCAACGCACTACCTTCTATTCAA
GTCAAGGTCTTCTCGTCCCGCCTTCGGCCGTCACGTATGAGCATGCTAGCTCCTAAACCA
CAGGAGGAGGACCCTGTCTTCATTCTCGCCGTCTACGCTCGTTCAGACAACAAACAGCTA
TGGCGTGTGGAGAAAACGATTGCTACGCTACCCTCTCTAGACTCTCAGCTGAGGTCCATG
TGCGATTTCCAGGGACAACTCCCAGATCGTGGTCTTTTCGGGGGTCATGCTCCTGCCAAG
ATTGATGCTCGAAGGGTCGCGCTGAACCAATATTTCGATACTGTTCTGGAAACCCCTATG
AACGAAAAGACAGCCTTGATTGTGTGCGAATATCTTTCCACTGATGTCATTGGTGCACAA
GCTGGTGACAGACTGGCCCCCGAGCCCACACCGGGTCCAACGGTGTCTGTTCAGAGAACG
CAGCGCAAGGTCGGTTACCTTACTAAGCGTGGCAAGAACTTTGGGGGCTGGAAGGCACGT
TTCTTCGTTCTGGACGGCTCGGAGTTTAGGTACTTCGAGGGCGAAGGTGGTGCGCATCTG
GGAACGATCAAGTTGCAGAATGCACAAATTGGGAAACAGTCACAACAGCAGTCAAACCAA
TCGCCACAACGAAAGGATGACTCCGAGGACAATCAATATCGACATGCCTTCCTCATTTTG
GAACCAAAGCGGAAAGACTCGACAAGCTTAGTTCGCCATGTGCTGTGTGCAGAGAACGAT
GAAGAGCGAGATGCTTGGGTTGAGGCGCTTTTGCAGCACGTCGACATACCAGATGAAACT
TCACCAATCGAGATTCGTGTCCCCTCTGCCACACGTCTACAAAAGCAACAGGCCAGTCAA
GACTCAACGCGCTCGCAGCGGAGAGACAGCCCTGATGTGGCAGAGCAAGATCGCTTACAA
GGCCTCAGCTATGATGACGCCGTTCAAGCTCAAGCGCCTGTTCGCGGTCCCAACCACAGA
GACATGATGGTGGAAAAGGCTTCACGAGGCTCCCCCAAGGAATCATCCTTCCACCAAGAC
AACTCAGGTCACTATCCTGCCATCTCTGGACCCAGCAATGGAACCCCAATCAAGGACTCT
GAAAGCTGGGGCAGCAAGCTAATGGCGGGACCCACGGCAGTCAAGGATAAGAAACGCAGC
ATATTCGGCTTCCGAGGTCGCGGCGGTTCTTCCGACCTTGCGCCAGTACAAATCAGCACC
CCACTGCAGTCAACCACGGAACATCGTCTGCCCCCGGGCCGCAGTGTTTTTGGCATCCCA
CTTATGGAAGCTGTAGAGTTCACACAGCCTGATGGAGTCAATGTGGCGATACCAGCTGTC
GTTTACAGATGCTTGGAGTACCTTCGAGCAAAGAAGGCGATTAGCGAAGAAGGCATCTTC
AGGCTTAGTGGGTCGAACATTGTCATCAAGGGCCTACGCGATCGATTCAACAACGAAGGC
GATATCAAGCTGCTGGACGGGCAATACTACGATGTTCACGCCGTTGCGTCGTTACTGAAG
TTGTACTTGCGAGAACTACCGGCCTCTGTTCTAACTCGGGAACTGCATCTTGATTTCCTC
AAGGTTCTCGGTAAGTATTTGGCCTTGAAATTGATGGAAATAGATAGTTCGCTAACACAT
CGTAGACATGGACGAGCGTAGCAAGAAGATTCAGAGCTTCAACGTTCTTGTACACAAACT
CCCTAGGCCCAACTTTGAGCTGTTGCGACACCTCGCATCGTTCCTGATTGAGATTGTGGA
CAACTCGGGAGTGAACAAGATGACAGTGCGAAATGTCGGCATAGTGTTTGCACCAACTCT
GAACATCCCAGCTCCGTTGATATCTTTCTTCCTTACTGATTATACCGACATTTTTGGTGC
TGCTCTTGACGAAGCCAGCTCTCCGATCCACGAGATTCGGAATAACACGTCTCATTTAGG
TGACGATGCTATTCGATCCCCAAGGAGGCAGATGTTTTCTGATCTCCCAACGCCTGCGTA
CAACGAGACAACGTTCCAGCAGCGTATGGATCGACCGCCTCAAGGCTACCAAGGAAACAG
CGCTCCCAACTATCCACCTCCGCAACCTCCACAGCAATATCAGCAACAGCAACAGCAGCA
ATACAGTAACCAACAACAGCAGGGTCAATATAGCGGCTACGACTCAGGCTTCATTCCGAT
GCGCCCCAGCTACGATACCCCAGCCTACGATCAACCTTATAATTCTGGCGAGGGCTACGG
TAGCTTGAATGGAGTGGTACAGTCGAGTGGAGCGCGCGAACAACGGCAACGAAAACGAGA
GAGTGGCATGCTCCTCATGAACATGGGCATGGGTGGCCAACGCAAAGGCTCGGGTGGACC
GAACGCGCAACAACGCGGAGATGGACGATACGATCCACGAATGTACTCGCAAAACAACAC
GCCCAACCCCCTAATGGTACGAGAAGAAACGGCATTCGACTGAGTTGAAGCAAGCCTCGG
ACTCGGACTAGGCCGGCGAACAACGAACAACGATACATGAAGGGATGTGTATACCAAGAT
TTGTGTTTAATTTTTGGATTCTTAATTCAGGACCACGGACTGGATCTTTGGTTTGACTTT
GGGCTTGGTTTGGTTCTTCCTTTGTTTTTCCTGCGCATGTCTTGTAACGGAGATATTTTC
CCCAGCGATACCAGGCGTTTTTATGGACAGGGAAAGCAAACAAACGACTCGCGAGGAGTT
GTGTGTCTGCTTTTTCTCTGTGTCGCATACCCCATCGCCCTCTTCGGATTATTTGTGCGG
CAGCTTGGCTTTGGCTTTAGCGTGGCGCTTTTTTGCGATGTGTTTTTGGTTTCTACCTTC
GCTGAGATATCCTGGTTACTTTTTTGTTACATGTTTGGCGTGGACATGCTAGATGAGGAT
TCTTGTATTGGGCATCTGAGCGGCTGGTTGGCTATGCAAGTAGAGTATCTAGCTACTACA
GATGGAAAACGAATTGAATCTTGCAAGGACGTTTGAAGTCATGGTGTTTGTGTCGTCGCG
ATGAAGTCTGTCTGCAAACGTGTGAGGTTCGTGATGGGATGGCGTCGAGCGATATGCGTT
GGTTCGGGGGGCTAGCGGCTGAGCTTGGGCGTCAGAGGCGCATTCGGGACATGGCCGCAT
CTTCCTCCTTTGCGATTGACGTATTTGCTTGTTTGAGACACAAGTCTGGCGGTACAGGGA
TAGCAAGCCAGGTCGCGAGTTCAGGCGTCATAGGACCAATCCCATCCCACAGCGCAACCA
GCACAGGCACGACTAGTGGAACCAGACACAGAGCACCCAGAGCTAATCCCCGGATCGCGT
CACAGTCATGGACGACAAGCCTCTGCCTCTGCGCGCCGACGAGCCCGACTCTCGAAACAG
CCTACGACACATTCTGGCCGCAGACCCCCAAATGGACGACTCCAAGCCCGACGCATCCCA
AGCAAACACGCCCGTCCCCGACGAGAGCGAAGCGGGCGGCGATGCGCCAGATGCCTCGCG
CCCAGCCAACGACAACGACCCTGCCCGGCCCTACTACACGGCCACGACGACGACGACGCG
CCGCAATGCCAACGGGAGCGTGTCGTCCGTCTACAGCGGGAACAAGATCAAGCACCTCAA
GAAGGACGATGGTATTCCCCTGTGGCGCAAGGACATCCAGTTCGACTTCCTCAAGCTCGT
CTTCGAGGACGACAAGCGCGTCTTCACCAAGCAGTCGGACAGCACCAGCGGACACACCTT
TGCCGACATCTACCTCGATGCCATGGCCAAGAGCAGCAAGTGCAGCAAGATCCTCAAGGA
CAAGCTTCTGACCGAGCGCCCGGCTGCCATCAACATGGCCATGGTGTGTCTGCTCGTCAA
CGTCGGCCGCATGAACACCACACTCAACTGTAGGCCACATGTGCGACTCTTGACACCTCT
CCTCTAACATGTCACAGTCTTCCCCGAAATGCGTGCCCAGCTACGGACCTACCACTCCAT
CCCCTCCCTCCAAGCCCACCAAGACCCCAACGCCTACAAACAGCTGCAGGATGCGCCGCG
CTTAAAGTCCATCCTCAAGGGCGCGACTGAGGACCAAGAGCAGCCCAGCACCATCGAGGA
GATCATGGCAGCTTCCATCCCTCGCACCAACCCCGTCAATCTCATCTTTGTCCTGTCGCA
ATACGCGCCCAAGATCTCGGAGTTGCACTTCTTCCCGCCTCGCGATTTCTTCGACCTCGT
CATGCGCTCTAACCTGAGCAGCAAGAGTAGAGCCACAGCCTTCCTATGGCTCATGTGGTG
GTATCTCGAGAGCGACTTCACCAAGGAAGCCGCCGAGAAGAATCCCTTTGGCCCTGGCCA
GATGGGACCCGCCGACGACCCGACTACAGCCGAGTTTCCCATCAAGTGTCCGCCTTTCGA
GATACTTTCGCCCGAGCAAGAGGCCCTGGAGAACGTCGATTCGGTCGAAGAGAAGACATT
TGGTGAGATTAAGCGCAAAGAGAGGACTGCTATATTGGCAAGCGACATGGCGCCAGTCGT
CACAGGCCCCAAACGGACCAACAAAAAGGGTGAGCACTCCAACCGGCATGCGTTTCGCCC
CACGTCGGACCAATTCTAACATTTCTCAAGGCTTCAATCAAAACCCCGTCTTCTCAATAG
CCGCCGATGACGGTGCTTCGACACCTGGGCGTGACAGACAGTCGCCATCCCATGGTAAGT
CCCATAGATTTGACTCCTGAGGCGGTACTCTTCTAACATCAATAGGCTCTGCACGAGGAC
GTGGCAAGCTTGCCAAATCCATCATCGAACGAGATTACCCCTCAGACACCGACCGAACCC
GCTCAGCATCACCTCCTAACAGCGTCTACAATACAGCGAAGAAGGTGGCTACGCCCAACA
TGCGCATAAATACCCTCCTTAACGAAGACGGCCCCGCCTCATCTCCCGCAGCCAAGGGCC
CTGGCCGCGGGAACTGGTCCCGCAACCGCACATCAGGCATAGGCGCCGGAGGAACACCAG
CAGCACGAAGCTTCAAGACCAAACTCGACGCACCAACCTCGCAAGACGGCCAATCCCCCT
CTACATCTGCGCCCACCTTCAACGGCCCACACGGCTTCTACCTCCCACTCAACGGCTCCG
ATCCGTCGCACAAACGAACCCGTCCCCTCACACAACACCAACTCGCCGTCGAGCAGTACC
GACGACGGCGCGTAGACGTCATCCTCGACCGCGGAATTCGCATCGAATACGCCGCCGCCG
CAAAACGCCGCCGCAAAGCCAACCCCTTCATACGCAGCTGGATCCGCTGCAAAGGCATGG
CAGATGGCTACGATACAGACGAAGAATCGCATGCACAATACGCCCAACTCTCCGACTACG
AACTCGGTACCAAGACCCCGCCGCCCATGCCCTCTGGTCTCGTTCCCTTGGATTTTGGCG
GCGAAGTCAACGACCACGGCGAGGAATCTTACTACCGCGCCAAGATGCTTAGTAGGGCAC
TGCGTCGTCTAGATCGCTGGGAAGGAGGTGGAAAGAGTTGGTCTAGAAGGAGGCTCAAAG
GGGAGAGGGGCATTGGGCTACCAGACGATAATGAAGGGCGACCTGTTATCGGCAGTGAAG
ATGAGGATGACGAGGACGAGGATGGCGACTTGATGGATGTGGATGAGATGGAGAGGAGGG
AGGCGTTAGAGGATGAGAGTGCTGAGGATAGCGATGACGATGTTGATATGGAGGGTGAGA
GGAGGTGGGATTCTAATACCCTTCCACCTTTGCCTAGGATGGCGTAGATTATTATGTGGG
TCTCTTGGGCTGTTCCAGTCTTGGTTTCTTATTCTTTTTGCAGGACGAGGAGATTTCGTG
TATCAATATGTTGGATTGGGAAGCATGGCGTTATGTGTGACATGTATGGCTGTCGGAGGA
TTTTTCACCAGCAAAATAGAATGTTTTACCCGGTGTGTTTTGTTTGTTATGACATTCTTT
CTGGAGCTCGTTTATGAGAGAGAAAGAACGGACCATAGTATCTTATGGTTTCATTCGTGG
CTGTAGTATTTTATATACATCGACAACCTCGAACAAAGAGTACTGGGCTAGTAGAATTGG
AGTTGGCATCAATCAAGCACGTGATGCTTGATCCGTTGATTGCACCGTTTGATACCCTGT
GGACTGGTGGCAAGATACTGTTAAGGCGAGGATCAGGAGCAGAGAGCACGAAGCATGGTG
TTGATAGTATGCCTCACTTCGATCATTCCCTTATCTCCTGGATCACAATATGTATCACGC
AAAACTGGAGGTTCAACTCGGCAAGCATGCAGCAAATCAATTTTACTACGCTAGGACTAA
AGCCAAACTAAACGTCCAGTGGTATCATCACGATGAGGATTAGCGAATAATTTAACGTAT
GAACTCCCCTCCTCCTTCGTCTCTTATGCTATCTTGACTCTCCCACCTTTCAACACCCTA
CTCCCTTGCACTCCTACAACAGAACACTCCAGCCGACCGTCTTCGCAGATCGCTTGAACT
CGAAGACAGCGACCACGACGACACCGACGGACGACTTGGACCCGGACGCGGATCCGGCCC
TGGACCTTCCTAAGGCGCAATCGTATAAGCATTCCCATGCTCATTATCGCCACCAGCGTT
TGCATGCCCATTGGAGGCATAGTTCACATGGCCATTAGCCAGCCCATTCGTATGTCCGTT
TGTAAGCCCGCCCGTGGTGGCATGGCCATTCAGTCCATTAGCAACAACATCCTCGCTATC
GTAATGTAGACGCAGACTTGTCGGAATGGGACTCTCCTTTGAATTAGAATCAAGATAATG
CCGCATCGTGATGCCCGCGAGTTTATGCTCGGTAACGGTAAAACGTCCTTGCTTACCGGG
TGCGCGACGTACATTTGGCAGTTTGAACACTTCACGAAGCGTGGCAGCGAGAGAGGGGCC
GACAAGGCGCGCGCCGAAGCAGAAATGTAGACCATGGCCGAGTAGAGTGTACTCTTTAAA
TGATCGGTGGGGATCCATGATCTCAGGGTTGGGGAACGCAACGGGGTCCATGGCAGCCTT
GGACGTGGCAATGAGGATCGTGTGACCCTTTTTGATGGACACTGGGCCACGGACACCGTC
GTTGACGGTGATGTCTCGGGTTGCAACGCGAGGGAGACCAGGAACCACGCCTACATGGCG
CATACCCTCGTAAACGAAACCTTGTAATTCGCGGTCCGATTTTGCGGGATCCATGTGCGA
CAGTTCCACGATTCGCGCCTTGTACTTTTCGTACCCGGGCGAGAGGAATAGGTCGATTAG
CAGACTGGCTTGCTGGGTCAGATTTCCGGCCACGGGTGCTCCCATGCCGATACAGTCGCC
TACCAAGTCGCCAATGGGCAGCTTGGTGTCGGCAAGGGTGTGGTAGATGCGGTCGGCGTG
TGGACCCACTTCAAAGGCGGAGCCCTTGGCCATCCAATCTACTAAGCCTTCAAGACGCCC
TGTCTGTGTCTTCAGGTGGGTTTCGAAGATCGAGCGAAGTGGTGCTGCGGCCTGCATCGC
GCCTGCTCGCAGTTTCCACTCATTGTGTGGCATTATGTTGAAGGATTGGTACATGACTAG
CAGTTAATTAGCCGGCTGTTCGTCATCGGAAATGGCTGGTGTTGTAACTTACATAGAACA
AGATATGCGAGAAACGCTTCGTGGATAGAGAGTAACCCTCTAGGTTGCTCTTGTGTCTTC
AGCGGAAGTGCAAAACGCTCTGCAAGCCAGAGGATTGGCGTGATGTTGGTAACATCGCGA
ACAATGTCGATACTCATTCTGCCCTTGGCGCCTTTAAGTGAGTTCTGCCTGATGAGTTTC
CGTACGTTGGTCGTGAAGAACTCATCGATGTTCTTCTCAAAACCCTCCTCGAAGAAGACC
TTATGCAGGATTTTGGACCGCTCGTCATGCTTCTTTTGCTCGTCCCATCCGATCATGAAG
TCATGTCCAGCCGTGCAGTTGCGAATAGCTGCCTGGTACATGACAACAAAGTTCTCACGG
TCCTCGAACACTTTCTTGCAACCTTCTTGCGTCTGGACACTGATGATGTCGTAATCGCTC
GGAGGGCGCCTGAGATCATACTGTTCAACCACCTTATTGCCTGTCAGAATCTCTTTAGCT
GCTTTGGGCGTGTAGAAGGGCAGCAGCGCGTAGCTGGAAGTTCCTTTGAATCCACCTGGA
AGACCCTGGAAGAGCAACTTGGGAAATACGCCGCCATATGCTCCTGGTGTACTCTCTGAC
AGCAGAGCCGCGCCCCACTGCGTAAGAGTGTTACTGTTGAAGTCGTAGCTCAGGAAACGG
TCACCGCGGACTAATGCAACAGCATCATCCAAGATACCTCGACCAGTTGTCTGACCGGGA
CAAACGCCACTTCCTGGCATAGCGGGCTTCGTGCACTCAGCCATTAATCCCGGGTAGAGT
TCCATATTCTCCATATGACCATACAAAAGCTCGGCTGCCCGCGCCGTCTCTTTGTCAGAG
CACCAATCCTCGAATGTTTCGTACGGCTTCAGATTAAGATACCGACGGAATTCGTTGAGT
GTGCAGACATTGAACATCTCACGGGCTTGTAACTGACCCATGAGATCGACAACCTTGAGA
CTGGCTGGGGTACCATGAGCACCAAAAGCGTGAGCAGGTTCTTCGATGCAGTCTTTGATC
AGCTCTGAGAGTTGAGCATCGTTGAATCTGCCATCGGCTCCTCGCTGAAGGCCTCCGAAG
GTCCATTCCCAGGGCTTCTTGTTCATCAAGTCGTGACCGTACACCTTCATAACCTTGTGG
AACATCTCGATTGTTACATCGTCGATGTGACGTAAGTCGGGGAAAACGGAACGGATGATT
TCTTCCATCCAATTCTCGTCGGCAGCACTGAGAGCAGCATGCCAGTGGTAGAGAACAGCG
AACTCCACGGATACATGACTGCCAGTTCCGCGCTCGACACGTGTACCACCTTGTTTGATC
TCTTTACCGAGATCGAGAGACCATTCTGAGTTGGCTCGTGGGGTGTTCAAGATGGCAGCG
ACGTAGTCTTTCAATACGACTGAAGCAAAGAAGCCAACGTTGATATTGCGAGTAATCTGG
AAGATGTCCTCGTCTTGCCTAACAACGTGTCAGACCCATTTAGGGAGTGGAAGGTGTTTA
AGACTTACCATTTTCTGCCCGCTTCGTCTAAACTATCCCACGGCTTATATTTGCCGTCCT
CGTTCACTGACAGTAATGATTCCGCAACATGGTTGTGGTTCCTCGAGAACATCATAAGTA
CGGCGACTACACCAGGAGGCATCATCATGATGCGCTCCGAGGCGATAGAGTCTGGATATA
TCAGGCCATTCTTGTATGTTCGCACGCGCGGCTGCTCTTTCTCTGTGTTGCCGTACAAGG
TGCTGAGGTCAACATAGCTCGAAGTCTCGTTGATCCAAGGGTCTGTCCTAGAGGTTTGGA
AACATTCGTGAATGACGATAGTTGCGAAAGAGAAGAACAGGCGATTGAGGCCAGAAGGAT
GCTCGCGGAAAGGCCTATCGCGCTTGAGGAGCGCCTCATACACGTCTTCAACGTCGGGCA
AGTTTGGTCCTACAAGTAGTTGTCAGTCCCAATTCGCAAGTCTGTCGTACAGGAGGATTA
CTTACCTTTCGGTTTAGTCGGAGGCACGTTGCGCGCATACGGCGATCCTGCCTTGCCCAT
TTCAGGGTTGTGAGGATTGTTTCCCGAGCCATCGTGCTTCCGGTATCTTGCTGAAGGTCC
AGCATGTGTAGGCGTTGGGTGGGGCAAGTCATTCCAGAGCATGCTAATAAAACCGTCTGA
GACTTTTGCGCTGAGACCGCTGTTCAGAGGCAGTCCCTGTAGCATCTGGACTCCCTTCTC
GAGAAGAAGATCTTTATCGTCCAAAGGCTCGCCTGATGCCAATGTTGTAATAGCGTCGAG
AGCGAATTTGGCATCCTTAACACCGAGACCTCTAATGTCGCTGACAATGCCAGTCTTCTG
GTGGTTCTTCAGCCCGCTCGCGGCTTCCGCCGTTCTGCCATCGCTTGCTTGCGTAGGCTT
TCTCCTGATCTTTCCGATCAATGTTTGTATCTGACTAGGCATGATGAATAGTTGTGCGAA
TAACCATGTGGAAAGGAAGGGAATGGGCAGAATATGAATCCCACGACGGTAGGGAAGTCA
GAAAGTAAGTTCAATGCAGCTTGCTGTTGATCTTGGAAGGCGCAATGCTCCCCACACGAG
AGCTTGGCCATGGCAAGCAGCGACGAGCCAGTCCCATGACGACGATCGCTAGCAGCTTCG
GTGTGTTGATCAGCATATGCACTTGGCGAACAGTGTCCTACGGCTTTTAGTGAGGGCGGG
TGAACCCATGCATGCACCAGGGCGGAAAGAGTAGCGTCTTGATCTTGATATTGTCAAAGC
TTTGATAGCTGCAATTATGTGAGTGTTGATTGGTCATGAGCTACTTTGTGGAGGGTAGCA
CTAGACGGATGCTGGGCTACCTTCACTGGGAACTGACAGAGGGGTGTTGAGTAAGTCCAA
GAGACGATCTGTGGGCAGCGTCGATAGGACCCACAGCGTAGCAGCACCATTGGCCCCATT
GGGAATGGAACTAGAGAGGCCCACCTGTGATGATCCGTGGATGGTTTTTGTAACATCACG
AAGCATGCTCAAAAGAAATGTGTATGCCGCACGGGTACACCTGCCACGTTTCAGGCTTCA
GCACCCAGTGATTGTCTGGGGACCCGTTGTGGTATGATTTTGGTAATCTGATGCCAGACT
GGATGTGCACTTTTGCGCAGGTGGCGGTCGACGACGTGATAGACAGAAACGGCGACCTGA
TCTTGCGACCATTCCAAACAGAGACGTAGACGAAAGCCATAGATAAACTTTCAAGCGATC
GGCATCCTGATTGAGCAGCCTTCGGCTGAGTAGTAGAAGAAACCCCTACCATCCCTCCCT
ACACAGCGGAAAACCCGGTGGGCCGGAATAAGCCAATCAGACACTGTATTAGTTCGAGAT
TTCGGTTATCTCTGCATTTCTATTGGCTGTTTCCGGCCCACCGGGTTTTCCGCTGTGTAG
GGAGGGATATTAGCGCTTGCGGGCCCGGAATTGACCGATCCTATTTCCCGGCGGCTGGTC
GCGCATTCATCTGCTAGCGAGTGAACAAACGAAATGGAGTTTCAGCTGATGCGGTGGCGG
TCAACAACTGGAGCGCGAGCTTGCAAATCTCCGAGCAGGGTGCGGTATCGAGCTAAGTAC
TAGCATCCGCAGTCTGTGGCCTACGGCCTGTCCCGAAGCCGTAAGGTTTACTGTTCGGTT
CATCCAAGACGCCGGTGGTGGTTGCGATGAGTGGGAAGTGCGATCGATAGTCGAGAAGAC
GGGAATCGAGACGGCTCTGCACGGACCATGACCCACAAGTGATCGCTAGTAGGGTAGCGC
CAACCACCTCTAAACGACGCGACGTGCTTTTCCAGCTCATATGTCGGCGAGCAGACCTAC
ACCAGCAACTATCCTCTGATCGGCACAGCTGTGTTGAACGCGCACGCTTATGAAACCAAT
AGAAGTTGACACGATTGTGATTCCCTGCACCGCACTCAGCATTAGCTTGCGGGGCTTCTC
TGTCGGAACGCGTATCATTGCGTGCATCGGTTACCTTCAGCCAGGATGGTGGCCGGAAAA
CGACATTGGCTCAATTGCGGTGAAAGGGTTATCCAGATTTCTTTTCACGATCAACTACGG
TAGAAGACGGGGCAGCATGCGGTGCATCTGTCGTGTCTCCTGTCAGCCAACGCTGCAACA
TATGTGTTGCTTCCACATCATCTACATAGATACTTGAAGCGGGGGCGTGGAACAGTGCAT
GGTAGCTAGTTCGTATCAGCCATTCCAAAATCAATGACCTCTGTAGGGCGGACGGCACTT
CGAAAAGATCAGCGGCCCCTGATTAGCGGCGGGACTACTCCGAACCCACCACACGCGACA
TCGACATGTCGATAGGCGAGTGTCTTTGCAAGCTGCATTAGCAATGGCGATCAATATCTT
AACGTGACTTGATGCGTTCGGAAGCTTTGGGAACAGGCCGGAGGGGAGCATGCGTCAGTT
GTGTTAGGCCACTGCATCCGATCCCCGCGATGATAGAAATCACTTGGCTACCTAATGCTT
CGCAACTGCTTCGTTCTAACTACGAAGTTGCTACCATCTCAGAATCCCCTTCCTGCTCGA
GTTCCACGTTGTCAGTATGGCGCGTATAAACCCAGAGCAGTCACGCCTCCCTAGCGTTTC
ACCCCAGCTTCCCGCACAAACACCTAACAACAACCCTATGGATTACGGAGCAGTATCGCG
ACGTCCGAATCATGTGACCAAGAAATTTGTCCTGTGCTTTGATGGTACAGGTAATAAGTT
CTCGGGTACAGATTCGGATAGTAACATCCTGAAGATTTATCGCATGCTCGATCGCAATGG
GGACGATCAATTTCATTACTATCAGCCCGGAATCGGCACCTACGTTACGAAAGCCAATGG
ATCTATGACCCGAACAGGCCGATGGGAGAGGTTTCAGTCGTGGTATGCGAAGGCAAAAGA
CAGCGCGATAGGTATGTTCGATCGGACTTGGCTGCCAAGCATGAGACCTAATCTAGTATA
GGAACTTCATTCGACCAGCACGTTATGGCAGGATATAAGGTTAGTAATTAACTGCATGAA
ACAGAGCAGCAGCTCCGGTTGCTCGCTTGAAGGAGCAACCATGGCGCATAGCACTGACAC
GCTTTGGACAGTTCCTGATGAGATACTATACGCCTGGCGATGACATATTCTTCTTTGGAT
TTTCACGAGGTGCCTACACAGCTCGTTTCCTTGCGGAGATGCTCGACCATGTTGGCCTTC
TCTCTGTAAGCGCTTGTTCACCATATATCAAGAAGTTTCTAACATGCAACAGGCTGGAAA
TGAAGAGATGTGCCAGTTCGCATGGAAGTAAGTACAGCCTGAAGTCATTGTAAAACCCTC
ACTTACACTTTTGGTCAGAACATTTCAGAAGTGGCAATGTCGATTGCCGGAAGAGAAGGG
TAGCAAAAGCCGCAAGTCCGGCGAGAAATCAGAAAAGCTAAAGCTTCTTGAATTCATGTG
CGCGTTCAGGGAGACATTCAGCCGCCCTGTAAAACCCATACGCTTCCTTGGTCTTTTTGA
TACAGTCAACAGCGTGCCTGCATTCGAGAATGCATGGATGCAACGCAGCAGGTTTCCGTA
TACTGCAAGAAGCAGTGCGAACGTAATACGTCATGCGGTCTCTATCGATGAACGGCGTGC
AAAGTTCAGACAAGATCTCATCTCCCAGGAGAAGCCAGACAGATCAATGCTTTACAAACA
CCGTCATCACAAGCATCGGCAGCAAATGAAGGATATGATCCACAGTGATCATGAGGATCA
TGATTACGACGAAAAGGATCACGAGGAACACCAGGATAGAGGTCGGCGGGACACGTTAGC
ACCGCCTGAGCGATTCAGAGATCCACATGAGACTTCAGGCGTGCGCAGCCGTAGCGCAGA
CCGCTCACAACCGGATGGTGTTCATGGCTCTGCTACTCCTTCAATGCGATCGTACGACGC
AGCAGGAACTTTCAACTCTCAAGACGAGGATGGCGAACAAGACATTCAAGAAGTCTGGTT
TCCAGGGTGTCATGCAGTGAGTGCATTTTACCTGGGATAGACCTTCAAAACTGACAATGC
GTAGGACATTGGCGGAGGATGGCCTCTCGATGACGATGATGCAGCCTTGAGTCACGTAGC
GCTGGTGTGGATGGTGCGCGAGGCTCAAAAAGCTGGTCTCGACTTCGACGAAGACAAGTT
GGAGGCCCTGAGCTGTTGCCATGAGGAACCTACAACCACCGTTTTGCGAGCCCAAAACAA
CATACCGATGATTGCGATTGATCCTGCATCGCCCTCACCAGTCATTCCACGCAAGAATTC
GGATGCGCCGTCCATGGATACAGCAGGCTACACTGACGACGACAACATACTTTCTCATCA
CCGTGAACACCCGAACACACACTTCCATAAACACCTCCACAGCGCCGCAACTAAAGGCCG
TATCCATGATGTTCTCCAGTTCAATAATGGCGCCAACCGTACGGGCGTCGTCTCGTGGAA
CATAATGGAGTATCTACCCTTTCGACGTATGGATCTACAAGAAGACGGAACCTGGAAAGC
AATCAGATGGCCTTTGCCTAAAGGCGAGACCCGTGATATACCCGCCAATGCCGTTATCCA
CAGCAGCGTGATTAAGCGTATGCGCGCAGACCCAACCTACCGTCCTGGCAATCTGATAGT
AGGTGGTGGTGGGAGAGGTGTCAGGCACGCACCCAAGGACATGGGTATGGGTCAATGGGT
TGTCGCTTGTGATGAAGGCCACCATGTAGGCGAGTGTTTCAAGCGCAGACACCCACCTGA
GAGGACAAAGACAGACGAAATGGAGCAGCCTGCGTGTGATGGTGGTATGCAGGTAAACTT
CCTCTGATCGTGAATACCGAGAAGGCGGAACTAATTTTCAGTAGGGAAATTACTTTGCTG
GCCGCAAGAAGTCGACTGTCATGTAGACCAAGACACTAGTCCTATGCGCCGCTTCTACCT
AGATAGTCCCTGAACACTGCTTCCAATTTACCCCGCTTTTAATCTGGACGTCTTGAAGCC
GGTGCTCTTCGCTTTCGATGGTGTCATATAGTGAAGTGTGTTATTGAAATTATAGTGACG
TGCATGCCGTACGGCCTCGATACATGACCATTTGTATTGTCTTTTCAAATCTTCACTCAT
CTACCTAACATCTTTTCCAAGGAACCTTGTGCTCAAGCCTTCTGCGCATCGTGACCCCAG
TTCTTCAAACTCTTATAGCTCTTACTATCGGTGTCTTTCTTCGCCTTCTCTTCTTGCGCA
AGATGCCTCTTGCAATATGCTACTACCTTGCGCATGTGATCGATGTCTTCCTGGTCGTAT
TTACTAGCTTCTTTCTTTGGATTCTTCTGCAAGATGGCAACAATTTTACGGCCTGAATCA
TGACCGATTGTTTCGCCGGAGCCGTTATCCTTGGACCTGTAGGCACCTTAGAGACTGTGT
ATGCCATGCAATTCGCAATGTCAGCATTGCATTAGAAGGAGAGTTTACCAGCCGGCTCCC
TCGGACTCTTCGCTGCCGAGCCAGTCTTGTAGCTCATCTGCTGACATGTTGACAAGCTCG
TTGAATTCCCTTGGGGCGCCGTAAGCACTTGGCTTCGCCTCAGTTCACACAAGCTACTCA
CTCAATTACGGTTTCATTGTCCTTGACCATCTTGCTATGTGTTTAGGAATCGTGATAGGT
AGTTCGAAATGAGTATTGTCCAGGGTCTTTTTTGCAGAATATGCTGTCGACGTTTCCCTG
TTCGATATGCTCAATCCGCTCTTCAGCGTCGCGATGTCATGACATCACGACCACGCCCTA
GCGCTACTGATGGCGCTCAGCCCTGGGGCACCAAGAAACGGTCGCACGTGACCTAGCGGA
GCGCGTCGCGTCTCGCAGTTGCCATGAATGTCTTTCACGCAGCCAGACATTGGCGCAGGG
ATATTGGCGCAGGGATATTGGCGCAGTAAAAGACACGAAGACTGCATCAAGCCGTATCGT
CTCGCCGCGTTCTCGATGCAGTCTATACTCCCTTCCGCACCGGAAGCTGGCGACCTCTCG
GGTGCGCTAAACTGTATGGAGCGGAAAACTGCGAGAGTCAGGTCCGAAGCAATTTTGACG
TTGGACTGTGTCAGCTATAAATCCAGCCGGAGGTCGCTGTCGTGCGAGAAGTTGCTGCAA
TGTTGGTTTCGTTGTTCCATCTCCAGCTTTCGTCTCCAGCTTTCGTCCCCAGTGCTTACT
ACTTAGTGAGAAGATTTCTCCAGTCTCCGCAGCCTCCGCAACCCCTTCTTCTCCTCACCA
CACGCAAGCTCCCCTCAAAGTTTTCACACCCACTCCGCGATGTGGGAACTACCGAGATTA
CGGCCTCACTTTCTCGTCCGCTGCGGGTCGGACATGCCAAGTCAATGGAATGTTCTTAGT
GGCTTCCTTGAGCCTCATGTGGGCCTCCTGCACCAATCCGAACCAATCTGTCGCCGCAAC
CTGGCTTACGTTGCATCCAAAACGGGTCCCTCGCTATACCTGACCGGAGGAAGACTGCAA
GCGATCGGAGATTGCGAATCAAAACAAGCGCTGCGACAAAGCTTATGCCGGTTCACGCGG
CATTTGTTTAAAGAGTCGGAGGGATGGTCGGAGAGAGACTGGTGTTGAGGGTTGCACAGA
CCTGGATGGGGTCGTACACATCTCCATCATCCCCACTGCCGAGAGAATCTGTCGCATCTT
GAAGTGAAGTATCTTCACCGACATGGGCCCGGCCGAGGAATACGCGTCGTTGAGTCGACA
TCCACAAGTCACGCGACTATCAGTAGGTTCCTGGGGATCGGCTGTGCGGCACAACGGTCC
CTGAGGCTCGTCGTTGTATGCCATGCATCTGAATGCGGGGTGGGTGTCAGAGGCGTTCAA
GTCGCATTAGCAGAACGTCCTGTACAACGCCTACCGTCAGATGAGCATGCAAGAACACGA
TCCGATCTATGTGAACTCGAGGCTGTGTATCTCTTTGGGGGGACTTCCCGGAACGTCGGG
CGGATTTGGCTTGGCCGTCGAATCGCGACCAGCTTCCCCACATACACGCCCCTTGTCCCC
CAGCGGCTGCGTCGCATTGACAAGCCCACTACTGCAGTTTCAGACCCCCCGGATGACTTC
TGTTTGGCTGTGGAGGAGGACAAGCCAAGCCTGTAAGGCCGCTCGCGCGCAATTTCGCGT
GACGGCGTGGCGCGTATGACGTAGGGGCCCCGGAGTCGAAAGCTCGGCGCGATGCTGGGC
ATTACCGCATAACGGGACACGGGATTGGAATTGGCATCGATACTTAAGAATGGATGTGTA
CCGGACGAGTAACCCCATCTTGCCTTGAACATCAATCTTCCCGTGGTCAAGTCATCTTAC
AATCATGGGTTTGGGCAAAGTGTAGGTTTGGATCCGGTTGAAGTACGCATACAGTTGTGC
TAACTTTTACAGTGCTGTCAAGATACGCGGCGCCGAGTGCGGCATTGAAGCCATCATACT
TGGAGTGATTACTTCGATAGGTGGTTTCCTGTTTGGCTATGATACGGTATGTACCATATA
TGCTCTGTTTCCAATCGTTCGACGGCTTATTCAAGATAGGGTCAAATTTCTGGAATGCTC
ATCTTTGAGGATTTCATTCAGCGATTCGGACAGGACCAGGGCAATGGCGAGAAGGCTTTC
AACCCCACGATTCAATCCTTGCTTGTTTCCCTCATGTCCATCGGTACCCTCATCGGCGCA
CTTGCTGGTGCCTACACTGCTGATTGGTTCGGTCGTCGACGCAATCTGACCGTTGGTGTG
GCCATATTCGTTATTGGCAACATCATCCAGGTCACCGCGATGACCACTTGGGTACACATG
ACAGTTGGTCGCATTGTCGCAGGTCTTGGTGTCGGTATCCTGTCTATTGGCGTACCAATG
TACCAATCTGAAGTATGCCCTCGAGAGATTCGTGGTGCCGTCGTCGCATCTTACCAACTC
ATGATCACTGTTGGAATTCTCATCTCCAACATCATCAACTACGGAGTCCGCGACAACCCA
GGCGAGGATAGCGACGCTGCCTGGAGGATCGTTATCGGCTTGGGAATCGGCTTTTCCATT
CCTCTTGGTGTCGGTGTACTTTTCACACCGGAGTCTCCAAGGTGGTTGGCGGGTAAAGGA
CGATGGGAAGAGGCACGCATGTCAATGGCCCGTCTCCGAGGCCTTGTGCATGACCCCAAC
CACGAGCTGGTCAACTCGGACTTCAAGGAGATGGAGGATTCCATCAACGAACAACAGAGC
GCTGGACAAGGTACCTGGATGGAATGCTTCACTGGCCAGCCATCCGGCATTCCGCTTCTT
GCTTACCGAACCCTTCTCGGATGTGCTCTGCAATTTTTCCAGCAGTGGACCGGCGTCAAC
TACTTTTTCTACTACGGAGCGACCATCTTCCAATCGGCAGGTATTGACGACCCTCTCCAG
GTTCAACTCATTCTTGGTGCTGTCAATGTAGTCATGACCATTCCTGGATTATGGCTCATT
GAGCGAGTTGGTCGTCGTGTGCCTCTCGTTGTTGGTGGTCTGTGGCAAGCTGTCTGGCTG
CTGATTTTTGCTATCATCGGTGTCGTGCTACCGCCACAGGACAACCCGGCCGCCGGTATT
GTTATGATTGTCGCTGCTTGCATGTTCATCGCAAGTTTCGCCTCTACCTGGGGGCCTTTC
ATTTGGGTTATCATTGGAGAGACGTTCCCACTCCGCACTCGCGCGAAGCAGGCCTCTTTG
GCTACTGCTTTCAACTGGCTCGGTAAGCTATACATCTTCAACACAACAAATCTATTCACT
AACGCTCCATGTTAGGCAATTTCTTGATCGGTTTCCTTACACCGTACGCTGATGACGGTA
TCGGCTACGCCTTCGGTTTCGTCTTCTTCGCATGCAACTTCGTTGCGGCAGGTATCGTTT
ACTTCTTCGTATTCGAGACCAAATCATTGTCTTTGGAGAATGTCGATATCATGTACTCGG
ACCCAAGCATATCGGCTAGGACCAGTAAGAAGTGGGTCCCAGCTGGATACATCAGCCGTA
ACGAACGTGACGACACTTATTGGGAGCGTCGTCACAGTGCTGTTGGTGCTACTGGTGCTG
CTGCATCCGAGAAGGTCGGCGACAAAGATGTTGATACTTCGCCTGAGAGGGGCATGTCAA
CGCACCACGAGAGGGTTTAAATATACTCCCATGGTCAAATACAGGATATCTTTACCTAGG
CAGTCCAGGTTAGAGATGTTCTCGCACTGCCGCTGCCTTCTAGCGGCTCCTCCATTTTAG
CACTGCGCTACATACCGCCAAGAGGCGTACATAATTTAGACTTTATTCAATTCCAACACA
TTAACAATTCGCTGCCTTTGTGATGTGAGAAGCTCTTTTGCATTCCGGAAAGGTGCCGGC
ACAGCCACCCCTGCTAATTTTAGCGTGGCGCATGTCACAAACACAAGCGGCAACGCGTCA
GCTCCACGTCTTCTCTCCAGCCACTCTCCGCTTTCAAACAACAAGATACAGTGTCCTCGC
TCGTTTTACACTTCTGCCGCTCATTATCTAGGATTCTTTTCTGCCCAACTACGAACACTG
AAATACCGGAAGATACGAATACGGAGCTATGCCGCCAGCAGTACCACTTCACAACACCAG
CAACCTCGCCAAATTAGCGCGTCGGGCCCTGGTCACAGCGGGGCCGGCTGTCGCTTCGCA
GGCCTCGCATCACTTCGAGCGCCGCGGATTGAGTGTAAATCATACTCAAGGGGTTACGCT
AGGTGTTATTGCTGCATATGTTGTTGCTATTGCGTTGTTGTGGAATTTACCGTATGTGCG
ATGGGTGTTGTGGCCGTTCAAGGTATGTGCACCGTAGTAGCCCTAGGAGAAGATGGTCTG
GAATTGAGATCATCAGTGTGGTTGATGACCGGGTTCCTTGAGCTTGCAAAATCAGCATAA
CAGGAGACATGGATGGCTGATTGAATCCACAGATGCTAGTCATTGCCTTCCACGAATTCT
CTCATGCAATAACGTCTTGTTGTACTGGTGGGCGAGTAGAGTCAATCTCTCTTGATCCTC
ATGAGGGAGGTGTGACGCACATGCGCGGCGGCAAGCAATTCATTACTCTCCCTGCTGGCT
ACTTGGGGTCTTCATTGATCGGCGCTTTACTTACGTTCTGCGGTTTCAACATCGTGGCCT
CCAAAGTAGCGAGTATCGTGCTAGGCGTGTGTTTCCTACTGACATTGTGGTGGGCGAGAA
AAGACTGGTTGACGATTGTGACCATTCTGCTCAGTGTAGGGTTGCTTGTGGCGTTCTGGT
TCATCGAACATGGCGAAGCGTTAAGGTTCATGGTCGTGAGTACCCCTTCTCGTCCCTTCG
AAAACCGTCGAACTAAAAACTTTCCAGCTCTTTATCGGCGTCATGTCTTCTCTATACAGC
GTGTGGGACATCTGTGACGACCTCATCCTCCGCAAGGTTAATTCTTCTGATGCCAGCGTC
TTCGCCAAGCGGTACGGCGGTTCATCGCAATGCTGGGGCGTCATCTGGTCACTTGTCTCG
TTGATTTTTATGGTTTGCGGAATCCTCGCGGGGTTGGCAGCCTTCAAACAGAGTTTCGAA
CAGCAAGAGAAGGACAGTCAAGACTTTATTCCTACCGTACGCATGATGATGCGGGTATGA
GATTTGATCTGAGGATATGATATGGTATGGACGGCTAAAAATATGTATTTGGACGGCACC
TGGAGATCTGAAAAATTTGGTTGGCGATGATATACCCTTAGATGCGCGTAGTATTGAGCT
TTGTATCGCTCAGATCGTTTCACGACAGCAGAATGACATGATATTCACCTCTCAGTGGAA
AAAAGAACAGGTCCCTATGCGGATTTAGTTGAGCTAAAGAGTCATTCTCGTAGGGATGAT
GACTACCGCTGTTAGACCGAACCACAAGAAAAGCGGGGTGCAACTCTAATCATTATCACG
TGTCGAATATCCAAACCGCCAGCCACTTTCATCAGCAAGGCGTACATCCGCTCCATATCC
AATGCAGCTCCTTCCAGGCGTACTTCCAGTCAGGTTACTCTCTCTCTCTCAAAGAATCCG
CCAAACGCGTCCTTCAAAGCCTCCTTCACACTCTCCAACACAACCTTGTCCTCGCTATAC
TGTCTCTCAACTTGCAGTAAAAGCATGTCATAAACCGCGCGACCCATCTCATGGCTCTTT
CCAAGTGATTGCAACCTGCTCGTCAACACCGTCCATTGCAAGACCTCGTCTTCTTTTGCT
TCTTCCAGTTGCTTCTTCGCAAGCTCGTAATCTTCGTCTCGCTTCAACATCGCCTCGCGA
TAGGTATCAGCGTCCTTGCGAGACTCCTCTAGCTCTTCGTTGGCAATGTCAAGGGCACCT
TTGTGGGCACGGAGCTCGGAGGTTTGGTCGCGATACGTGGCTTGAAGAGAAGCGTGGGAG
GCGAGAGCAGCGTGGTAACGGTCGGTCAATCTGCAGCATTGAACACAGAGCAACTTGATC
TGGTTGCTGCTGTAGGCTGATTTGGCTTTCTCGGCTGTCAGCTCTTGTTTCGTTCTTTGA
AGTTCGGCCTTTTGAAGGAGAAATTCACGCTGGAGGATAGAGTGTGCATGAAGTTGGCGT
TTCTAGCGGAGGTTAATGACCACTCCAAACTTGGGTATACACGTCGCTGTCCATTTATTG
TATGTACTCACAGAAGCAATTTCAGTGGTGTGCTTTGTCTTTTTGGATGAGGGTTCTGGG
GACGATTCCTCTGCGGGCCGCTTGCTCGTTCTTGGATCTGTGGTCGGTACCATCAGGCCA
TGGGACTTCAGCAACGCGACTTGTCGTTCGAGCTCGGTCACGTTGACTCGATCGCGGCTT
GGACTCACTGGGCAGTGCTGCTAGTAGTTTGTAGAGCAAGGTTGAAGTTGGTGCGAAATA
GACCAAGGCACAGAGATGCAAGATATACGTGCGCCAGTTCTTCATCTCTAGGTGGCTAAC
AATTGATCATGGGTCACATATCGAGTGGGTAGCTTTCAAAGGGGAAGTGAGATGTGATGG
TGGCTTGCTAGGAGATGACTAAAGCCAGGGTGAAGCGTTAATACTTGAGTTATAGCCAAG
ATGAAGGTGAAGGTGAAAAGTGCCCAATCGAGAGCGGCCTCGAGTTTCACAACCCAGAAA
AGCTGCCTGATAGAGATGTAGACGCTCTCCTGACGATGAGGAATCTAATGCAGTCCCACT
CCCTTCACTCCCTCAAAAAGCGCGTCCTCCCTGACTAATACGCTTCGACTCAGGTCCTTC
TTTTGCACACTCTGGATACCGCTTAAATGCAACGTCAGCTCCAGCTCACCCACCAAACTC
TTGAGTACATGCTCCACGCCCTTTTCTCCTCCGAGTGCCAGACCATACACGTATGGTCTA
CCAACTAGCACACAGTCAGCACCCAACGCCATTGCTTTCGCAATGTCAGCACCAGATTGA
ATCCCACTGTCAAAGAAGATTGTCAACTTGTCCCCAACAGCATCAACGATATGTGGCAAT
ACGCCCAAGGAGGAATTTCCACCATCAAGCTGCCTCCCACCATGATTACTCACAACAACG
CCCTGCACACCAACCTCGACCGCTTTTCTCGCATCGGCCAAGCTCTGAATGCCCTTGAGC
ACGACCGGCCCATCCCAGTGCTTCTTCAAGAACTCCACATCCTCCCAACTATGGCTCTCC
CCGGGGAAGATTGTCCTCATCCATTCTGGCGCCGCAGTCTCCATCTTACTCTCCACATCC
ACGTCATGCCTCTCCTTGAACTGTTTCCGGAACACAGGATCTGTCATACCGAGCTCCACG
CCCGTACGATCTGCGCGCATAAAGGGGTTGTATCCATTATCCATATCTTCGGGTCGCCAG
CCGAGGATATATGTATCTAGCGTCACGAACAGAGCTGTGAAACCGGATTTCTTTGCACGC
TGGAGTAGAGATATAGTAATGTCGTCGTGTTCGCGTGAGGGCCAGTAAAGTTGGTACCAG
CGTTGGCCGTCGGAGCCGTTGGCTGCGGCGGTATCTTCTATACTCGTGCTACTCGCTGTA
CTTAGGATGTATGGGATAGCTTCTTTGGCTGCGGCTTTTGCGGCGGCGACTTCGCCTTGG
GGGTTGAAGATCTTCAGTACGCCGACTGGCGCCATGGCTATGGGCGCTACCATTTTCTCG
CCGAAGATTTCGGTCGTCAGGTCAGGGAAACCCGTGTACTTTACTAAGCGGTTTGGCACA
ATGGACCATTTTCTGAAGGCATTGCGGTTTTTGTTTGTTGTTTCTCGTACTCCAGCCGAT
CCGTAGACGTAGCCTTTGGAGTCGGCTGATATGCGGCTACAAGCCAATTCTTCCCATCTA
TCGGCCTGGAATGTGAGTGGTGGGCGTTCAAAGTCTAACCCGCGTGTATATGTTTGCATC
TCATAGTCAACGGCATCTTGTTCTGGTTTGTGGTTTTGGAATTTGGGATGGTGTTGGGTT
GCTGTGGGCTCGGACATGGTGATGTGGTAGGATTCGGGTTGCCCTTAGGATTGAAGTGAT
GGAACCCGTCAGGTGAGAATGAGTGACGGGAGTACAGACAGAGCTATTCGAGTGGTGACA
GACGCTTACTGGAGCATAATGCACGTCACATCATGACAGCTTTACCGGATATTTTCGGAA
ACAAGGTAGTGCAGGGCCTAATGGCGCATCCCGCACCAGGGCAGTCTTGTGAAGCTTAGG
TGTGAGCTATTTGTCGACTATTTAGTGTACCTTAGTGGAGACACAGGATTGTGTTGTCTG
TTGGTGCATGTTGCGTCAATGGGTCTCCAGATGAGGGGGAGCATGACAGTGCAGTGACGT
CACGCGCTGTCATGGCAAAGTATGCCCAAGCAGAGGGACATGAGCAAGTGTGTACAAGCA
AATGGAGTAGGTGGGGACAGATGTCCGCCTGGTGAATCATTTCTATCCGTCTAATAATGT
GCCTCTATACCTCCAATCCATGATGATAGCGTGTGCAAAGCATGCAGCCTCTGCTTCGGA
AGAAAAGCGGGCGTCCCAAACTCCATCAATGCAAATATCGATCATCGCAGTATAACAAGC
AAGGCTAAATAAAACGTCTAAACAGCGACGCAGCCGCCGTCAATCTTCAAATGTCCACCA
GTCATGAACTTGCTGTCTTCGCTGACGAGGAATGCAACGACGCTGGCCACATCATCTGGG
GTGCTGAAGCGGTCGAGCGCAGTCTCCTCCTTGAGCTCTGCCAGCCTCTCCTTGTTCCAG
CCGTCCTTGTAGCCCTGTGTTTGGATGATGCTTGTGTGGATGGTGTTGACGCGGATGTTG
AGCGGACCAAGCTCTTCAGCGGCGGTAAGGGCGATGCCGCGCAGGGCAAACTTGCTGGCG
CTGTACGAGATGAGGTTGGGGAAGCCGCGAAGACCGGCGATGGAGGATCGGATGATGATG
GAGCCGCCGCCAGAGGTGGTCTGCATGGCTGTAGCAGCGTACTTGACGCCTAGGAATGCT
GGGGGGGTCAAGAGTCAGCGGGGGATGACGTTGTCGAAGAGACAGGGGAGTGACATACCA
GACTTGGCGTTGATGGTCATGATGCGGTCAAAGTCGTCTTCGGTGACGTCGAAGATGCTC
TTGGACTCGCCGCGATGGCAGCAGTTGAGCAGGGCAGCGTCGAGCCTCTCGAAGCGTTGC
ACCACCTTCTTGGCGCATGCCTCGACGTCGGGCTCCTTGGTCGCGTCGGCGACAATGGTG
AGCAGGCGCGACTCGATGGGCGAGCCCGTGGGTATGGCCGCCTTGAGGACGGGCACGGCA
GCCTCGAGAGCACCCTGGTCGATGTCGATGAGGGCGACGTTGCAGCCCTCGATGAGCAGG
CGGCCGGCAGACTCGACGCCCACCTTGCCGCCTCCGCCCGTGATCATGACGACCTTACCC
TCCAGGCGCTGGATGGGCAGCGGCCGTGTGAGGTTGGTGGACGTGGGCGCGCGCTCCATG
CCCGGCCGCGGGGGCTTGTTCAGGTTGAGGGTCGCGATGCTGGCGCCGGGCGTGCGCAGG
CTTTCGGTCGTGTTTGCTCGCTGCATGGTGGCGGTGGTGGTGGTCAAGTCGGCCGTGGAA
GTCGTGATGGTGGGGAGGGAATCTTGTGCCGTCCAGCGGTTGCTTCGTGAGGATGTTGCG
AGGGCAGGGCTCGCGGGCACAGGGCCATTTTGCTATTTCTACGTGCCATCATCCCCTCCT
CACCGGACCCTTCTTTTCCCTCAAGATGACGTATCGCCGGGATTCCCTAGGCGAAACTTT
TTCTGCGTTGATCAAACACCGGATGCGCATCCGTTGAGGCTCTTGCTGGCGGCTGTACCC
ACTGCCCCGAAATTTTCAGCCAATGTCGCCCCTCGCCGGCATTTGGCCGCACCACCTGCT
CCAACTCTGGTGCAATGAGCGGTGGGACGTGTCCACTCCATGTTATCACTTATCGTACCC
CGTGTGCACGATTGTGGGTGATGTGGGCAGTACACATGCCGCCGTGTGGTTTTTGACCTG
CTTAGGGCGGGGTTGTAATCTAATCGTTTCCACCAGTCGCGCGAATCCAGTCGCGCCCAG
CGTGACATCGCCTCAGACCAGCGTCCCCAGGTGTTCGAACAAGGCGGTCAGGCACAGCGC
TATTACTGCCAAACGGGCAAGTAGTCCGGCAAGCTATCCATTTGTAACCTCCCAGCCCAG
ACGAACCGACTTCCCATCTCCAATCGCGTCGTCGTGACCGGGTAACGCGGATGATCAAGG
CAGCAGACAGAGTCTCCTGTGAAGAGCAGGATAAAGGGAACAACGAGTCGGGTGCAAAAT
CTGGCGCTGACATAGTGGATCAATAGCCGATGCTACAAAGACACAGAGTCATGAGCCGCA
TTGAAAAAAATGACAGCAAGAGACATCACCGCGGCCGGAATCAAGCATTACCAATTTCAG
GCAAGACAGGTCAGCAATGCTTGGGGTTCAGGGTTGACCATCAGCTTTTCATTCAGTCCT
CATACAAGGCGTCGCTCTCCTTCACCTCCACCCTGGACAGCACTTTGCATTCACCAGTCC
AGGAAGTAGTCGATACCATCCGCGAGCGCTGCCGCGCCTACTGCAGCATGATCACTGAAA
GGGTACTCATGTATGCTGATATCCCTCAACGCCGGACTATCCTCCAGCGTGCTGTATAGC
TTTTGGCTCAGATCCGTCATCCGCTGCGGTACAAGGATGCTCTGTCTAAAGGCGAACTCC
TCATCCGTTTCCGTCCGCCTCTGCACCAGGTTCTGTTCGAGCGCGCCATAGCTTATCTGG
AAAGCAGGCTTGGTGGCATTGGAAGTGTTGTTAGCCGAGGGCGAAGTTAGCGGTGCGAGA
AAATCCGTGTTGTTAAAGACGTAATCGTTGTTGAAGAAGAGTGCCGGGGAGGCGCTGAGA
AATGTATCGAAGAGATCGGGGCGTACGGTGAGAGCGTACAGGACGAAGAGGCCGCCAAAG
GAGTGACCGTAGAGCGCATCGCGGTCGAATTCAGCCTTTGGGAAAGCTGTTTCCTGGACC
CAGGGGCGGAGAGCAGTGTCGATGAACTCGATAAACTCATTGGCATTGGACTGCACGCCA
GGCACTGTTGGCAATGGGCAGCCGTCGCAGACAGGAGGCTGGAAGTCGTAGCTTCGCTGG
GTGCTGTAAGGCGAATCTTCAATGGTTTCCGGGTAGCCTATGCTGACGACGATACAGTCG
GGCATGTTGAACTCAACTGGACGACGGCGACGGAAAGCTTCCGTGGCAGTCATGCCGAGT
GCATTGCCATCGAGGACATACCTAGTAGTGGTGTTAGTACTTCTTTTCTCATGTTGCTAC
TGTAGTCCATTATGGGCTCTTACATCGTCTCCACAGTTGAGCTCTCCTCCTGCGATGTCC
AGTTCAACGGCCATGCGACTTGAATCTGATATTCCCAAGACCCGTTGGTCGCACTCCAGA
ACCCTAGGTTAGGCAAAACATTGGTAGGGAATTCGGTGACGAGGGGCGCAAACTGCCAAG
CACCAACTGAACTCATGATGATGGTGGTGATGAAGACGGACCGGTTTGTTCAGATGCAGG
TACCAGGGGATCAGGCTACCTATCGACTGGAATGCTTTTGGCTTTTGTACCTGATGGCCA
CCAGATTACTCGTCCCAGAAAATACAGACCCGAGGGGCGGGGAGCAAGCCCGTATCCTGT
GCAGATACCACGCCGCAATCGCAAGGGCCCCGCAGTAACTTTGCTCTGGTAGGTTAGCAT
AGACGCGGCATGGGATTCTAGTCCCGGTACTTACAGCTGGACATCCCGGCCTTATTGAAC
AATATATACATTGCCAAGACGGGGGATCATCCTTGATGATTCCGGTCTCTGTTCGCCTCT
GATATGTTATAGAGAAACTGGAGTATCTTACAAGACGATGTTAACGGAAGAAATCTCTCT
TGTGCTGAAGAGTCCAGGCTGCGTAATCGCGAATTAGTGCGATGAGACTGCGAGTCAAGC
AGCTGTCCAAGTGGATGAGGCGGGTCAGAAGGATTCACTATCTATGTTCTGGCTCTTGGA
AACCGAGGACTGTACATGTGCTGCACCAACGAGCCTCAATCCTCCTCGACGGAACTATCG
AACGCATGCAAGCCTTCATGCAGACTGTGCGCCACTGAAATCTCGATTGTCGTGCCTGAT
GCGAACGGCATATTCAGGAACAATTGGTCAAGATCGGTTACAGAAGAACTTGACGCTAGT
TCATGCGTCTAATCACATCGTAGTTGTGGAAATGGCATGATTAGGTTCACGATACACACT
GCTGTAGTTCGGAAGGATGACGCCGGATGAGCTGGGATTGCTATAGCCACGTGCTCGTCT
CCACCATGTCACACCCGCCCACCTTCGCAATTACCTCGGTAGCCCAATCACAGATGACTG
CGACATCATTTTCAGGGAACAGCAGCTACGATAGGATATCTTCCGTGTCATTTCTTACGG
AGAGAAGTCGGTTGGCGCCGCGCTGTGGGCTTACGACAAAAGTTTGTTAGTTGGCGTCAG
CGCATCGGGCCGTAACCATAAACGTCAACCCAGCCCGACCGCAACCAGATCCTGGGGACC
CAAGTGCCGGGACAACAACCTCTTCGGACGCAAACTCAGTGCTGGGTTCAACGGCGAGTC
GTCTGATATTTAATTCGTGGTATTCTGGAACACCAAGATGCAGCCATCCGAATCAAGGTA
CAGATGCAGACAGTGACAGTCGAGGCGAAGCGATGGTAAACGAGATGAAAATAATCAAGG
ATGTGTTTCAAGGTGCTACTTATTCAGCGATGTGCGCCTAGCTCCGTCTTTCTAGAAGGC
GCCTCGCCCGGGCAGAGGGTCATTCTTCGCGGGACACGACGCGTCATAGATTTTGGGGTT
GACAAACTTGGGCATCGCGTCGTTGTTGTAGGCCAGCTCGACGAGTGTGGCATTGCCTGT
ACGTATGTTAGCAAAGAAGTAGTTGTACCCAGAGAACGAATGACTCTTACCTGAGTTGTA
CAAAGGCCATCCATATTCAGTCAATCCTTTTTGTGAGTCCCGGGCAAAAGCACCCCAGGC
ACCCTGGACATATTTCGTGTACTGGTTCTCGGCAGGAGAATTAGGTAGACCAGAGATGTC
CTGAGCAGTGCCGAAGACCAAGCCAAGATCGGAGCCATGGTATGCAGCGCTTCCTTGGGA
ACCAAGACCTGCGCTGCCGTTGTAGAGGCGAAGGTTATCCCAATCACCGTGGTATCTGTA
TCGCCAGGTAGGCACATCATACTGAGCCCGGTATGCAGCGGACAGAGAGGTTGGACACGT
GAAACCGCGCTGAGTGAACAGATCCCATTGTGCATTGGTAAAGTTCAGCTTGGCCGCCCA
CCCAGAGATGCGATACCAGCCATCTTCATGGTCGGCGTTACCAACCAAGAGTGGAATCTT
GGCAAAACAGCCACCGGAAGAGAGCTCTTGATAATCTTCAAAGACCGTAATGTTGTCCAC
AGTCGGGTGGAAAGTTGCTTGAGTCAAAGCCACACTTGGGAGACCGGGAACCTTTGCGGA
GGCAGCCAGAAGAGCAGACATGTTTGCAGAGCGCACGCAAGATACTACTGCAGCAGCGTC
ATCTGCAGCGCCGCCACAGCCGATGGTCTGGGACACATTGTACCAGATGGACTGCGAGTA
CTCGACAGTGTTGGGGATGAAGCTCAGGGAGGTTCCAGACATGGGGATGAGGCCAGAAAC
GATCGGGTCATTCTTCCAGGCGTAGGCCCAGTAGTCGACGGCAGCACCGCCTGCGCTTTG
TCCGAAGATGACAATACGCGATGGGTCGCCTCCAAAACCAGCGATGTTATCGCGCACCCA
TTCGACAGCGGTACGGTGATCGCGCAGCGCGGCGTTCTTCTCCACACCAGGGGCGCCAGC
GAAGCCGAAGATACCTAATCGGTAGCTGGGATTGTCAGTAAACGCATGGATAAAGATGGA
GTGAACCCTACTTGAATGTCACAACGACCACATCCTCAGCGTCAGCTAGGTATTGGCCGT
TGTAGAAGGGAGAGTGAGGACCAGGAATCTGGAAACCTGGAATGGTCGTTAGGGATATTC
TGGCGAATCAAAGGAACAACGTACGTCCTCCGTGAAGAAACACTAGCACTGGCTTCTTCG
CGTCCGCATCACCGGCACTTGCCGTCCAGACATTGAGCTTCAGACAATCCTCAGATACAG
AGTTGTTGTTCTGGGCTGCAAAGTTCTTCCACACACGCAGACCGGATGGCTGTGTGAAGT
TGGGGAAGGCGGACACTGGCGGCTTGACAGCAGGGCAGTCACTAAAGAGTCGTTAGAAGT
ATCCTCTATGTCTTGTGTTCCTTACGTACGGAGACTATGATTTGTTAGCGATTGTACTCC
ATGTTGGCGATATTGCGATTACTAACCCACTCAGATGCCTCGAAGACAGTTCCTGCTGGC
GCATCGTACTTCTTCGGCGCAGCAAATCTCAACTCGCCGACTGGCGCCTCTGCATATCGG
ATACCCAGAAACTCGGTCACATGTGTCTTGTTAGACGATGGGTGACCAATCAAGGTACCA
CTCGATGTCTCAACATTGGAGCCATTCTTCGGCGCTGCAACAGCCGAACCGAATAGCGAG
GCTACAGCTGCAGCAGTAAGGAGGAGGTGCTGCATAATTTCAACTCGAAACAACAACAAC
CTTGCGCTTTAGGGAATAAATTCCAATGCCAGGCGGGTGACCAGCTGACTTTAATGGAGC
GAAATTCAAATCGCGGCTCGGCCTGGCAAGCAATTGGCTCCGCGTTCCTGCGTTGCCGTC
GACGCCAACCGTGTTCCATAGGGGCAAAATACACTACAACCAGATAAAGCTCCGAGGCAA
TTGGAAATGTTGCAAACAGCTCCATATTGAGCGCGCGCGGCGTTACACCGGCGCGAAAAG
CTTCGACGACGTTTAAGACAGGACGGGTGGCTTCATCTCGCACGGCTGCATCCTTTGACA
TCTCAAGTTACGCTAGTCTTGATGCGCTGCCGCTCCTTCCCGGTCGCGTGGAACCTTTCG
ATCTGGCAAACGCCAACATCACCACAACATGTAGCATTCGAATACCTGGGACTGTGACGT
CTTCTAATCCGTCACGGCTTTTGCTTGTTCTTACCGAACTTGAACACAGTGGACATGGAC
AACAAACGCGGCCTGCTTATATCCGGCAGATGTCCGGCTACCGCTGATCTCCATTTGTGA
TGTCACCTACCCATACCTGTTCAGTACATTACACCGAGGCGATTGGAAGTTTGCCCTGCG
TTCACGGCAAACGCCTGGACTCTAGCAAGGAAGAGCTTGCATGCGCACAGAGACCAAGAG
ATCGGCAGATGTAGTCCCCGAAGATTGGTATACCAGATCCAATCGTATCGGAATGAAACG
ACGAGAAATTCGCCGTCACTGCATTCCCGTAATGCCCCCACGAAGGAGTTGCCAGCCGCT
CCACAGCCCTCACCCTGCGCTACCGTGTCTCCAGGGACGGGTACCTGGAAAGCCAAATGC
TAGACGAGGCCCATAATACTATCCGTTCCCGCTGTTCATGGATGTTCCATAGGATTTACC
TTCCAGAACTCGAGCACCCTCAAGCGACATGACTTTCAACGTCGGCCTTGGAACTGAAGG
CTCAGTTGAGCGCGGATGGGGACTTTGGCTCACCAGTGTCCTATCTGTTATTATCGCCGG
TCTTTTCGTCAGCGCACGTCTAGCGCAGCGATTCATCAAGAGTAGCGGCCTGGGAATGGA
CGACTACATGATCATCGCCGCCTTACTTTCATCAGTTTTACTCTCTGTAACAGAGTGTCA
AGGTCAGTGGATCGGCACAACTTTGGGAAATGGGTATTAACTTTGATCAGCTGTGGTATA
TGGCTACGGGAGACATTGGAAAGATCTACCTGCCGACTCCCGCGTTATTGCTCGCAAATG
GTTCTATGGAGCGAATAGTGAGTTGACATCCATCAAATGCACACATCATCCCAAAAGCAT
GCGCATCGCTCGGTTTTTCCGGTTTCTGAGATGCTGCGGGGAGGCACTTATTGGAAATGA
TGTGAATTTTGACTATGAATTCCACTGACTGTAGCAGTTGTTTACAAAGTCGTTCTCATG
TTCAACAAGATCTCTGTGGTTTGCCTGTACTACCGAATCTTCGCCATCACCACAAAGTCT
TTCCGTATTGCCTGTCACATCATGAGTAAGTGGCTCGTTTTGGACTACAGATCATTGACT
GACTCTACTGAAGACGCTTGGGTCATCATGACCGGTTTTGCTTTTACTATCGCAACGGTT
TTCCAATGTACGCCAATCGCCGCATTCTGGGACAAAACCATATCTGGAGCCAGATGTTTC
AAGAATGAACCCTGGTGGATTTCCTATGCCACTGTTCAAATTACAACCGACTTCATGCTC
CTTGCAATGCCTTTTCGAAGAATCATAGGACTCTCCATGGGACAAGCCGAGAAGTTGGGC
GTGGCACTTGTTTTCGGCACGGGTGGCTTGTAAGTATCTGGGCCTCCATTTGAAGCACCT
TACTGACTCCTTAGTGTCACTTTTGCGTCTATCTATCGTGCAACTACAATAGCCAGGTCC
GCAAATGACCCCGATCCGACCTGGGGCCCTGTTCCTGCTACAATATGGTCAGTGATAGAA
GCCAACGCTGGTATCATATGTGCCTGTCTCCCCATGCTCCGCGCTCCATTCGTCCGCCTC
TTTGGACCACTTTTTGGTTCGGTAGCCACCAAGGCCACCTCGAAGCGGCGGTCGTACCCC
ATGGACTGGAAGAGCAACCACGGGCCAGCTGGCACTGGAAATAAGAGTAAGGTATCTGGT
AAAAGTGCATCTGAGCGCGAAAGCGAAGATGATGCATTGCCACCAAGTAGACCGAGTGAG
CTCGGCCGCCGGGGCAGTGGCATCTTTGTCACGAACGAGTTCAGTATTGAGCGCAACGAG
TTACAAAAGCAAGAGACAGAGACACGGTCGTGCGAACAAGATGGCGACACTAACACTGCG
CTGAGTGTGAACGAGGATAGGCCAGGTGGCAAGAGTCCCTTCTACCACGTCTAAGCAAAA
GGACCATATTGCTTCTTCTCGTCCCAGTGCTGTAACATTTCAGCACTAGCTCTGCATGAT
AAAATATGCAGATTGCCGTCTGGCAGACAAGCTACACCTCTCGCCGACATGCGCATCACG
ATCTCCAACGTTTCCATCGGAAGGCGCCTCTCTAGTGTTCTTTCGGTCCTACACCGCATA
GCCGCTAGCGAACGAGACGGGGGAATTTGCAGAGGCCAAACCGCCAGCCGCTTGTGTTCT
GTCTACATATCGACAGTACGTTCACATACAGCATTGTCCCAGTCGAACAAAACGCAGGTG
CTGCGTAGAACTCGTTATCTTCCATGCCGATGCTGCGCCGTTGCGAAAAACGCTTTGAAT
TAGGCGACGCTACGCACGCATACGCAGGTACGGATGGACGCTGAGCGACGTAATCATGGA
TACTACCGTCCGGGCCGCTTAGTTTGCGTTCCATGCCTTATGGACGATGCATTGCGCTTT
AGAACCTATAATGGTCTGTCGTCTGTGTCAAACTGCCGCAAGGGGCGTGAGCTTGAAATT
CGACTAGAGCAGAGTGCGCCGGGTCACAAGGTATCGCGCACGATACGTGCGAGCAGCGAA
CGGTTCCAGTAATGCGACGGTGTCTTGTTCAGGACCTTTCAACGAAGGCCGCGAGCCCTG
TATTCCGGGTGCAGTACGACGCGACGCATACTGGGGCCCAAATCATTCCTAAATCATCGA
GTAATCTTTATCGCGTCTTTTCTGTTGTGAGAAAATCTAGATAAGTACCCGAGGTGACTA
CACAATCTAGATCGCGAGCTATGCAGCGAAAGACGGTGAAAATTTTGGCAGCCAAATTTG
CGGTCGCACGTTCATTCCCAACAAAGTGACAGGCCGAGCAGTGAGGCATTTGTCTGACCT
GGCGTTGGACACGTGTGGCGTCGAAAACAGATGGAATCTGCAGGAAAAGGCGTGGCATAC
ATTGTTGCAGTGCTTGGTTGCGGATACTGGCCTATTTTCACGAATGAAGACGGTGCTAGG
AAAGCCAAGTGAGGATAAACGGCTTGCCGATCCTTGCCCCGCTTCCTTTGTGCACGCGGC
TGCGCCACAGCTGGATATTGGTCTCTCCCCTCAGACGTCATGCGCACATGCAATGAATAT
CGACTTGACCTGATCCGTGATGCATCCTGATTTTCCTTCAGCTGGCGCACAAGCTTCTGC
AGCGCGACACCCTCATCCGCTCTACCATCGGTACCTTGTGAGCTGGACATCGAAACCTAC
CCCGCCAACATGACGACGAAAAGTACGACCGACTTCGTCGAATCAACTGACCCAGCCGGA
GGGAAGTCCAAGGCCCAGATCCTCACCGACGTCTTCTCTCTCGCGACCCAATTCAGCACC
TGTGTTGAGGCTTTCAACCTCATCCATCCCTCAAAAGATCAGGACCATGCGCAAAAGGTT
GTGCTTGCGAAACTTGGCCTACAGCAGGGCAGGTTGCTGATCTTTGGTGATGCCGTGGGT
ATAACTGCGCCACCTGCGACAATTGCACGACACATGATACCCAGCCATCCTGGCATCACA
AATCCAGATCCACATGTGCCTGTACACTTTGGCGTCAGAGATTCGAGGCTTGACGAGGAG
GTCATCAATGCGAAAGTCCGCAGGGCGCTCCATGAGATTGCGGGACGCCCAAGTAGCATG
TCGCGAGACGAACTCATGAATGTTTACGGCTTGAAGAGTCCCAAGACTTTCTCGCGCCTC
GAGTATCCAGCACTAGACACGAACCGATTGGAAGGCTTCCGCGAGAAGTACACCCTGCTG
AAGGATCTCCTGAACCAGACAGGTGCGCGAGCCAGTCTAAAGCGCAACCTCAGCATGACG
ACCTCCCATTGGACGGTCAAGGACACTACACGCTTCAGCGAGTACGTCAAAGTTGTACGC
ACCGAAGTCGATGCGCTCATCGATCTCATGGGCGTGAAAGAGCAGGTTGACCGTGGAATT
CGTTCCGATCTCAAGAGCATGGGGTGGCACCCAGACCTGACAGGTCCAGCAGTGCGACAG
GATTGGGAGAAACTGCGTTTGATTCGCGAAGCCTGTGTAGTCGATTATCCAGAGTACATT
GAAGTCATCGACAAAGCCATGCAGTACATCAGCGAAGAAGTCAAAGAATCAAATCTTGCT
CGAAATCGCGCTGTGTTAGGCCTCTCAGAACCTAACATGGACGCAGCAGGTGCGCGCCGG
AAGTCAGATTACGACATCCGCTCAGCGCCTGCACCTGCGCCTGTGCCTGCGCCCACCGCC
GGACCCAAACCTTCAAAACCGGAAGCAAAATCTCATATCCAACTTGCCGCTGAACGCGCT
CTAAACCCAAATGCAGGCAAAGAAAAGCGCCCAGGCTGGCTCTCGGCCTTCAAGTTCAAG
TCCTGGTCCAAGAGCAGCAAAACTGCACATGAGAAGCAGCGCTCAAACAGTGTTCCACAC
ACACCAACCGTAGACCCCCAGCGCTCCCTCTCCGCAGGCGAAGCACCAAACCAAACCTCA
GAAGATTCCAACACTCTCCAGGCCGTGCGTTCCAAGTCACTCAGCGCAATACCTAGCGAT
AGCACGCCACAGCCCCCACCATCAAATCTCGACTCTCGCGTCCGCAAGCTCAGCCTCGAC
CACGGAGACATGGCGAATATTCCTCCCATCCAAGAAAATGGTGGTGAAGTAACTAGTTTC
CCTGAAAGAAATGGACTGCCCGATTTCGATGCCGATATGGATAAGAACGCACTAGTGCAG
GTTGATACAGCAAAGAGCGAGGGAAGCAAAGATGGGCTGGAGAATATCAAGACGGCGAAT
AGTTATATCGATCGGCATGATATGTATCCTGCTGTGGGACGAATTGAGACAAAGGATATC
AGGAACTTTGCGCATACGCCGGGATTATAAGGCTGTTTAGTGGGGGTGTTTAGGTTGTCT
AGCGACTTCAAAGGATAGTTGTGAATTCAAATAGCATAGGTACGCCCACAGGAGAGGGTA
TTAATATAATTGTGTGGTAATTTTGTAGCCATTTCAAGGTCAATCTGTATATACTCATTG
CGTTTGCAAAGCATGGAGCCTGAGGTATTTGGTTAATTTTGTGGTTACCACAGTTTCACG
ATGGGTTGCTTGATATGTCAAAGCTCACTGAGTATCTTCAGCATGTCCAACGAATCCTAA
GGTCAGGAGCCATCTTGTCATACCTGTTCTACCAAATATGTCCCCTCCATATCCGCATGT
GCGACTCGGGATTTGATGTGCACAAAGTTCATTTCGCTGTATTTGGCTGATCATCCTTAA
GGACGACGTGATCCTATTGGAGATCCGGAAGCACTCTCAAAGATGCTACAATTTAGTCAA
CAATCTAATCTCTACGCACTTCTATTTATGCTTTTTGCCATTGTTCAATTTTCTCATACT
CACGGTGAAGGTGACTTCGTGCCTACATCCTCACCTTCACCTCGAGTTTGGGCCCACCTT
GCGATATCCTCTGGCCCACGTAGTCTTTACCGTCCTCCCACACCACCGTCAACTCATTTA
CCAAAACTGAAGGTAACGAATTCCAAGATTTGTTCTAACGCGATCACTCTAACTTGGTTT
AGATAACTGAGTTTCGGTACGCACCCGCGCAGTTGCAGTTGTTTGTCTCCTACGCCCAGT
CGGGTCGCGACAGCAACAACAACAACAGCACCAAGCCACACCAACGAACGAAGTTTTCCC
AGCCAGAGTTAAGCTTTAGATACCACTGGCGATTACGACTATGCCGCCCAAGGGACTCTA
CCGAATCCCAAAACATCATGTCGTTGGCCAAGGCACCTCAATGAAGCGTCAATCTTTCAA
CAGCATGGACTTCAAAGAGGCGGAGAAGCCGGCGCCCGTTACGACCAACGACGGCACGAC
AGACGATTTTGTCAACAATGAAAGGGCTCGGCGAAAGCGCGAGAAGCGTGAGAGGAAAGA
AGCCAGGAAACTGAAGAAGGAAGCTAAGGCAGCTATGGCTGCTGCGGAAACAGGAAAACC
GAAAGAGAAGCAGAACACTCCGCCAGTCGACGCGATACTCGCCGCCACGCCCGTAAAAAA
CGGCAGGTACGGCCCACGTGGCCCTTACAAGAAGAGAGAGAAAGGCCCGGACGGAACTCC
AGTTTCTGATGCGAAGAAGCGGAAGAGAGAGACTGAGGTGCCTGTTGACAGTCCAGCTGT
CACTGACAAAGGTCTCGCTGACGCTGACAATTGGCTCGGCCCCAACTTCAAGAAGAACAT
GGAAGACAATAAGAAGTCCCTTGCTCGCCTCGCCTCTATCTTCGACCAGCGGATCAATGA
GACCGCTAAACCTGCTGAGTCGCCCAGAAATAAGCCAGGAAGACCAGTGGGTTCGGGCAA
GAAGACCGTTGCTAAGACTATTGAGACTGAAATACCAAAGACCATCAATTCTGACGAGAT
CAAGCCCAAGGCCAAGAGGCAGAAGCTGGAGAAGACACCTGTGGCTTCCAACGAGGAAAA
TGTGTCCAAGGTCAGCAAGACACCGATACCAGTTCCGTCAGTCGCATCAGCCCTGCCTAC
CGAGCCGAAGAGCACACCAATTCCACTTCCACAGAAGTATCTTGGTTCTTTGACGCGCAG
TGTGAGCGAGTCACCGGTAAAGAAGAACAAGGTAGACCTTCGAGAGTCTGAAGTCCTTGT
CAGCGAGACCCCTCTCTCACAAATGAGCCGTACACCTGCAACCACTCCTCGCGTACAAGC
AATCCCGTTTAGTCTCAGACCCGCATTTATCACGTCCAAGGAAACCAGCAAAGCTCCTGG
CACCCTTGAGTCTTCTCCCGAAATTCCTCTCATGATTGACACCAAATCCCCAGAGGCCCG
AAAGCGCATTGTTGGCAGCCAAGGTTCCGTGAACCCGCTCACCAATAGTCAGGTCGACAG
TCTTACCACTGCAAACCTCATGCGGTTCAAAGAACCTCTCAGAGACACTCCGAAGCCGCG
CCCTCGAGGCCGTCGTTCCGTTAGCGAGGCACCTAGTACTTCTTCTAGCAGCTCCTCCAC
CACATCAAGGACCATTCGCGACATGTTAATGCGTCCAAATAAACCATACACACGTCCCAG
CAACGAGATCTCTCCCTTCAACAACAAGAAGAAGCACATTGAAAGGCATGACGAAGCCAA
TCTTGCCACTTTCTCTAGCACATTCACGGCTTCCCGCCGAACCGTCAATTTTACCGATGA
GGCAGCATACCTTGACGAGTACGACGAGTGGCTCTCCGACAGAGAAGCAGCAGGTACCCT
CCCTTGCTTGAAACAAGCCTCAGGGTGCACGGCCAAATCCGAGCAACTGCTCCAGCTCCA
ACGTTCCGACGACACCTCAGCATTCAAAGTGATCATCACAAATGAAACCGAAACTGAGAA
TACGGCGTCTGACATTGCGCGCGTCAAAGCCGCGTCCACCTTCCTGCGCTACAGCATCCT
GACACGCATCCCCATACCGCTGGGCTCCATCGAAGGAACGTTCAAGCTCTACTGCCCCAA
GTACACCGCTACCCATGTCGACAAGTACTGGTTCGGTCAACGCACTTTGAACATCACCTC
CATCGCCGGTCTAAATCCTATGTCGGGAGCCTATACAGCGCGTCTCTCTATTCCACCTCG
TTCCATGCCGTACCCGATCCAAGCGTTCGAAGCCCCACCCCACGCTTCGTTCCGCACCAT
CACACTCAAGACAGTTGCTGAGCGGTATAGAATGCACGTCATGTTCTTGGGTAATGGTTA
CTTGAAGCTGAGAGTTGATTTGCATCTGATTCTCAATGGCAAGTCGGCTGGAGAGATGAA
GGCGGGAAAGGGAAAGGGCAAGGAGGGGAAGACAAAGGCCGGAGTGGGCATCTGGGAGTT
TCTGGGAGTGAATGAGAAGGCGGTTGTCTGGGAACCGACGGTTGATGAGTTGGAAAAGGA
GGGAAGGAAGTTGGTTGCCAAGTATGAAGGTCGTTAATGTGGAAGTATGGAGTCGTGAAG
TGGTTGGCGTGAGTTCATGGTTGGTCGGTGTAGGAAATGAGAAAGGTTATCTGGAATGTG
GGCTACCGGTGGGCAGAGGTAGAGTCGGCGAGATGTTTGCATTGATGGGACTCCGGGTAT
GGCTTGGGCTTGCCTGGCGGAATCTATTCAAGTTTGACTAGAGCTTCGCAGATGTTGCCT
AGGTTTGTCACGTTACCATCGCATCCATATGGATACTGAGTGTCGCCTCGGTGCCCTCAT
ATACTAGTCTTCCTTGTTAGTTTACGACTGTATACAGTAAATAGGCGAGATGATTTGCCA
CGGAGATTGGAGAGCCGCATTCGTGTTCCGATAACGGTCTGAACATCGCCAGTTTACCCC
AGTTCTTGCACCTACAACACCCTCGAAATACATGCAGTACCTACATATACTCATTCGGCT
GTGGCGTGACTGTTGCTCTATTCATGTTGTTTACATCTACATCTACCACTTGTCTTTGAA
CAAAGCAAAAACTCCTAATCTCATGCAAAAGGTATCAAAACACTCCTCTCCTCGCTGCTT
CTTTGACTACTTGCTGTCCCACCTCTTGCTTCTATATGCAAAGTAATCATGATATGCGTT
CTTTGACTAGATCGGATCGGAGATGTGGGCGTCCGTCAGCGCGTTTCAGCGAGCGAGAGG
GAGAAGAAGAGGAAGAGAACATCTAGTCCTTCTTCGCCCTGCCGTTCTGTTGTTCAGCGA
GCTCCAACTTCTCGTTACCCTTTTGGATGAAGAATTTGCGTTCGAGGAACTTGAGGCCCT
CGTCGATGATGCTGAAAACATGTTAGCGATTGCTCATTCTGTAGCCTTTGGCACAAGGCG
TGAAATGTGACTTACATGATTGGCGCGCTGATCGCCATGACCGCTTTCCACTCGTTGCCG
TCCAGCGGGATGACGCTGAACAGCCCTTGCAAGAATGGGACGTAGAGAAGTGCAAAGTGC
AAAGCCATGCTCAAACAAATGGCATAAACAAGGATCATGTTCTCCCAAAGCGGTAATGTA
AGCAGACTCTCTGAGCTGCTCAACGCGTTCATGGCATTGAGCATCTCGATGACGACCAAA
ATGCTCAGACTAACAGTAGAGGCAGCTTGGGCAGACGAGTTGCTGAACATCTCACAACCA
ATCTCCGGGAACTGGGTCGAGCAGCGGTGGAAGTGGCGGAGCTGGTAGAAGGAGATCTGG
GGCCCATCGCTATTGAACATGAACCACCACGCGTAGCCACCGACAGTCGCAGCGCCGACG
TAGGTACCAATAACCATGTAGCGGAAGAACAACCAGCCACTGATGAGAGGCTCGTCGCGC
TTACGGGGTTGGCGCTTCATTACATCATGGTCTGGAGGGTTGAAAGAGAGAGCGGTAGCG
GGGAGACCATCGGTGACGAGATTGACCCAGAGGAGTTGAACAGGGATCAGAGCCTCAGGC
ATACCCATAGCGGCAGTCAGGAAGATAGAGACGACTTCTCCGATGTTGGAAGAGATGAGG
TAGCGGATGAACTGTTGAGTGTTGTTGTAGATGGAACGACCTTCTTCAACGGCACCTTCG
ATGGTGGCAAAGTTGTCGTCTACAAGCACCATGTCCGCGGCGAGCTTGGCTACATCGGTT
CCGGAACCCATAGCAACACCAATATCAGCTTTCTTGAGAGCAGGCGCGTCGTTGACACCG
TCACCAGTCATAGCAACAACCTCACCGGCTTGTTGGAGAAGGTCGACGAGTTTGGATTTG
TGTGTTGGCTCAGTGCGGGAGAAGAGGCTGGCGTGCTTGGCGGCTTCCATCTTCTCGGAC
TCGGAAAGGTCGTCGAATTGGCGACCTGTGAAAGACTTGCCAGTGAGATCTTCATTGGGG
CCAAAGACACCGATTTGACGGCAGATGGACTCGGCAGTGTTCTGATTGTCTCCAGTGATG
ACTACAACACGGATACCAGCGGAGCGGCACTTGGCGATTGAGTCGCGGACTTCAGGGCGG
GGAGGGTCCAACATGCCGACGAGACCGATGAGAGTCATCTTCTGCTCCAGCTGGGTGTAT
TCCTTGGTAGTCTTAGCCTTTGCCAGAAGTGGGTTCGATTCAATGTCTTCAACAGACGCT
ACAGCAATGACACGAAGACCACGGTTGCCGTACTCGACAATTTCCTTGTTGATAAGGGTA
GAAAGTTGCTTGCTCATGGGCATCTTCTTTCCGTTCTTGCCGACAATGACATTGGTGCAA
CGATCAAGAATCGATTCCGGGGCGCCCTTGACGAGTAGTTTCTGCGAGTTACCATTCTTG
ACTAGAACAGACATGCTCTTACGGTCGCGAGAGAACTCATAGGTGGCTAGGCGGGGGTAG
TGGCTTTCGTAGTGCTTGGTAGAGAAATCGAGAAGTCCTTCTGGCGAAGTGCTGGCGCGG
GTCGCGTTATGGGCGATATCTGGAGTGCCAACCTTCTCAACTAAGACGCGGAGAGCACCC
TCGGTAGGCTCACCGACAAGGTTGTAAGTACCATTCTTGGAGTCGTAGGCAAGGGCTGCG
TCGTTGCAAAGTGCGGTAACTTCACAAATCTGGCGAACGGTGTCGGATTGAGCAGCAAGG
TTCTCAAGGGGTTTGCCACGGAGGGAGACCTGACCCTCAGGGGCGAAGCTGGTGCCTTCA
ATATCAAATTCTTCGAGGCCACTACCTTGTTCGTTGAGGAAGACCATCTTGTTGACGCTC
ATCTGGTTGGTGGTAAGAGTACCTGTCTTGTCGGAGCAAATGACACTGCAGCTACCAAGT
GTCTCGACAGAAGGTAGGCTTCGTACAACGGCGTTTCTTGCAGCCATCTTGCGCGTTCCC
AGAGCCAAGCAAGTTGTGATGACGACGGCCAGACCTTCGGGAATAGCAGCGACACCGAGA
GAAACGGCAATCTTGAGATAGTAGATGGCGCCTTTGGTGAAGCTGCCGTGCGAAGGGTCG
TTGAAGTTGCCAATGTTGATGAGCCAGACGAGGATGCAGATAGCCGTGATGACCTTTGCG
AGCTGGTCGCCGAAGTCGTTGAGCTTCTCCTTGAGGGGGGTGGGCTGTGAGATCTGTGCC
GTGATGCTCTCGTGGATGTCTCCAATCGCCGTGTTACCACCGGTCAAGACTACCAGCGCA
GTCGCATGCCCCGTAACAACCGTAGTACCCGAGAAGAGCATATTGACCTGATCCTGCTTG
ACAGCGTTCTCATCCTTGACGGCCCTGGTATCCTTGGATACACTCTCGCTCTCTCCAGTC
AAGATGGACTGGTCGATGTTGAAGCTGTTGCTAGAAATGGACAGGATCCTGCAATCAGCG
GGTATCCTGTCACCGATTGTGACCGAGATGACATCTCCGGGGACCAGCTCGTCGGCCTTT
ACGCGTTTGACATGTCCGTCACGTACGACTTTCGCTTCGTTGGCCGAGTATTCCTGGAGG
GCTGCAATGGCCTTTTCGGCGCTAGTTTCTTGCGATACTCCGACGACGGCGTTTAGAATA
AGGATGGTGAGGATCTGTAGGCATGCAAGTCAGCGCAGGTACATGTAACGTCGTCGCCTG
GTACGTACAACTGCCGGGTCCACGAATGCGGTCCAGCCTTCTTCCTCTTCGAAGAGGGCC
AGCACAAATGACACTGCTGCCGAGCCTAGCAAGATGATGACAAGCTGGTCTTTGAACTGC
TCGAGGATGAGCTCCCAGATGGGTGTTGGTGGGTCTTCTGGCAGCGCTGTTCTCTGTGTC
AGCAGTCGTCGTCGCGGTCTAGGGGAATAGTAACACACCATTCTTTCCATGCTTCTCCCT
CGCGCTTTGCACCTGCTGTGCGCTGAGACCTTTCTGCTCCTCGACCTGGAAATACTTCAG
CGCCTCAGCGGGCGTCTTGGTGTACGCATTCTCCATGCCCACTGCTCTGATCACCGGGTT
CTCTTCGCTCAATACACCACTTGTTCAACGAGACGCTGTCTGGTGGCTCAATCGTTGTGC
GGTAGTGTTGTTCGCAGGGATATGTCGGTTCTAGAAATGTCGAGGCTCGCAAGTCGCAGG
TATCTTCGCCTATGACGTTGAGAGGAACTTTGACAACCTTCGCGTGATTACTTCAAGCAC
AAAGGGAGGGACTGTATTTTCCTGGCGCAAGTAAAGTCGCAGGAGAAGACGATAGAAGAT
TCTGCGATTGTCCACGGCAGAAACGGCTGTACTGGCGGCGCAACAGCACTTGTCTCGACT
TCGGCGCGTCCCAAGAAATCTGTCCTCTAATCGACCCGCAAGCGCAAGGGGCTAGTGCTG
TGGCGCATGCTCACCAGCCACTTTTCGCCGATAACCACGTTTCGCCCAAGTCGCTTCCAA
TTCGTCCATGTCTTCGAGTTTCCCTTTGATCGGTATCATTTCACTTGCAGTCAATTGTGG
CTGGTGAAAATCTGGGGTTTGCGCCGTTCGCAGCGAGTCTGAAATGCATGGGGTGCGGGC
AGATTCCGACAACAACGTGCTGTGCTCGGCCGATTCGGCGGCCATGCCCCACGATTCAAG
GCCCCCCACCTTCGACATCACCACTGCACCTCACCTGGGCAAGACTGCCGTGCCTGCGGG
TCTAGCTCGGCAATCCGGATCTGAGCAGAGCCTCACCAAGCAACGCGTCGTCATCACTGC
AGAGTCACTTGTGGGTCGAGGAATGATTGAGTAAAATGTTTAACGTTTCGTTGTATTCGA
GTAGCCCGCATATGCTACTGCAATCCATAACCAAGGTCATCCCAACATGCAAAATTCATC
AAAGGGTATTATAGCCCACCATAGGTATCCCGCTCGTTGAACGCCGCAAAACAAAGGCCC
TCCAAAGGGCTGGTCAAATGCTATCGTGATCGTCGTGTACCCAGTCCGATCCAATCATGC
CCGCTTTCTAACATGATCACCTGTATGGTGCACAACTATAATGTGTATAACGTGAATAGA
ACCAGGCAGCCAGAGCGCCGTGGGAGAAGTAAAAGTGGCAAGCTTATTGGCTTGCGCAGT
ATGTCCGAATCAATCGGGCAATGTCTCGTGTGATGAAGGGCTTGGTGACAAAGCCTTTCA
TGCCACTCTTGACTGCTTTGTCAAGAGCGGCGTCTGTAATGTCCGCGCTCACCGCCAGAA
TGGTCGGCTTCCGCTCAAGCTCTGGCATCTTCAGAATCACCTCAGTGGCTTGGAAGCCGT
CCAACAACGGCATCCAAAGGTCCATGAGGACAACGTCAAAGGACTCAGTCGCCGGGCCGA
GAGCATTGCGACGAACAGTCTCAACGGCGTCGTTACCGTTGAATGCCGTAGTGATGTTCT
TGTAGCCCAGTCTACCCAGCATGCTTACCAGCACACGTCGGTTGATGGCGTTGTCGTCTA
CGACTAGAATGTTCAGAGGCAGTTGAACGCCCAGATCAGATGGCACAACGTCCCTCTCTG
AAGATAGAGCGCGAGTGGCGTGTTGTTGTCGAGGAGGAGACAAGGTGCGGCGGGGGGTAG
CAAGGCCGATATCTTCTGGCGATGTTGCAGAGCGGACAGTGATGACAGGTGTAATTGGCG
GCTGACGTTCGCGGTCACTCTTGAATGATTCGGAACTTAAGGGAGGAGTGACGGGGCCAC
GGCCGAGTTCCAGGTGGGGTACTTCCGGATCGATAGACATGCGGGATTTGATGGAAAGTG
TAGGGGATCCAAAAGGCGTTGCAGGGCGACTGCAAATCTCGCCTGGGGTAAGCGGGACTC
TCATTTCGAATTCCGACCCTCTCCCTGGCCCAGAAACATGCGAACGGAGACAGAAGAGAT
CACCACCTAGTTTCCTTGCAATCCCCTTGGCGACCATTAGACCAAGACCCAGTCCCTCAC
TCTGTCGTGTCATCGAATCGTCTTCTCTCGAGAATGGTTTGAACAGGTTAGGTAGGAAAG
CTGCGGGGATGCCAGAGCCAGTATCTTTGATATTGATGACAATGTAACGGCCTTTTGCGC
TAAGTGTCGCTTGAAGTGTGATGGATCCATCCTGTGTGAACTTGATAGCATTAAGAGCGA
GGCAGGAGACCATCTTGGCGAGATCCCGTTCATCGATGACAATCGTCTCTGGGACATCGG
CAGAGACGGTCCACTCGATCCATTTAGTATGTGCCTCTCCGTTTGAGCTACGTGTTCGGA
CTTCAATGCGCTCTCCTGTGTCGGTAGCCTCAGCAATGGCGGAATCCGGCCGTCCTCCCA
CTTTGAGCGCATCGTTAATGACGTATTGAAGCACTTCTCTTAGATTGGTATGTCGGAGAC
CGGGAACTTTGGAATGTTCGGATGCGAAGATGGGCGAGGTGGTTGAATCGCACTTGCCTA
ACGAGGTTCCATGCGAGCAGGTGTGGTCCAGTCGGTCTAGTTCCAGAGCGCTTGCGTCTG
GGGGGCACGACTTAGTGCCGCGCTTGGGTGGCTCCTCTGAAAAGGTGTCTCGAACTCGTT
GGCGAGCATTCTTGGCAACGCGTGTCTTGTTGGCATGGTCTGCCCAAGAAACCTCGTGTC
TCCTCCTCTTGATGCCGCGTAATGGAGCACGCATGTCGTTACCAGTGATCATCAAATCGG
GTCGCATCTCACGCCAGAAAGTGTTCCACTGGTCCGGAGTTTTGTCGAGTGGCGAAAGTG
GGGTCTCTGGAACACCCATGTTCATGTCGTAGGCATGGACGACATTATCGGCTGCCTCGA
CTGCACGTCTTGAGCTGTCTAGAGTAGCATCAGTATGGAGCCATCACTACAGGTTCTTCA
ACGAGTTGTTACACACCTTGGACAGCTTCAATGTTCTCCCTGAGTGTGTCGAGTATCTCA
CGGGTCCGTGATTCGAGCTGCAATGATTCTGATGCTTCTTTTACGTTTGCCATCATAACA
TCCAGCATACCAACAACGCCCTGCATTGGCGTCCTTAATTCATGGGATAAGCTCCGGGCG
TAGGGCTTCAACGATTGAGCCGCCGAGACGGCTCTGTGCGGCACGATCCTGGGTATCTCG
GCTTGAATTGATTCTGCTGACTTTGCAAACTCGTTGCCTTCCAATACGCGTTCTAGAATC
ATGTCTTCCAGGCTATGGAACAGCATTTCGAGGAACCCCCAGCTCAATACACGACGAGCT
GCGCCCTCTTTTCCCCACATGACACCGAAATGAGCGAAGCACTTTCCCTCGGCAAACAAA
GGGATTCCAAGGTAAGCCTCTCCTGGAATGATCAGGTCATTTGGGTTGTCGAGGATGAAA
TCGTTTAATCTTTCGGGAATGATGAAGACCTTGTCGTGCTTCATGTAGGCACACGGACAT
TGGTAGGCATGGTATTTGAAGTTTCTCAGATGGCCGGGTCCGTTGCCATGGTCGTCGTTG
ATGTAAAAGGCCTCGCCCATGAGGCATGCTCCAGGCTCTCCAATGGGGGGCAGTTCAACA
GCAACATTCTTATCATCAACCAGGATTCTCTTGGACACAAAAGCGTACTGAGCATCGGCA
ATTTTGGCGAGGCCTTGGGTGAGTTGGATCCAGAAGCTGTCGGTGTCGGCTTTGCGGAGA
GAGTCCTTTAGTTTGACGAGTTGCTCGGCGGCGTTGCTCTCTGCGGGGACATATAGCTGT
GACAGTTCTTCTCTGAAGCCGTTCTCTCCTTGTTGCACGACCATGCCTGGCTCTGGGCGG
GAGAAGCAGAGCGACTGGCGCTCGATTATATCAGGTGGGATGGTAGTAAGTCCCTCCATC
TTTCAGAATCCCATGCGGGCAATCGGCACGGGCGTCCAGGATGGGCACAGGGGTGTTGGT
CAGACGAAGTGCGAAGTTGGACAACGATATGCAGAGGGCTACGAAGGAAGTCGGAAATGC
ATGCGGAAGCGGATTAGTAACGGTGTGTGGGAGGGCGAGGAATGCGTGATGTACGGGACA
GAGAGAAGGAAGGCGAGAACTGGCAGGCACGGCGGGCAGTCAGCGATATGGTTGGTCTTT
TGCTAGAGTCGCACATAAGAGGGCTGGTGGACGATCTAGAACCTGACCCGGAGCCATGGC
TTTGCGCGTCCTTGCACCCTCCAGGCCCGCCCCCGTTGGGTGGTAGTGACAGTCGGCTGC
GCTGCTGTTTGCTTGCACGCGGTCAAAACCACCGTGGGCCCCAACTCGTGTCTACGTTTC
GAGTTGAGACTCGTCGTGCTGCCCGTCCGCCTGCCATGCCGCTCCCCTCCCACGGTCGTC
GTGATGGATGGCGGCACATTGATGCTGAGCGTCGAGGGACCCTGGGTGGCTTCGGTCAGC
ACACACAGTGGGTCGCGCCTGCTGGAACAGTCTAGACGCACTCGGCTCCCGGTCGCTCCT
GCACGATTTCCAGCGCTACCCCAGTAGCCCCTTCCGCTTCGGCCCCTATGCAAACCTCGC
CCGCACACAGTCTGCAGTCACCGCCGACCTTGACGCCTGGCCCTACGCCATGACGATTAC
TGTCCGCCCGCCCAGCGCTCCAATCCGGATAATGCGAACATGCCAATTACGCTTTTCGCC
CTCGTCTTGCTTTTTTGCCCATCCAGAGCATATGCTTTATTGTGGCGGCCAAAAGCTACC
GCCGACTGCCCAACAACTGCTAGCCACTGCTAACAATGCTAGCCACTGCTAACAATGCTA
ACCACTGCTAACTTCCTAACATGTACACAGCATCCGCGCCTCGACACAGCCGCACTCGCA
GCTCGCGGCCCTTCCTCCTGCTTGACGTCAGCGGCTCCAGCTCCGCCCACGCATCTTACC
GCGCCCGTTTGCTGCGTCCATGTAGCTTCCCCATGAAGCCGCACTGCCGTCGCACAGTGC
TGGTAGAGGGTCAACGATACACCGGGCTTAGCGCCTCGTCTTACACGACACCAGATCGAC
GATCGGCCGAAACAGAACCTAGCGCTCTTTGTTCTGCTGTCTGCTCGTGCTTCCGTCTTC
CATCGCTGCCCTCGCGCTGCAAGCTTCGACACCCTCTCGACCAGTCGCCTATCCTGAGAG
TGCCCTCTTTTTGGACACCGTTGACGCAGCTTCCGCTTCACTCTGCGACGCCGTCCCTCT
GCAGCCCACCTGCGCATTCGGCCCTCGAGCAAACATTAACGTGTCATCTTTACAAGTCCA
GGCCTCAGGCTGCATGCTCGGTCTTTTGCTACTCTTATTCCCCGCGCTAGCCATAATCCA
GCCTGGTCTGACGAATCACCCGCCGTCCGTCCGCTGTCCCGTATTCAAATTCACACGCGT
AGTCTGCTGGCTTAACTTCCGCCAACGTCCAAAGGCCCTCAAGAGGCCTGAGTCCAGAGT
AACGTTACATGGTGTCTTCTTACAGCAACAACGTCGTCGACTTTTCCGGCCCCGTGGGTG
TGCTCCTGTTTGGGAACCTGTCGCACCAAGCATTGGCCAACTAATCAGAACATGATCGAC
AAGGCATCGTGAACGGCGTGCTCCCATGCGAGTAATGATGTGCACCGTGTGCCGATCGAC
CTCTTTAGATGTCTCGCTGCAGGGGCGCTGGCCATGTCAGCTTGATGCACCTCTTCTTCC
TTTTGTTTTCCCTTTTGTCTTGACCGACATCACCTGTGCGTGCCTATGAATACTTGCCGC
TACCAAGCTGACATCTGAGGAGAGCTGTCGACATGTTCGACGCCTGGCGTGCGGCTGCCC
AATTTTCCGGCGCTAGCTGCACCGGACCACTGCAGAAGGAGCAGCCACAAAACATGAAAG
CTGCCAGTACCCGCTCCATCACGTTGCTAGGACCTTTCCAGCACATGTCGGAGTCTTGGT
TCTCACCGCAACTGCTTTGAGAGTGGAGAGGTACTCTTCGAGCTCACGGCCGGGCAGCCG
TAGCATCTAGATCGTGAGGCGAACATCGTCGAATTTTTACAGTCACTCCTCAAGATCTTG
CATACATCCACGACCCACTCATTGGGTCAAAGCAACGCGCTTGCCAATCACGCCTCTGCC
AACGCGCGTTGACACCGAATGAGCGACACTATGATATCTTGGTTTGTCATATCTCGCGAG
TCCAAAAGCACATGAACCATGGTACACATCTGACATGCCGCGCTAGAAGCTCTACCCGCG
GAGCCGTCTAGATGTCTAGACCATCGCCCCAAGGCTTTTCCGCTACACGCCTTTACTGCA
AGCCTGGTATCACCACCAGGCTCTCCATGTTGAGCAACTACGCAAGAGGCTTCACAATAC
ATACATAGTACAATGGAGATCCGCTCTGCTATCATGACGACATGGACACCCATGTTCGAT
GTTAATTCATCAGGCCCATTGCTCCAAACTCTTGGCAACGGTCTGGACCTACCCATATCG
GGCGCCTGGTCTGTCTCGTCGATACCAAGGGCTTCACGACCGTGCTCTACATGATACGCT
TGTATCGACAGCTGACATTAGTTAATTGAGAACGCGCAGTCCAGACGGTATTGCAATCTT
CATGCCCACAAATAATGAATCGTTTTTGCAGTCAACGACACCGCATGAGCCGCAACATCT
TAAACGGCTGCGGTCCGCTCCAGAGCAAGATGTCCCCTGCCACTCCGCCCAAGACACAAA
GCAGGCACGGTAAGCTCAGGGCGACAGTGCACTTTGTTCGGCCGACCAAAGCTAGACGGC
AATGATGACACGCCTAGACTTTGACAGACTTTGGGTAGCTCCTGCACACCCCTTGCGCCT
CTCACTGTTGCACCGCGTCATGAACTTCGAATGTGGCTGTCGTGAAGCCACGGAGAGTCC
AGAACATCTCTATCCCACTATATACCATCGTGTCTACTTGGTCTATTGATGGCTTGCACA
GTCCGGGCCGCGAACGTGCCGAGTTCCGGACCGTCTCAAGGTTAGAGCACGACGTCTTTT
GCGGCACGAATCACTACTACTGTAAGCACCGAGATTTGACCGAATACCTGTTCGGCTGCT
TCGTGAGAGTGTTCCTTACACCATGCACAGAGCATCGAAAAGTCGGCGTGTCGCAAAGTT
AAACACCGATAGACTCGACGAGCTTGCCCCTGCCTACTCTGGGTGTCGAAGTATATACTA
AAGCATATTGTACAGAATCGGTGGATGTCGGGATAAGGTCGGTCTCATCAAGAAGTAGAC
AGTCACATTCAATCACATTGTCTGTAGGACAGATCATATCAAATCATTCGTAGGGTGCAC
AGACGATCCTGTGTGACAATATCGAAGTCTTTACACTCACTCAACAAACTGGAAATGCAA
TGCTACAAAATGTCTTTGACGGTAGCTTCTAATCACCCAATGGATGAGCATTGCAAGGCT
TGATAGGGCTGTATCCTTTTGATACGTGGAACAAGGTAACACAAGTAAGTCGTTCCAGCG
TACGTATACGTCGACACCTCGCTCAAGATGTGATATCATTTGATCACAACATCAGCATCG
GTATGAGTACGTATGACAAACACAACAGCTATCACATTCTACCAAGTCAAACAAGTGAAC
AGGTAAGTACATCTCAAATACATTCAACGCTTCCATCGCCCTACTTGATACGCGACTCAA
ACTCTCCGTGCTCTCCTACTTCCCCCCCAAAAAAATATTATGCATCCATCACTCGCAGCC
CCACAATTCTCCTTCACCACCTTCATCATCATACTCCTAATACCCTCCACCGCCATCGCC
TCTGCCATCGCAAAGTCCGCTTGTACTATTTCAGCGCTATCAACAACAACAGCAACAACG
ACGATGGCCACCAACACCACCATCGAAACATCCTCTTGGGCTACGTTCCCCTCCCCTAGA
ACAGTCAGCACCACATTTGCCGCCTTCCCCGCTACTACCACAACAGCGCTCTGGCAAATT
GACCCCATGTGCCTCCCTGGTGTAGCCCAATGCCACCATTTCGGCGACCGCTTCCGATAC
TGCAATGCAACGGGTCACTGGGTCCCAAACTACTGTGGTGGGGATTGGATCTGCTGTGCG
TATAGTAGCCGGAACGGTATTGGGCCTATGTGTGAGGACAGGGCGGAATGTGAAGTTGTT
AGGCGACTGGGGATGATGGGGCTAGAAAGATGGGAGTAGCTGAGGGCATGAGTGATAGAA
GTAACATGAACAAACTGGGTAAGGTCTGAGACTCTTTGCAATGGCTCTGTGAGTGGTGAA
CTTGATCTAGATTGTCATCGAAGAATGGACCAGGCAGCAGTAATGCAAGGACATGTTTCT
ACCATACCATTCTATTTGGAGATGATCGTCCAGATGAGCACATTCATCCTCCAAGTTGTC
AAATGCACATGTAGTAATATGCCTCCAGACCTCTACCGATGCTGCAAGCCACGACATATC
CTCATATGCTATGGAATCTACTACTAGGAGTTCAGAACTACAGACCGACACAGAAGATGT
ATGTTTACTGCCCCAAAGGGCTTTTTCGTGTTGATGTTTTGGAAGTGTGCAGAAGTTGGC
ATTTGTATACCGCCGGGCTTGCTGAGAGTAGCTTGAATTGGTTCGACATGTGAGGCTGCG
TCTATACCAGCTCTGGCAGCTTGAAGCAAAGAGGCTACTGTGTTGGAGAATTGCGACGAC
TATAGCAGTTGACCTGATCTGCTGACATCTGAGTTTCTCGACAGTCCAACTCTGGAAGCG
CAGTTACCTCGTGCGAAAATGCTCCAGGAATTGTTGCAGCATTGTGTTTCTTGAAGCTAT
GCTCAAGTTAAACTTGATGGCAAGCAGAGCAATAGTCGCTTCAGTGTTCGATGCGGAATA
AAAAAATCATGGTGTAGGATATATCGTTGCATGTTGTATACATATTTCCTTTGCTCTTAA
CTCATTATTCGTCGCATTTCCTCACAACGCTAACACTACCGGACCCTGCAAAAGAAGCGC
TTACAAGTTAACGGCGGTCCTGAAGTTGTTACCGGCGTAGACGGCGTTGTCACCAAGCTC
CTCCTCGATACGGAGGATCTGGTTGAGCTTAGCGAGACGCTCAGATCGGGCAGGTGCACC
AGTCTTGATCTGGCCGGATCGCAGTCCGACGACAATGTCGGCGATGGTGACATCCTCAGT
CTCGCCAGAGCGGTGAGAAACCATGACACCCCAGCCAGCGCCGAAAGCGTCCTTGGCAGC
CTGGATGGCCTCAGTGATGGTACCGATCTGGTTGACCTTGAGGAGGAGAGCATTGCAAGA
CTTGAGCTCAATGGCCTTCTTGATGAACTCGGGGTTGGTGACGGTCAAGTCATCACCAAC
GATCTGGCCGTCGTAGGTCTTGAAGAAGTAAGACCAAGCCTCCCAGTCATCCTCAGCGAA
GGGGTCCTCGATGCTGACAATGGGGTACTTCTCGGCCAGGGACTTGTACATCTCGGCGAG
TTGTTCGTATGTGAGCCACTTGCTCTTGTCGCTGTCGGGGTTCTTGAAGTCAAGATCGTA
CTTCTTCTCGTCGGCCTTGTAGAATTCGCTTGATGCGACATCCATGGCGATCTTGATCTT
GCCAGTGTAGCCGGCCTCCTCAATGGCCTTGGTGATGAGGTCAAGGGCCTCCTCGGCGGT
CTGGATGTCAGGGGCAACACCACCCTCGTCACCGACGTTTCCAGCGGACTGTCCGTAGGT
CTTCTTGGCAAGGGCCTTGAGCTTCTGGTAGACTTCGGCTCCCTGGCGCATGGCCTCGGA
GAAGGTAGGGGCCTCACTGGAGGTCGTCAGTATGGGCTAGAACTGTATGCGGAAAGATGA
CCTACCAAGGAACGATCATGAACTCTTGGAAAGCAAGACGGCCACCAGCGTGCGAGCCAC
CGTTGAGGACGTTTTGGACTGCATAGTCAGTAAAATGATTCTACTTGTCAACTTCAGTTC
ACCTACAGGGTACAGGGAGAACGTAGGGCTTCTTGGTGCCAGCCAAGTCGGAGATGTGTG
CGTAGAGAGGTACACCCTTCTCGGCGGCAGCAGCCTTTGCAATGGCCATTGAGACACCGA
GGATGGCGTTGGCGCCCAGGTTGGTCTTGTTTGTGGTGCCATCGAGCTTGTTGAGGAACG
CGTCTACGGCGGACTGGTCCTTGACGTCGAGCTTCTCCTTGATGAGAGCAGGGGCAATGG
TGTCGTTGACGTTGGCGACAGCCTTGGTGACACCCTTACCACCCCACTTGGACTTGTCTC
CATCGCGGAGTTCGCAAGCCTCGTGGGAGCCAGTGGAGGCACCGGAGGGGACGATAGCGC
GGTGAAGGCCGGTCTCGGTGACAATGTCAACCTCGACAGTCGGGTTACCCTGGAGATGTT
AGCAACGAAGTTTGACAAGCACAAATATCTGTAAACGTACCCGAGAGTCGTAGACGGAGC
GGGCGTGGATCTTGGTGATGGTCATGGTGAAGGATTGCTGTTGAGAGAGTCAATTGGAGA
GTTGGGGAGCCGCAAAGTGCAAGGCAGGAGATATAGAAGGCGACCGGATGCGCGGGCAGC
AATGTCCGGCCGCGGATAGGATGCCGAGCAGAAAATTCGACTTACTAGTTGTATGTGTAA
GATCAAGTGTCGGTGTTGTTTTGTTTGGGTGGGGTGTTCCAGAGCTTAAGAGTCCAGCAA
GGTTTTGGAGGGGTTGCTCAGCAGAATTCAGCCCCGCTATGACGCCGTCGCCTCATTGGT
AGCCACCCACGGCCTCTTTGTAAAAGTGTGCATTAACATTATCGCAAAAGCATCGAGTGG
GACGACGCGCAAGCTGGTTTGGGGGTCTGTGGGATACAATTGGTACATGTCGGTGATACA
TGCAGTCCTTGGCCCTGTCCGTTGTGAACGGGAGATCGTCGTCCAAGGTAGCTTCTCCTG
CGGGATTCAAAACTTCAGAGCGCTCCTTGAGGAAATACCAAGGAATGTCAGACAAGTGCG
ATACAACGTCTTCGCAGCCAAGCCAGGCGAAACAGTAGCTCTCATGGGCACCGGTGAAGG
ATTCGAGTAGATGCAGAACCAGCCCAACACAACGTTGACCTGTTTGGTTTGTTGCATGCA
GCTGTACCGTGAGTATCCTGTGAGCATCATCACGGCTATTCATCCATCTCTTGTATCATG
CGAAGATTGCACATCTACCTTGGGCTTCCAAGAATTACGGCAGGTCGTCGCAACAGAAAG
AAAAGAAAAAGACTGTTCAGGTCGATAGAGGGCATAGCAGCATTGTGAAGTACTTTGTAC
ATGTTGGTGCGGGCTAGCAGTAGAGGCGACGCGCATCTCAGGCTGTTCTGGTATGAAACA
TCGTCGTCAATGACGAATAGTTAATTGAACATGATTCACGAACCGAATGGAGCCAAAGCT
GTGAGGTATTGCACAGGTCTGAGTGGACACAGCTCTTCTTGTTCACGACTCCAGGCGTGT
CTGTTCACATTCAAGTCCAGTTCTGCCAAGCCCGAGCTGGCCCAAGCTTCATGTATACGG
CGGCCGCGACGCTGGGAGCTGCCTTCGCGTGAGGCTTCAACATCACCGTATAACCACACC
AATACCGTCCTCGCCACTACGTCAACTCGCTCGTAGGACAAGACTCGTGTCACCTGCCTG
CTCATACGCCCTCCCACCAGACTCTCCAAGCCCGACGAAAGTCGCCCTCCAACACACTTA
CCGTCACCACTTCAAGTTCATCACAATGTAAGTCGCCTTGACGTCTCCTGCTCCAGTACT
AACCACTGTACAGGGAGGTCCTACTAGGAATCACCGGCAAGGATTTCACCCTCATCGCCG
CCTCCAAAGCCGCCATGCGTGGCGCCACCATCCTCAAGGCATCCGACGACAAGACGCGAG
TACTCAACACACATACCTTGATGGCTTTCTCTGGAGAGGCTGGTGACACTGGTATGACGC
AAGAAGAAGCTGCGAGAACTTGGCGGTAACTAACAACGATGCAGTCCAATTCGCCGAGTA
CATCCAGGCAAACGTACAATTATACTCCATGCGCAACAACATGGAGCTTTCCCCTGCCGC
AACAGCCAACTTCGTCCGAGGAGAACTGGCGTCAGCGCTACGGTCAAGAAAACCCTACAC
GGTCAACCTGCTGTTGGGCGGATACGATACCATTGCCGACAAGCCGACACTGTACTGGAT
CGACTACTTGGCGAGTCAAGCACCGCTGCCATATGCTGCACACGGATACGCACAGTATGT
TTTCTCTCTTGCTGTCTTTGCTGAAGCACTCCCTGCTCTTCTGCATGGTCCCAAATCTAA
GCATCTTGTGCTAACACCACTTGCAGATACTACTGTCTCTCCCTGCTCGACAAGCACCAC
CATCCCGATATCGACTACGAACAAGGCATGAAGATCATGCGCATGTGCACCGAGGAGCTC
AAGCGACGTCTTCCGAGCGATTTCAAGGGCGTGCTGGTCAAGGTCATAACGAAGGATGGC
ATCAAAGATGTGGAGTACGAGGACGATGTAAAGGTTGCGATTCCATAGAAGGCTATGGAT
TGACGAAAGCTAGAGCATTCCGCCGGATGATTTATGCAAAAGACATGGGTGCCATTACGA
TTATGACACTTGAGCATGATAGATAACGAGAACAAATAGTCAAATGACATTAATGACTAG
ATCATGTTTCTCGTGGAACTACAGTGGCCGGCGTGCACATACTTGGTACTTCCTTTTGAA
CATGGCTCAATTCTCTTCGCAAGTTCGCATTGTCAAGGTCTGAATAGAGGCCTATAACTA
ACACCGCCCTATTCAGATCCGAATGCATCCGATAGCTAGACTGCCGTGAGATACTCTCAA
GCACTTTGCACAGGGACTAGCCCGAAGCAACATAGCACACTTATGCGACAGGCTTGCGTG
CCCCTCACTCAAGTCAAAGTGTGCGCAAGACATATGTATGTCCTCCCAATAAATCGACAC
CGCAGACTCATCGCCATCACTGAAGACGACCCAACGAGAAAGCAGCTTCCTACAGGAGTA
TCGCTCTCCGACCCCACGCCACCGTAGTGACTGGCAACTAAAAGACAAAGATGTTCTGAT
AGTCGTGGCTGGGTTCGTTTGTATTTTTTGATCAAAGAGCCAGAAAGGAGGACGAGGGAC
GCAGAGTTTTTATACCGACGAGTGGGGGCCGCCAAGCCAGTGCACGGGCAGAAGGGTTTT
TGGCGTGGCGGGCACGGGCACATTCAAGCAGCGGTAGGACTGAGGGCAATGGCGAGGGGA
CGGAAGAACGACACCGGCACTCTGATAACGCAGCAACGTTACTGCAGACGGCGATAGTGC
GCAGCGGCGGACGCACACTGAGCAGTTGCATGGCAGGCTTGTCCTCTCTGCTCGATGCAG
TACCGACGCATTCACCGCAAACTTCCACACGCAGCCAACCATCATCACATGATTCACGAT
GCAGAGAGCTATAGAGTACAATGTGTTGAGTAAATGTTTTTTTCATTTCGGGGAAGCTGA
TGAGCATAAAGCATGTCGCAATCTATCACTCCATGACGGGAGACAGCATCGCCGCTTGAA
AGAAGAACTTTTACGTTCAAATCATCGCTAACATCTGACATGTGCTTGCCTAGTCGGACT
TATTCACAGCTATGTCACTTTCTAGTTCTTATATCCGTTCTCATACCCGTTAGCCATGAC
CTCCTGGAGGCCCTGGGGAGGACCCTTGGCCTGACCCTTGGCGGTACCGTTGACGGCGCC
GTTGGTCATACCGTTCATGGTCTTCTTTGACTCGTGCATGGAATCCTCAATAGGCTTGTC
GTTCATGGTGTATCCAGTGTCGGATGCATCGACGAACGCGTCAAGACCGGCACCCTCGCG
AGGGTACTCCTTCATCAGCTCCTTGTGTCGTCGCAGAGCCTTGTTCATCTCCTCGGCGGA
GACATCGTTCAGGAATACGCAGGTACCAATGGGGTTAGGCACGGCAGCACGGAGCAGACC
ATCACGGGTCTTCAGGATAGCCTTGGTGGCCTTGTCAAGCATGTCCTCGTCGAACAGCTC
GTGGTCCATGGACAAACCAGCCCTCGAGAACAGGTTCAACAGTCTCCTGTGCTCCTCATC
ACTGAGGAGACCGCGCTGGTTCGCCAATGTTGCCGAGTATGCCATGTCGATAGAGATGGC
ATGGCCGTGGCGAAGTGGGACCTTGGGAGACAGCTATGGATGAGTTAGCAAAGTCAACAT
TCGCTAGGTGTGGTAACCTTACCTCATGGAGCGGGCTCCAGGTGTGGCCATAGGCAATGA
CACGGTCGAGACCGATCTCGTGAAGGTTAGGTGTCTCGAGTTTCAACATCTCGTGGATAC
CAGCACGGTTGATCTCATCCGCTGCTTGGAGGACCTCCTTGTCATCACCCTCACGACCGA
ATCGAGAAGTGATTAGCTTCTCACAGTACTTGTCCAGCAAGTCGAATGTGGGCTTGTGGG
CGCAAGTTGAAATCTTGATCAACTCTGCAAAGCCGTTTCGTACTTGACCCTCCGGTAGGG
TCTTCAAGAACGAGAAATCGAGGAATGTGTGCATTGGGGCGTGGTACGCTCCGAGACGGT
TCTTGTAGTTGCCGTAGTTGACAGCGACCTTGATGCTGACACTAGCATCAATCAGGCCAA
TGACAGTAGTGGGAATACGGATGAAGTTGGTATTCCTTCGGTAGGCGGCGCAAGCAAATC
TAAGGTCACGAGTTAACTCCATTCTAACAACGCAGTCAGGCCAGAGTGCCTTAGAGCTAT
TTTTTACCCAGCAACATCAGTCACCAAACCACCGCCCTGTGATATATTAGCATCCTTCAA
CACCATCATCAGACTGGATAACATACGACAACAAGTACAGGCTCCTTGCGGATGATACCA
AAGTCGGTCATCGAGTCAACGATGCTGAGAAGAGTCTCCATGGACTTGGCCTTCTCGCCG
ATCATGGTCTTGTGAATCGTCAAGGGTAGGTTGTAGTGGTCGAAATACTTTTGCATCTCA
TCGCCGTAGACGTTGTAGATGTTCAAGTCCATGACGGCCAAGCAACGGCCCCAACGCTCA
TAGCACTTGGCTAGGTTGTTGTTGGCAGGGTTGAAGACGCCGTCAAGGAATGTGAAGTCA
TATTCGATCTTCTCGTATCCCTCGACATGGAAGCCGTTCTTGGTCTCGACAACGGAAGCT
TTGAGGTCTGACATGGTGAAAAGAGTTTGAAAGGTGTAAATGAGATACGTTGAGTTCTGC
GGGGTCAAGTACGGGCACGGCTGTCCTATATAAATGTCGACAGACCGATGTCGTTTGGGA
CTACTCATATAGCTCGCGGTACACGCTCCGCCTCCATTGGCTCTCGCACGCCAGCAACGC
TCCAGACAAACGTCAACCATACGCATTATTCTCGTTCATGATGCGGCCACTCGTGGATCC
CTTGTTGTTTGGACTTGGTACCACTTCACTTCGAGCGAAACTAGGCTCCTACTAGCCAGC
CATGATGAAATGACTTCAACAACAGCGCCCTCCCAGCGGTAAAACCCGGTTCCGGCACAT
GGGATATGCACTTTACTCATGCAACATGGGTTTTTGCGGGCTTGGACAAAGCAGAACTAT
CCTATTTTTCCTTCGGCCAAGGACGCAATCGGCGTAGTACAAGCCGCGAATCCATTTAGT
GCCAACAACGGAGTCTCTCCCGTTGTGGAGAGGATGAGATACACTACATAAAACTGCGGG
GCAATCATCGAAATCACCTCATCTCCACTTCAGGATTCCCATCATTCGATTGCTGACGTT
CTGTGGCATATGTTGGAGAGTTTTCATTTGCCAGCTAGTCGAAAGATGTGCTGCGATGCG
CGCAGGGCTGATAGTGCAGTACCGGTAGCCATACAACGGCACTTTTCTTACCCCTCAGTT
CAGGGACAAGCTGGAAAAAAATGTGACGTTCGAGGGGATCTTTTCGATCCTAGTTCCCGC
TTCGGATAGATAGAGTTTGGCGGAGCCAGGATCGTTGAGGTATATTGCCTGGTAGAGGTA
AGCGTACGTTGTCATGGCAGGTCTTTGTGGCTCCATAGTCAGCTAGCGGATGCAGAAAGC
TCTAGATCGTTGACGACAGCCACATCCAACTCAACGTCAACACTATACAGAACCGTATAT
GCACCAATGATTCGACCCACATGAGCGTCGCGTATCCACATGGTATAGTATGAACTCGCC
TCAACCTGTGCCAAGGGTGCCTTGACGCGTACACGGGGATGTGGCACCGAACAGGCAGGA
TATGGCGTCTGACACACATTGGCATCCCACCCTCAGTAAAGAGGTTTTTTAGAAAAAGCA
ACTTGCAGAAAGTCAATTGCTAATGTGCTAACATAAGGAGTGACATCTAGAACGACTCCA
CGGAAGCGGGATCCGTGCTAAAACGGTCGACCGAACCAAGCGCCACTCGTCGTACACGTT
CCTGCATGTATTTCGTCATTACTGACCACAGCCCCGCACTAAACCGCACGCGTTGAGGGG
CACTCTCTAGCAGCTTGGACGCGTCGAGCTCACGGCTGCCCGCACAATTTCATACTGCCA
TTAAACAACAGCAACAATGGGTAGTTTCGATCAAAGCAAAGCCTATGCAGCGCAAGAGGA
AGAGGGTGCCTTCTTTGACGATGGGCGAGAAATTGAGCTCCTGCACTTCGTCTACTCGCA
CCCCAACATCGAGAAGATACGAGGATCGCCAGAAAACGTTCTGGCTGCCATTGACGAATA
TGGCCGCACGAAGAAGTATCTCATGAACGTCGGGGAGGACAAGGGCCGTATCGTAACAGA
TTTGATTGCGGAAGTAAAGCCAAATACCATGGTACGAGACTTGTCGAACTCAATTCTACG
TTTCTAACACCTCGCAGGTAGAACTCGGCGGCTATGTAGGCTACTCCTGCATTCTCTTCG
CAGATGCAGTACGCAAAGCAGGTGGTGAGCGATACTTCAGCTTTGAGCGTGACCCCGCTT
TCGCGGCTGTCATCATGTCCTTGGTCGATCTTGCAGGCCTCACCGACCTTGTCAAAGTAG
TTGTAGGCTCAAGCGACGAGGGTATCGCACGACTGGCCGCATCAGGCCAACTCAAACACG
TCGATCTCATGTTCCTGGACCACTACAAGCCAGCCTACACCACAGATCTGAAGCTTTGCG
AGGAACTTGGCCTGATCACCAAGGGCTCTGTGCTGGCAGCGGACAATGTCATCAAGCCCG
GAAACCCGCCATACTTGAAGTATGTCAGGTCGAGCGTTGAGGAGAAGGTCAAGGAAGCAG
GAGAGGGTGGGCAGACAAACCTCAGCGGCATTGCCGAGACGAATGTCAAGATGTACGAGA
AGCGATATGGCAAGGCCAAGTTCAGCGAGAGCAAGGGCAACCCAAATCTCAAGTATGAGA
GCAAGCTGGTAAACAGCTTTGAGCCGACTGGTGTACCTGTGAGTTCAAACACAGACGACG
CTTTGCAAGCATTTACTGACTAGCACAGGATGGTATCGAGATTACACGATGCGTTGGTTA
GATGGAAGCATCATCAATAGTCGGATACGCGTAATAATCTCTATGAATCGCAAGTTTCAG
CGCTGGTGGGTCCTGAACAACTCAGACATGGGCATGGTACCCGACCACAGACCAGCAGGA
TAGCTACCGTCAAGGCTTCAATGACAGCACAAATCAATGCAATAAACAATTGAATCTACA
TTTGAAAGCATTTGTCGATCCATCTTTGCGAAACCGTATTGCACATATTGTGCGGGATGT
CGAGAAAATAGCATGACACGTTGCATTCGAATAAACAAACATGAACCCCACGCACCCTGC
ATCCGTGGTACAAGCCCCTCAACATCCATCTGCCGATCGCGGCCAGATCATTGTCCCAAA
ATCAGGATCTACTATATACAGATCGTAAACAGGATCGTGGAGTTCCTAGTGTTCCGCAAT
GTCGTACATGAGTGAAGTAACGATGACGTCGAGACTAGTCGTGCAGAGCCAGCACTCCAA
GGCCAACAACTTTGTCTGGGCGAACGCAGCCGCACGCACATCAATCACCTCGCCTATGCA
AGAACGGGTTGCGTGACTACGAGCCGTCTGTTTACTGCCCACTAAATTCTACTTACTTGC
AGTTTGCATTGCAGTGCAGCCTGCACCTTTTTTGCAGGGGCAATTAAGTCGTTCCTCGGT
CTTACTTTTGATAAGGTAGCGCCGTTGGTGGTGTGTTGGGAAACTTCTAAACGGTGAAGA
CTGCGCGAGAACAAGTGCCGAGGTCACGAGCTGCTCATTTTCATCAAGCAGCAACAAGGA
AAAGACAATGGCAATGGCGGAAGGAAAGAAGGATTCGGTGGTGTTGCCATTTTACTATAG
CCATGTGTGGAAGAATGTGCTTCTACTGGCTCTGAGCGCTGTCTGCGCGCCTCTCTCGGC
AGCGCTGGTGTTGGTCGGTCTTGCAGTGTCGAAACTCCATGGACAACGCAATGCAACGTT
TTCCAAGGAGGATAAGCAGCATGTTGCAGCGGCACGGAGACGGAAAACTGTTCTTGTCAC
AGGAGTGTCGATGACCAAGGGCCTTACTATTGCGCGCAATTTGTCTCAGCATACACCACA
TCGCATCATCGGCGCCGACATCTCTGCTTTATCACCAGGTCGCTTCTCTAACGCTATTGC
AAAATACTACCGTCTGGACACACCAAGTGGCGACGATGCGGAGCCATATATTGATTCCAT
CCTCTCCATCATCCAGCGCGAGAAGGTCGACTTATGGATCAGCTGCTCCAGCGTCGTCGC
AGCCGTAGAAGACGGTCAAGTCGTCCGCTTAGCAGAAAAGCAGGCGAAAGAACAAGGCCG
CAAGTTTGAAGCCGTCCAGTTCCGGGAAGATGTGGTCGAAAAGTTCCACGAGAAGGACAA
ATTCATCAACTATATCGAATCGCTCGGTCTGCCAATCCCGGAATCGCACCGCTGCACCCA
CCCAGGGGAAGCTCTCGATGTGCTCATGGGAGAGCTTCACAGAACCCCGACAAAATCTGG
AAGAACAGCACCCAGACGACAATTCATCATGAAACCCATCGGAGTGGACGACAAGGCGCG
AAACAACATGATGACCCACCTCCCCTTCAAGACACCGGATGCAACAGCGCAATACATTCA
CTCTCTCAATATTAGCAAGGAAAACCCATTCCAACTCCAACAATTCATCAAGGGAAACGA
ATACTGCACACATGCACTCGTCATCCGCGGCAAAGTAAAGGCCTTCACTAGCTGCCCCAG
CCTAGAACTCCTCATGCACTACGAACCGCTACCAGCCTCCTCCCCCCTCAGCAAAAAGAT
GCTCGAATTCACCGAGCGTGTGTGCAAAGACGGTGGCGAAACCTTTACAGGTCATCTGAG
TTTTGACTTTCTAGTCGAGAACGACGACAAGGGTGCGGCTGCGAAGTTCTACCCTATTGA
ATCTAACCCCCGTGCTCATACGGCTGTCGTGCTCTTTGAGCAGACGCCTGAAATGGCGGA
AGCATATCTTTCCATCTTCAACAGTCCTAACCCCTTGACCTCCAAAAACAAGCCTGGCCC
TGTTTTTCCTCGCACCCCAACGTACAGTTATTACTGGATCGGACATGACCTTGTATCTTT
TGTCATCCTGCCACTTCTCGATCTCTTATTCGGTGCGACAACGCTGCAGAGTGCGTTCAA
TGATCTAGCGACATTTTGGAGTCATGTTGTGGGGTGGAAGGATGGGACGTATTTGTTTGA
GGATCCAGTACCTTTCTTCGTCTTGTATCATGTTTATTGGCCGGCGAAGTTCTTGGAGGC
GTTGAGAAGGGGGCAGGCGTGGAGTCGGATTAATGTCAGTACTACAAAGATGTTCGAGGG
TTGAGTATGGGGTGATGGATGTGAGCTGGACGGGAGGATTAGGAAGGTGCGAGGTGGGAT
CGGGAGTCGGTCCAATGCATGTCAGTATGTATAGTTCTAGATGATTTTTCATGAAGTGTT
GTATCATTACCGTGGCGTCGTCACTGGACCTAATCGTAATGTCGTGCTACCTCAACGCTG
CCACTCCTTACCAGCCTGAGCTTGGGCTCTTCAATTCATCATCGCCTATCTACTACCCCT
CGCCACCTTTAGTCCGAACTGGCATTACTATCAGTATCCCAAACCCTGCCCAACTTCCCG
TCCCTAATGCTTAACCACACCTTCTTCAACTCTGCCGAATCCCATCTAGCTCTCTTCTTC
AGTTCCGTAATAGCAATCGCCATCTGCCTCTGCACGCGAATCTGTTGGCCACACAGCGCC
CGAGCCATACTGCATCGAGCGAAGCAGCGAAAAGCGACATGGCGTTTATTAGTAGTGCTG
GTGCGACGACGATAGTAGCCTCTGCGCGGCTGGGATAGAGCTACTATTTTGGTCTTCTTG
GACGTACGGCAAGGATGGAATGCGGTCGTGTGGGATTTCCGGGGTGTGGTACTAGAGTAG
GTTTTGTGATGGTATGTTCTTCTTGTCATGATTTTGCGCTTGATAGCAAGTGGTGAGCGA
ACCGTGGGTTCTGTGGCGTTGAGTTGGTTGTTACGTTGGTCGTTAGGTGAGGGTATTGCG
AGAGAAGTTGAGTCTGTGGTACTGATGATCTGTTGGGTTGGGTCGTTTGAAGGTTGGCCT
TGCCTTAATTTGCCAGCATAGAGGGCGAGGGCGTATTGAGAGATGGTGCCATATACGGGA
TCGCTGATCTGCTCGCATAGGCTAGGAGTATAGGCTGGGCCGTTCTCGGTGTCTTCATCT
GCTTTGTGCTTGCGCTTGCGCTTGACGCCTTTCTTTCCGTTTTCCTTGTGTAATGAAACC
CTGCCGTTCTGAGTTCCGATGACATCTATAATTGCTGTAGTTGCCGGCTTGTTTAACATG
CCTCTCAGATTGTTATTTGAATGGTATGTTCCTGTGAGCTGGTTGCCAGGCGTATACTGT
GGATCATCTACTGAGTCTCCATCTGCCTCAAACTTGTGCTTGACTCGATGATCGCCGTCG
TCATTACGCAGAGTAGTATTGGAATCGACATTGTCGTCAGCAGTTTTGAGCACCACCTTC
TCAACTTGAGCGACGGTGTCGTCGACGGTAGATGTGTCCCTGCCCGCCTCTTCAGCAGCA
TACGAAGCCTTGAGACCCTCCCAATCTCCCTTGACTCGCAACTTCGCGCGCTTCAACTCC
ACATCACCTTCACTACGAGTTAAATCCTGGATCATCTCCGCGACACGTCGAATCTGTTTC
AACGGCACGACCTTGGTAGACAGCTGATACCCAGCACCTTCCTCAGCTTCCGCTTCCTCT
CCTTTCTTAGTTTTTGGATCGATTTGAAGCGCGCGGAAGAGATCAGTTATCAGTTGAAAG
TTAGGGGGATCTGGATCAGCATTCATGTCTTCGGCGCGGAAGCGCTGGACTTGATCACTC
ATCAGCACTTCCTTACGGATACGCAGAACGAGGTCGTAAGCGCGGCGGTAAAAGGAAAGG
AAGTCAAAATTACTGTGCACCTCGTTCTCTCGTAGTTCTGATTTCATTGTACCGAAGAGT
TTGGCGTGAGTCTCATCTTGCTTGTCGAAGTCGGGTCTGTGTACCCTGGATTTGCTCTTT
CCTTTTCGCCTTGGCTTTGGAGGCGCGATATTGGCCGCTAGGTTTGCGAATGTATCTCGT
AGGCCCTTCCTATCTTGAGTAGCTTCCTGACAGTCATCATCTGGTGTCTTGTCGGTATCC
TCGCTTTGTCGATAGAGGTAGTTAAAGACTGCGTGACGCCCCAGCCAACGATCGTTGTCC
GCATCTGAATCGTAGTAGTCGCAGATCTTGGCTTCCAAAGGCAATTCGGGTTGCAAACCA
CGCTTGGCACCAAGTTCTCTCGAGATTTGAGGTAGAAATTCGGACGTGTGACGAAAGTCT
GAAGCCATAACGCGACTGCTAGTGTTGCCCGAGAGGAGATAGCGGTTGAGGAAGTCGTTA
GGGTGAGTAGGTGGATCACCCCGGAACATAACCTTGGCCCCATATATCATGATCAGGTAG
TCCAGGTCTGACCATAGAATCTTCAGACCACCCATCTGGCAGGCGGCGTTGTATAGATGG
GCCATACCATGAATGAACCATTGTATCTTAGCAATCGCAGTATGATGATAGATAGAGTTA
AAGTGCCACATAGAGAGTCCTGCGAGCGTCGAGTGGACAGTGATGAAGACGCTAGCAGTC
ATTGGCTTTTCTCGAGAGTTCAAAAGCTCTTGTAGCCACTCCAACAGCCTGTCTAGAGGA
TTGAGAAGGATGGTGCTAAATTTAATCTCTTCTTTGCACATGTAATCTGGCTTTGTGCCC
TTGGCCCACATGCGATCCTCGTAATCGACATGATAACGGATACATCTAGCGATATCCAAA
CCGTGCTCGGTAAGGTCGAGTAACATCCGACGGTAGTCCTCACGTACAGCTTCCTGGATG
TCAAGGACAATGGCCAAGCCGAACGGCAGGTAGTCCTGTGATGTACTCTGGTGCAATAAC
ATCTCTTCAGTAAAGTGATCCCACTTGGGAAGTTTGAGATCGCCCTTGCGAATGACGTCG
AAGAACTTCAAGAAGAGCATGAGAGGATACTCTCGAATATCTTCGTCAGCACTGTCCTCT
GTTGGGTATGTCTTCGTAATGTAGGTTTTGATCAAAGCAGCAGCATCCAGACCGAACAGG
TGGCGCAATACCTTTTCAGCAGGTAGTGTCGCAGAATTTTGCGCTCCAGTCTCAAGAGCA
GCTTTGGTTTTGTTGAAAAGTTGGTGTATGAGTATGGCCAATTCTCCAGGTAGAAGATCA
AGCTCTTCCACGAGTGACTTGACGTTTTGGTTCATTTGGTCCTGAGCCAGGTCTGATACC
AACGCTGCTGTAATCGTATTGACAAGGCCCTTGTGGTAGAGCACCCAAATCTCGTAGAGG
ACATCTCGTATGCGGTTGAAAGTGTAGAGAAAGCAGAGTATGAGGAATTCGCGGCGCAGC
TGCTCTTCCTCTGCAGTCAGCGGATTTGTCTCTGATATTGGTGCCTTCTTCTTCGTCCTG
GATGTCGGAGTTTGTTGCTGCTGACCATCACTCTCCATGTCGCATTGGTCCTGTTCCCGC
ATTTTCTTGAGCAAGTCGTCTTGTTCATCTTGGCTTGTCTTGGGACCAGTGGGAAGCTGA
ATGAACACGAATGTGGGCGTGTCATTCTTGCGATTTCGAGCTTTGTTCATTCCAGGAACG
AGAACTTTCAACGACGCCATGAGCGTCTCTAGGCTCCCGTTGAAGTATTCGTGACCCAAA
TCCGCCGTGTTGTTGTGTTTGTGGTATTGCGTCACCTCTCTCCTGGAGCGGATGGCATCT
TCGAGGTCGTTGATACCGGAGGTGTCGGCAAGTGGAACGCTTGTAGCAGTGATGGCGTTG
ACGAGTTGCTCTTGCTCTTGTAGTGGTATTCTGTAGCCCTTTTTGCTCTTTTCCTTCTTA
GCCTGGTCTGCGACTATATTTGCGAGTTCCACGCCGCGCTGAATTCCCGTCTTGAGCAGC
CATGCCTGAAACTGTTCGGTATACGTTTTGTAACGCTTGACTGTCTCGGGAAGTTCGTTC
CGTCGATAGTAATCCATCTTGAAAGAGAATTGGAGAGGTGGTTGAGAAAATGAATGTGGG
TGGTAAAGACCATTGAGAAGAGTTGAAGGCAGTGAATTTAGCTGGCGAAGTAGCTTCGCG
AGTGCTCTAGAAAAGCTCCCGAGAAAGTATCTGTGCTTTCTGATATCAGGAAGAATGAGT
AATGATTATAGAATAAAACGTTAATGGTAGTGCGCTCACGGGCCGCCAACTTACAGTCAG
GCATTGCGCAAGATGACAGTTCCGTTCGCGATAATGCAGTCAAGACCCGTCTAGATCTTG
CTGTCGCGTGATAATACTTGACGCAACCGAGTGGTGGTCTGGAGATTCCGAGCTCAGTGG
TTCATACCCTTGCTATGCGCTAACGCTCGCAAGCCTCAAACCCAGATACACAAAGTGAAA
GGAGGGAAAGGCCTCGTCGCTAGAAACACCGAGATCCTTCTTATGTCCTTCAAGGCTAGC
GTCGTGGCCATTAAGGGCATCGCTTCATCGTTAGCAGTAGAAAAAGGAGTCGGCCGCTGT
GGTCCATCAGAAGCCGTCGTAAAAGGCGCGGGATTGAACAGTATCCATTCACATGTCCGC
CCAGAAAACGTCTCACTCTACAACAACGAGCGCCATTCCCTACTTTCCGGCCTCTTGATT
CCCAAATGATCACACATCAGCCCCATATGATCAACGCCCCAAAATCCCTCAGTCTCCCCC
CTTTCATTCGTAGCAACAAACCAAGGCAGGCCAAAAGCCCCATCCTCAAACGCCTTGGTC
GTATTCTCACCTAGCACCTTCTTCACCTCCTCCGTCTTGATCCTCTCTAGCACCTTGCTT
GCCTCCTCCTCACTACCCAAGGCGACTGCGAGAATAGCAAGCAGGTTCTCCGGCTTGATT
GGATCATTCCATTTTGCCCAGAAGTTTTCGTAAAACAGGGCGATGGCTTGTTCAAGGGCT
TGGGGATACGACAGAGAGAGGGAAACTAGGGCGCGTTGGATAGGTAGTGTGTTGATGGGG
AAGCCAGGTGGAGTATCTTGCGAGATGGGGACGTTAAAGTGAGTGGATAGGCGCTGACGC
TCTGTGTTTATCCATTTGTCCTTATCTGATTGGGTGTGTTAGATGGTAAGATAAGCAGTT
GCAATGACGGTGACTCCGATGATGGTCCACCAGGTGAGCCGTTTGTTGTATCTTTTTCTT
TCGTGTTGCGCTTCCCCCTTACTGTGGCCAAGCTAAGCTGCTCTTTCAAGAGAAGGGAAG
ATCCGACATACTTTTTATCCTCAATGGTGGTGTATTCTCGCAGACCTTCATCAACCCCCC
AAGCAGAATAGGCACATACGTCACCTCAACCTGCTTAAAAACCTTTGAGTTCTACTCGGA
ATACTCTTGTTAGTACTGTAGTGCATGATTCTAGCACAAAAATCCGGATTTACGTAGGAC
ACATGGTAAAGCAACTTACTTTCAAGATGTAGAAAGCAATATAAGCAAACGGGCTGACAA
TGTCAACGTAAAGGGTAATCTTCGGCTGAGCCATGGCTGGTTGGATTATTGCAGAAGTCA
AAAGGGGATTACTGATCTGGAGTGGAGATGAGACCGGGGGTGCCTTTGTTCCTGGCACCT
TGCTCTATGTAGGTGGTTGGTGAGGAGACGAGGCTGGTGATCTCATAGCCGATCGGATTA
ACCGAGGCACAATCGGCTGGCGTCTATCCTTGACGCAGACAAGTACCACATTGGAGAAGG
AAAATCCTGAAATGGTCAAATATGGTATTCATATCGAGCCTACAATAACCCAGCTACTCG
CCGGAATCTTGGTGCCAGGCTAGCTGCCTTGAACATATTACTCCTAATCTACCATGACGA
TATCTCTTTGAAGACCCAGCTGCGAAGTGCCGTTCGTAATAGCCTTGACTTCACCCGCAA
CCTCGTCCATTTCCTTGAGAGTAAAGTCCAATAAGTAACTCTCATCAACCAATTCCTCTA
CTCGCTTGTAGTGCCTCTCAGAGTACACCTTGATGGCATCCATTACATCTTTCAGACTGC
CCTTTGCGCCAACCTTGCCCTGCGGCCTCAGACTAGCTAGTCGAGAAGCGGGATATGACT
TAACAATAGTCCACAGAATCTTCTGAGCAATGGGTGCAGTACGCACGTTGGTATTCCAGT
CGCGGAGGCGGATGAGCAGTTTGTACAGCTGTTCGTCTGCTAAGGAACCGAGGACTTCGT
CTACGGTGATGAGACCTGAGAGACTGTCTGTATCTGGGTTCTCGATTTCCACCACAGATT
TAAAGAGGGAGAAGAGACGGGCGGGCTGGTCCATCTGGAGTGCAAGGACGATAGCTTCGC
GATAGTTGCCGGCGTAGGTGTAGTTTTGTAGTTTTTGGTCAAGTTCGACGCGTTCTGTTT
CCGCTGTTGTGGCAGCTTCCAGCGTGGTGCTCGTCGTATCTTCCCAAAACGTGATGACAC
TATCTCCACCACCAGACACCAAGGCGCCCGTTGTGGGGTGTGCGACAAGTGCCCAGACAC
GATCAGTGTGGTTGTCAAGTGTGGACATGGCCTCACCGGACACTGTATCCCAGATCTTGA
CCAGTCCGTCACCAGCTGCAGAAGCTATTTGTGGACCACGCTTGTCTCGTGCGTCGACGG
GTCGATAGGGCAGCCACGACAGCTTCAGTACACTGTTTGAGTGGCCTTCTAAAGTGAGTA
AACAGCTGTAGTCTGCCAGACTCCAGATCTTGACCGTCTTATCTCCGCTGCCTGTTGCGA
TCAAGCCCTTGTTTCCTGAGTTTGGCGCTTGCGAGTCTTTGGGTGCGAATTTGACTGACC
ACACACCACGTTTGTGACCTCGGAGGACACCAATAGCCTCTCCTTCTGCTGCGGAGTAGA
TCTTGACGGTACGATCCTGCGATGCGGACGCAAAAAGACTTCCAGAGGGGTCGATGTCGA
TGGCATTGATATCTTTGTCGTGTGCTTTGCGGGTGTACTTGGCTCGCAGTTTACCCTTCA
TCTCTTTGGTGGTATCCCAACGCTTAACTGTCCTATCTTGAGAGCCCGTCACAATATACG
CAGGTGGGTGTGACAAGGGGTCTGTGAAAGCGGCTGAAGATTCCTGGGGTATGGTGTGCG
GCAGTGCAATCGCTCCAAGCGACTCGGCATGACCTGTGAGGACTGCAGCACAGGTATACG
ATTCGTTAGCGGGGTCGAGACGCCATAACCGTGCTGTGTTGTCTTTGGCACCTGTGACAA
GCCAGTGGCCTGACCAATCTACATCTAGGCAGATGACAATGTCTTCGTGTCCCTTTAGCA
ATCCGACATCGGCACCAAAGTATTTGCCTTGGGTCGCGTCTTCTGCGTCGGATTCGTTGA
GTGTGATTATCCGAATATCCTCTGAATTGGTGTTGAGTGCCAACAGGGACTTGTCTCGGC
CAACGTAGGCGATGTCAATGACCTCGTCGTGGGTTCCGGAAACGCGGCGGAAGATGGGCA
GCGGGTCGATGGTCTCTTCTACGACGAGTGACTCTGCTGTTTTGAGGGAGTAGAAGTTGA
GCACTTGGTCAGCGTGCACCGAGATCAAGTAGGGCAATGAAGGATAGTAGAGGATGTTGA
CAATCTCATCCGTCTCGGATCCAGGCTCTTGCTCTCGGGTGAGCTCTCTTCCACTGGAGG
CTGACCAGAGTCGTAGTCGGCCGTTCTCTCCACCAGAGTACAGGATCTTGCCGTCTGCGA
TGAAGCCTGCGCTCTCGATGCCCTCTAGAGCAGCAATGGTGCGTTGCGCCTTCCACTTGT
GTGAGTCCCAGACAATCAACGTCTTGTCTCTGCTGCCAGACAGAAGGACCTTCTCTTGCG
GCGAGTACTGTAACGAGCGAACGACGGAGACGTGCGAGTCGAGGACAGCAGTGCTCTTTC
TCTTGTGAAGATCCCATATCCGTATTTTGCCGTCTTCGGCACCAGAGGCCAACCGAAACT
GTATCTGACTCTCGCCCTGAGCTTGATCCGACTCAACGCCTTCCTGCCGCGACTTCCTCT
TTCTCTTTTTGTTGTTTTCCGAGGCGTCGTCACGCTCGGCTACCTCTACCTCGAAGAAGT
GCAGGGCCGAGACGACTCCGCCATGGCCGTGGAAAGTGTGTGTCGTGTAGCCACCGACAA
TGTCCCAGATCTTGACCACGCCGTCGGCGCCGCCGGTGGCTATCAGTGTGCCCGTGCGGT
CTGTGGCTAGCGTGACGACAGGAGACGTGTGCGGGCGTAGTGTTCGGAGAAGGTCGAGCT
CGATGACTTGGTCGTCGGTGTCAGAGGGCCTGAGGGCGAAGAGGCGCATGGAGAGGGAGC
GCGAGCACACTACGAGATGAGATGCGGACGGGGTCAGGGCCAGAGCCGTGATTGCCTCGC
CGTCTCCCTCGACCCTGGCCAGCTCCTGGCCGTTGGTGAGGTCGGAAAGAAGGACATCCT
CGCCCAAGCTCGCGGCCAGAATGCGCCCGTCTTCGCTGAGGGCCAAGCTGCCTCCCGAGT
AGATTGGCTGCAGGGTGCGAGCGATCTCGTACGTCGTCTTGACGGCAGCTCTTTGGGCCG
ACATGGTGGATTGGGGACTTGGTAGCGTCGCGTCTCTGCCGAGAGAGGTGAGGGAAGTGT
CGCAAAGTGCTCGAGGAAAAAAGTTTATCGATAACGGCAGTCGCAAGCCACGCGCGCTGA
CGTTTGGCGCCGGCGCGTCTCCCCCCGGCCGCCAACTCGGCTTCTGGAGCATGCGCCTAT
ATTGCATTGTTCAAGATGCAGTCACCTTGTTCTACTGCGTGCACCTGATCAAAGTTGAAT
TTTGTCAGCACCACCATGGGCCGGCAAGCCTACCTGGACAAGATCGCTTTCGTACACACG
CCGCCAGCCAGCGCAATGCTCGAGGACATGTCTGACACGCTTGCTAGGGACGGTCTGCCT
TTGAGCCCACCCAATCCGCCTCGCAGTCGACCGAATACGTCCAGCTCGAATCGTCGCAGT
CCGAGATTCCACGGCGTTACCACGAAGCCACGGCCAACAACTACGTCCAGCTCTACGACG
AGCGCGGCAACCCCATCAACCCCCGCTCCCACCAGTATGGCAAGAAACTCAGAGGCGCCC
AAAACGATGTGCTCGCGTCTGTCGGCGTCGTCGAGCGCAGACACTCTCCCGCCGACGCCT
TTCCAGGGTCCAGCGCAGAGCGTCTCGAGCTGCTCGAAGCCGAGGATACGGTTGGAAACG
CCATTGCGCTGGCGACTACCCTTACCGAGAACCTTTGCACATGGTGGATAGGCTCAATCA
GGGAGAGGATCCTGACATTTCGCTATCCCCATGCCCTTGCCTTCAGCCACATCGCAGCCT
CGGAGCGTGCCCTCTCTGGCACCTCCATTGTCTATGCTGGCTTCTTCTCTCGCGTCTTTG
CGACCATGAACATCCAAGCCATCGTGTACAGCACTTTTGTCTATCAGCCCGTCGAACGTG
TGCTGTATGCGACACGTGCCAGCCCAAAGACCCGCCACTTCTTCCGACGAGCCAAGAAAG
CCATCAAGTCTAGGTAGGTCCCACGTTCGCCTTTCTACTTCTCGTTAACCCCGTTAGTCT
TCGTCTGGGCCTCGAGGTTCTGTGCTACCCCTTCTTTTACCACGCGGCTTTGCAGCGCCT
TGGCCTGGTGCCCGCTCGCCCACTATTGCCAAACTGGACATGTCTCATTCCCTTTTCAAG
CTCATCGCCTCTGCTACCATTTTCTGTGCGATACAATGCGTCAAGTTCCATCACGGACTG
TATTGGAGCAGTGCTGACTTCACCCCTTGTCCTTTTATGTGCTGAACATGCCATTGAACG
CTGGATTTATGCCTGTGTCTACGAAGCAGTCGAGACAGCCGTCGTCCGCCCTGAAAAGCC
CGACATACCCAGCCGAGACGCCAACGGAAAAGACCGTGCTTTGACTGTGCTCGGGTTGCG
GCGGGAGTCACCAACCCTTATTCGCAATGCCATTCACAGGCTACTTGCAATGCTCGGCTG
GGCTCTTCCAAGTTCCTCTCCAAACACACAACAGAAGCGGACCATCGAGCTTGCAACCAC
GGCTGCTTCAAACAATGGCCAGACAATAGAAGTCGGTGGTACTCAAGTGATCAACGCTAC
CCCGCTGCATCTTCCCGTGCTCCAGTCCCAAGATCAGCCTGCCACAGAGCCGCTCGACGC
AGATGTAATCACAATTCCAATAGATGCGTTCCAAGATTTGATACGATCCACAACTCCACC
GGGATCACCAACAGAATCCGAGCAAAACGAGAACGATCCTCGAATACGCATTACTTCAAG
GGAAGGTATCGTAGAGATGGAAGTCCGCCTACCACCTAGGATACTTTCCACTCATACTCG
TGTTGCAGAAGCCTCGGGTTCCTCGCGAGATGATGCAGCTGTGGAGCCGCGGGACCGAGC
ACGCTCAATAGACGGCCATGTATACCACCGCGTATCCCAACTCTCGTGTGAGCCTGCGCA
GATGATCAGTGCAATGGTGAGAGCTCAGCTTGTCGGTCTTGCCATGCTTCCGTTTAGGAT
GGTTACTTTGCGAATGGTTGCTTCACACCATCTAGTCAGCCAAGGCGAATACGCGGGGTC
GCATCGCATTGTGAATCCACTAGAGCTCCATGGCGATATGAGCTGGCGGAACATTGGCAC
CCAGCTCTCACGCGTAGCGCTCTGCGGGGCACTGGAGTTGGCTATCGATCTCAGTTTGTG
GGGAATGCAATATCAGGCCATTACAAAGTTTGGACAGAGTGTCTTCGGATGGGGTACGCT
ATAGGCGAGTCGCTCGCTTCGTATACAGCGTCAGCACCAGTGACATGCTCTTGCATTGCA
CTTGGACTTACCACTCAGGCGGGACGTTCCTGAAGTCTGCATGTGCGGTAACACCCGATG
CAATGGCCGTAGGGTGGCACCTTTGTGCGTTTCACGAGCAACTAGACTCGACTGCCGGCA
TGGAGAATGCTCCGAAGAAGAAGAAGCAGTAAGCAGTGCACAGCAGCGTCCCCACGATTC
CAACGGGTTGGCTTTTTATTGGTCACCGCCGCCATGGGGCATACTTGGTCTCGAGTCAAG
TGGATAGACGTTTGAGCGGATCGATCATGTTTGTTGGGGCATGCGCACAGAGGAAGATTG
CCGGCAGACGTTTGCAAGACATGATGGTGACTCGGAAGGCAAACGCGGCAGCACGTGCAA
TGTGGCGCTCCTCCCGCCAGCGCCAACGCGTTCGTCTCACGAGGCTGGCGCTATGCAACG
CAACTAGCACAACTGATTGGGGGAGCGAGATGCGACGTCGAGGTTTGGTCAACAAAGGCT
TTGTGACACGGAGATTGCGAATGGTTCTGTAGTAGAGCAATGGCATGTCGCAGGGGCAGA
GAAGCGAAGGATGGTCGGCATGATTGCCTGTGCAGGGGCGGATCAGCAGGGATCGCCTCT
GGGGCTTTACAAATACCGTTGACGCAAGTCGTCACTACAGAAACGTCGCTACCAGAAAAA
CCGTGAGATTCAGATAGAGCAGCAGTGTGCACGGCGCGCGGTGCAAGGCCAGATAGCGCG
CAGAGGGTTAGGCAAAGGTGGTCGGAGGACTGGTGCCATAGGACAATGGTATATAGCCGG
AATGCTACGCGAACAGAGCCGGGCAAGGGTCTGCAGATAGCAGCTGTGGGTGCGGATATG
TACGCTTGGACTGAGGCTGGCGGAGGGCTAACGTCTTTGGTGCGTAGAGGCAACATGGGG
GGAACAAGTTGAACCCACCAAGAGTTGACGACTGAACCCCTTTTCCACCCTTTCCCAGGG
TCGGGAGAGGGTCTTGTGTCTGATTTCTTCAGCCGTCCCCACAGCGCAGCCGTCGAGAGC
GATTTGCCGCCTCCCACTCGTTCTTTGCTTTGCACGGAGTTTTCGTCGGTCGTTCCTTTG
TCGGGCCCCTGCACATGCATCGAGTCCCAGGGGATATCCACGCTTGGGCTTTTCGGCGGC
CACCATCCTGCCATCCATCCCATCACCGCTCCTTTTTCCCCACCACGCCAGCACACTGCT
GCCGACCTCTTACTCAGACACGCCGAGTGCTGTTGTATCGCATCTTCACCCTCGCTTCCG
CCCTCGACGCCCTCGACGTTTGCCAGAGCGCGCTCCAGCCTCTTGCGTCAAACGGCAGTA
TCCACTGCACCTACCCGTCTCCGCTGCATTACATTCGCGCTTGCTTCCCGCATCCAGGTC
CCTGCCTGTCTGTCTGAGACTGACGCACACCCAACCAAGCCTGCCTCTCTCCCCTCCCCG
CAATACACAGCCAGCTCAGACTGCTTCCCCGGCCTGTTCGAATTCCGGTCACGACTACTG
GAGGGCGACGCCGGACATGTGCACTGTGGCATAGGCCACCTGGAAAAACAAAGGCAATCG
GGCCAAACACTGCAGCGCCAGCACCCTTCCAGCCTGCAGTAGCACTCGAACATACGCGCC
ACCCCCATCACCATGTCGGCCAACTCGCTGCCTCGCCCCTCGCGGCCGTCGATTGCTCCT
CCCACCGGTCCCTTGCCCTCGCTGCCCGTCCCCAAGCAAAGAAGCTCCAATGTCGGTCCG
ACGACGCGAGCCTCGTTGCTCCCAGGCGCCGCCAATACACGCGCTGTGTCTTCGTCGTCG
CTACCCTACAGGCCAACTTCCAAGCACCTCACATCGCCGTCCGTGCCGTCATTCCCACCC
GAGGCCGGTGCCGCCGGATCGCTGCCCGTTGGAAAATCGCTGCGCAAGACAGTCAGCATC
GGTTCCTTTCCACAACCACCCAGACATGGTGGGCGATCGAATCCAACCAGTCCGCTGTCG
ACGAGTTCGACGCCTGGAGGAGACATGGTCGATCGGAGAGTGTCGTCAATATCCAAGGGT
CAAACGCCTTCCAGAAATAACAGCCTTAAAAAGCCGCGAAGCTCTAATATTGGAGGAGCG
CGAGGTTTACTACCGAAATCGCCTCTATCACCCCCCAGTCTACTCAATGGAAGCGCAGAT
TCCGTCACAGTAGAGACAGCCCACCTCAGTCTCCCCTCACCACCGCAGAGTCGCAACTCT
TCACCCCAGGGATCGTACGCAACCAGCGCAACCACATTCGAGGAAGGGGAAGATGGACGC
GCAGATGGCAAGGTACACAAGGACGGCAAAGGCAATGTCATTGTCAGCGTTCGGGTACGG
CCTGATGCTGGGGCCAAAGACAACAAACACGACTTGGAGTGGGAGGTTAACAACAAGCGC
GCACTGATAGCCTACAAAGGCAAAGAGGGCGGAGACTACATATATGGTATGGTTGCATAA
CGAGGTGGAGGGTGACTGAGCTGGAGCTAATTTGGTCTGACATAGACAACGTATTCGATA
CCCAAGACAACAACGCCCGCGTATACGATGCTGCAGCCAAGCGACTTGTCCGGAGGGTCA
TGGAGGGCTACCACGGCACCGTCTTCGCCTACGGAATGACTGGAACCGGCAAGACGTTTT
CTATGCAAGGAACTGCAACAAATCCTGGTGTCATACCACTTGCCATCACCGATATCTTCT
CTTACATTCGTGAGACGCCTCAGCGAGAGTTTCTTCTGAGAGTCAGTTACATTGAAATCT
ACAATGAGAAGATTATCGATCTGCTAGCGGGACCCATTGTAGGCATGAACGGCCAGACCG
GGCCCGTTGAAGAGATCAAGCTACGCGAGGACAGCAAACGTGGTGTCTATGCGTCGCCAC
TAAAGGAGGAAATCGTGCAGAGTCCGACGCAACTCCTGAGGGTTATTGCACGAGGTGACA
ACTCAAGAAAGGTGGCGGGTACCCAGTTCAACGCGCGTAGTTCCCGAAGTCACGCCGTGG
TCCAGATTGTCGTTGAGAGTAGAGAGCGCGCTCCCGGCCCAGCAATAAATGGCGACAAAC
GGTCAGCCATTGTCCCTGGTGGTGTGCGTGTCTCGACGCTCAGTTTAATCGATTTGGCTG
GTTCTGAAAAGGCGGCTGATAACAAAGAAAGGCGGACTGAGGGTTCCCATATCAACAAGA
GTTTGCTTACTTTGGGTACAGTCATTGGCCGATTGGCTTCCGATAAAGACAAGTCTGAGA
AGGACAAGGGCAAGAGCGACAAACATTTGCCATACCGAGACAGCAAACTGACCCGACTTC
TTCAACCTGCCCTCTCCGGTAACTCGCTGGTCAGCATTCTCTGTACAATCCAGATCGGAG
CCAGTGGGAGTCCTGCTGCTGTCAATAGTCATACAGGTGAGACGCTGAATACTCTCAAAT
TCGCCTCCAGAGCCAAAAACAATATTGTCAGCCACGCCAAGAAGGCCGACGAATCTATGG
GTGCTGGTGGGGACGCAGGAAGTCGAGCGCTTCTAGATCGCTACCGCCTGGAAATTGAAG
AGCTCAAGAAGCAGCTCGCTGAAGGCAAAAACAAAGAACCCAAGGAAGAAGAAGATGACG
AGCTGAAAAGAGACAAGGAGGAAGAAAAGGCGCGCGAACTGGAAGACAAGCAGCGGCATG
AAGAGCAGATGCTTGAGATGCAACTAGCCCGAACAGCCCTAAAGGAGCGGATCGAGCATC
TTAACAGGCTGATTTTGAGCTCCAAGTCTATCGGTGTCAACAATGGCCGATCATTCTCTT
CAATGAGCTTCCAGCGCGGCTCCATCATGAGCACCAACCACCACGACATGCGCCCAAGCT
CTATTCGCTCTTCTGCTAGCCATGCGACCCTCGAGGTTCCCGGTAAAAGACAAAGCACAC
CACACCTCCACATGGACGGCTCTGAGGAAGACGACTCGGTTGGGGAGAATGGAGATGGTA
GTGCAAGTCAGACGGTGCAGATCCAAGCACTACAGGCTGATCTTGCGGATAAGAACCGTT
ACATCGCTACCCTTGAAAAGCGCCTGTTGCACGCTCGGCGATCGAGCCATTCTCGTGTCT
CCATGTCATTGTCACACAAGCTCACAAATAGTGAGGAGGGTGGTATGATCGCAGCTCTTG
CCGAGAGAGACAACGAGATAGTCAACCTGCGCGCACAGCTTGAGGATAAGGAGCGTATGA
TCGGCGCCCTCACATCAGCTCGCAAGAAGAACGACATTGCACATGAGATGGGCAGCGAGT
CACCAGGCAGCCGGCGCACCTCGGGTTATCAGCGCAGCGGCAGTGATGGTAGCGGGATTA
GTTTACCGAAAGGTCCAACGTCGCCTACACTCAGTGTAAAGACGCCCTTCCTACCCCCTC
CAGTTACCAACGGCTCTACCAAGAATATCGAGGAGATGACGCGTATGCTAGACGAGATGA
TTACTGGTCGCGTTGAAAAGACTGCCAGGCGAAGCAGTCTCAGACCAGTCACCGAAGGAC
CATGATCTTACCCAACGCATAAGATGGTGAGAGTCAGGTACGAATTCTTGCTTACACGAA
CAAACGAACCAGTTCAACCGGATATGAAACGAAGTACAGTAATGAGGATGAGGCGAGAAC
GTCAGCAACGAGCGGCGCGCGGGTGTGGCATCGTACTTGCACTTTTCCCAATCCCATCCA
GCAAACAACATGTTCATTCATAAAGGGACAAGACATTAGCGACAGGCGTTTAATCGGGGA
AACGGAGTAATGATTTGAGCCACCAGGCACATGGACTGGTAGGAAAATTCGGCGCAAATA
GCCGTACATGGGATTTTTATGTTACGCACATGGGTTATATCCAAGGGGGGCGGCTTTCTG
GCTGCTGCTACTGCTGCTGCTTGTTTAATTCACATTTGCGATATGGCGAGCCCTCCTGGT
GGAAGGGGATTTTGTAACACTACTACTTTTTTCTTCTTGTTTTCTATTCTCTTCATCTTC
TTCCCCTGTGCCGACCGAGGGACTTTCGATCTGATACCCAAACTCCCCACCCCATCTTTT
ACATAGCTTGTCGTTGAATTGTGTTCTTGTTGCGCTAATGAATACAATGTGGGAGCTATC
AATGAAGGCTTTCACACCTTGTTCTCGACGAGATTGTGTGTTTTTGTGTGATGTGATTTT
AACAAGCCGCCGTATTGATGTGTAGACAACTTGGTTGCACAACGTCTCGAGGTCTATACG
CAATACGATAAGCGCTACCTTACTAATTGTGAGCACCGTCATCCGCTGGATTTTGAGACG
CCAACACGCTAGCAATTTGCAGATATGTACTCCGAGGTTTGTTCATAGTATGTGGTGTGG
GGCACAAACTTGTCGTGCCTCGGGATCCTGAAGGAGACCGTACAGCTGCTATCTAACCTA
GGTACTTTTTACATAGTCGCCTCTCGTAGGATTCCAGGGAGTCAACATGCTAGCAATTTA
TAGATACTCCGAAGTTGTTTATAGTACGTGGTGTACGGCACAGCAGAGCCTACTTGCCGT
GCCTCGGAATCTTAAAGTTGATTGCCAGTTGCCGTCTTACTGCATGTCCAGCATGACATT
CTCAAATAGCAAACTTCCTTTAATACGTGTGCATATACATCTGACTACATGCTCTTTACC
CTAAACTTGCAGCAGACAAATCAGCCTACCTTTGCAAAGATCCCAAGCCACCATTGGTGT
GGTGTCACTGTCATGTGGTTTTGGCTGCTCAACTCTAGCATCAAAGGCGTTTAGCGCCGG
AGCGTGATCAGTCGACTAAGCACCAGTGCGTCAACAACGTTGCACTAGAGGGGCATTCTG
AAACAACGACGCCCTGGCCCGCGCACATGCGGCAAGATGAGGTCCCCTCCTGCGCCTTCC
GCATTCTCGCTGTAACCTTCCTGGATCAAGCAAGTGCGATCTCTGCAATCTTACCTTTGA
TCCTATCTTGGTCTCCGCAGCGCTTCTCGAGTCGTCGCTTCTATACCCTTGGGCCGCTTA
CTGGCTTTATCCGCTGTGCAAGGGACTCTCGGGCGCTCCTTGATGGAGATCATTTTACGG
CGGGATCCTGCTCGGACATCGGATTGTTTCTGGTTGTGAAACTCGTCGTGCACCAGGAGG
GGCCTTCTCTTCAAGACACGCCTTAGGTTTGCCCGCCCTTTCGAATGGCTTCTTGAACGT
CCTTCTACTCCTTCTTCCTTTGATTCGTATCTTGAGCGAACGAGGGGATTGAGTTATACA
TTCTTGTACTTTATTTTTCTTCTACTTGTTTTGCTTGTTTGATAGGCGGTGCCTACGTCC
CCTCCTTTGACTACTATTACATCTTTACTTGCTTGTTGGAGCGTTCTCTGCAGGGTCAGA
GGTGACGTTTACCTACCTGCATATATCGGCATTACAGCTTCGTCATCACTGTAGCACTGT
GCACTGCAGAAAGCCGTTCGACTTGGCCGTACCCTACATTCTCCCTCTTTCCACGAGCGG
TGACGACGCGCACGCCCATCACATCAGTCTACCGGGTGTCTCGCATTCGACATGCTAAAC
CAGGCTGCGAAGAAGCTTTCCAAGATGCATGTTAGACGGAATCCGAACCTGTCTATACAG
TCGACAGCGCACTATTCACAACTGAGCCCGCCACCCCAGTCTGCTACCTCTAGTGCTTTC
CTCTCTCCCACGGTCCCCTCGAGACGTGGCCTACTTGCGAGATCCCCACCACCGAGTCCG
AGCCTTCCTAGTCTGCTGCCAAAGCATGGAAAGAAGACTGCACAGCCGAATCATTCAAAG
TTGGTGAAGCGAATACTGATAGGCTGCTGCGGTGTAGCATTCCTACTATGGATTGTGCTG
AGGCAGATATACGCCAACTCGCAAGGAGCGGCAACTTATGAGGATGGCAACGAAGAAGAA
TGGGAGATGGTTGGTGGCAGTCAGTTGCCGCATGAACCTGTCGCCCTTGCGCTGCAGGAC
GCAAAGGGAAAGATGAGGTGGACTGTATCCATACCATCCGACTATGAATTCCCGCTTCGT
CCGGCGCAGTACCGTGATATCTGCCATCAATCTATGGAAGTCTCGAAAGAAATCAGACAG
GAAGCGAAGGCTTCGGCTGGCTTTGCGAAGAGAATGTTGAACTACTATCAACAAGACCAA
TATTACATTGATGTCCAGGAAGCGGAACAACAAGGACTGCTGCCACCATCTAAGGCTGCT
GGAAGACCCAAAAGCTTCGTAGAGGACGAGGCTATCCGGGATGGTATCTCTACGGAAGGA
CTCAAGGTCTGTGACAGGACTTTGACATATGTCATGGAAACGGAGGATGCAGGTTTTGGC
AATACGCTGATGCGTTTGTGGATGTCGTATGGTTTGGCGAAAGCCGAGAAGCGCGCCTTT
TTCGTTGATGACACTCGTTGGTATGTATCTACATTTCTGACTACCGGATGATTGACACTG
ACGCTACCGCCAGGCCGTATGGCAAGTACTCCTCTTACTTCCAGCCTCCCCCTTCCGCAA
ACTGTCTTCCTCCTCCTCCATCTCACATCGTTCCCTGTCCTCACACTGCCCGACACATCG
TCGTCAGCGGAGCGACGTTGAAATCCACCTTTGGACATGCCTTTACAGACGAGTGGGAGG
ATCCAACAAAAATGGGTGTGCAACGCCAATCGAAAATCTTCAACCTCGCCCGAACAGGCT
ATGAGGCTCTCTTTAAACTTCGCTCAGACGATGAAACCTACGTCCTCCAACGAGCGTTGG
AAATGTACGGTGAAGTTAAGAGCGAAGGCGGCCTCAGCATCGCCATGCACGTCCGCCACG
GCGACAAGCACCCCATGGAATACCAGTACCAAAAGGACTACATCCCGCTAGCCCGCTACG
TCGACACCGCCCGCGATCTCTACATCGATCTTGTCGAAGGCGGACTAAAGAAGAAAATGG
CCAAACGCAGTCTACTCTCTTCTCCATTTTCTTCCTTCTCTACCGACTCCCTCACCCCCC
GCCATACAACCTCGAAAATGATACTCGCCTCTGACGACCCCCTCGTCTACGACTCCCCCG
AACTAGGCCCTAACAGTGTTCGTGCCCAAGATCGCATTGTCCTCGCCACAAAAGCCGCTC
TCGAAGCCGCGCAATCCCAGCCGAAGAAGAACACGTGGATCGACGAGATTACAGGGTGGG
AAGGCGGCTTCTATCGCGACGTCTTCTTTTCTTTGGGACAACCTGTTGGAAACGCCGAGG
ACATGAAGAAGGTCAATGAGGAAAATTCTGCTGTTCCTGAGAGTGCAATGAAGCTGAGGG
AGCTTGTTGGGCGCGCATATCTGCTTGATTTGAGTGTGTTGAGCAAGGCGGACACGGTGG
TTTGCACAGTTAGTAGTACGAGTTGTAGGTTGCTGGCTGTTATGATGGGGTGGGGAAGTG
CTGTACAGGAGGGCAAGTGGAGGAACATCGACGGCCAGTTCGACTGGAAGGGAATCATGT
GGTGAGAGTTGTTCTTTCACCCCTTTCGTTTTTGTTTTTGTTTGGTTGCATGAGATGCTC
GGGAACAGGTGGGGATGGCAAGTGCGAAACGGCATATGTGCGTGTATAGAGATGAATATA
AACGGCCTAAAGGTAGATTTTGACTTCCCCTCTTTCTCCCATCTTGTTGAATTTAGAAAT
GTGGTATGAGAGGGGTTCTGCTATGATAAATGATGCTTGACAACAGCACACATCTCAAGA
AAAAGTCAATCTGGCTAGCCTATTGGTTCTGTCGGGTAGATTTTGGCTGGATTTTAAGCT
TCAAGGCAGCCCGAAAATGACGTGGTCGGGTCAAATCTGGAGTAGCAATATTCTATGTGA
GGAGTGCTACGAATGACTGGGGGCTGACATCCTTCATCTGCGATAGTAAATCCAGGCGCA
GGAAGTCATTGTATTGATTCCTCGACAAGACGATATTCCAACTATGCTCCCTAAAATATT
CGTACAAGACCGTCACCACTTCCTCTGCCTACCGCCCCTTTGGTTTCTGCCCCTTTCTCC
TCTCCCAAACCATGAGATATGCTTCCTTGGTAAACAACGTCTCAGCCCTCTCTTTCTCAA
CATACAAATCTTGAATACCGTACCACTCCTCTCTCGCTCGATCCTTGACCTGCACTCTCC
AAACCTTGCTTTCCTGCTCACCTTCAACACTGTCATCCTTTTTCTTGACCGCCTCGTGAG
TGATGTTGGCTACAAGATCATACCAGATAGGCTCGCCGGGAGGATAGTCTTGACTCGGCT
CGACGTACGGTGACATGTCAAGAGAGTGTACGGGAAACGTGACGATGGTTGGATTCCGTC
CCGAGACGAATTTGTTCTTGGAGAAGCGCTTGATGTTGAAGAGGAGGTAAGGAGGTAAGG
GGTGTAGGAGGCGGTAGCGAACGCGGTTCTTTGACTTTTCTTGTGGAGTCACACCGTTGT
ATTTTGAAAGGATATTGACAAGAGGGACCTGTGGGATGATGTTCTTCTCGAGGGCGTCTT
GGAACAGAGGGGCTGCCGGTAGGTCGAGGGTTAGTACGAGGAAACGTGATATCTCGGTTT
GAACGGCGGCGTCTTCGAAGCGGAGACGATCACCGGCATCAGCACGCGCAGTAATTTCTT
GTTGCTCGATCTTCAGTGTGCCTTGGAGCACTTTCTGGATTATGCTGCTGTTGGGTTTTG
TTCGCGAGCCGCCGACTGCTAGGTGAAGATTGTTGAGGAACCATGAGAGGAAGTCGACGG
GATCTGACTGGTCAGAGAGAGTAAAACGTTTTGACGATCGAAGAGCTATCTCTTGGAGGA
GTTCATGGGGTGAGACGTGAGTTTTGAAGGCCCGTGGGTTCCAAATCTTACGGACGAGGG
TGCTAAAGCGCTGTGCGAGCTGCGGCCGGGTCGACAAATCTTCCAGCATGAAATAGTTCC
GCAAAGGAGAAACATGAGATAGAGCTTGTATCACAACGTTGAAGTAATCGTTCGCTTTGA
TGTTGTTCATACCAACGAAACCTGGGATATACTCTCGATTGGAGAGGTCCCATGATACCT
TGGGCTCCTTGTCTAGCTTCGCAACCTCTTCTTTGTTCATACGCGGATCCACAACGAACT
TGATGTCGTCCAACGACTTGGACGTCACTTCGTAGCCCTCTGGGAGCACATAGACCTTCT
TTGTCTCCATATTGACGTATACGTGATGGCCCTCCTCCAGCGCGTGGAAGTATGCCTGCG
ATTTGGGGCCGCGACCTTGGTAGTATTTCCCGCATACTAGACAGGCATACACATTGATGT
TGGAGAGGGTAACGGAACATAGTTTCTCAAAGTCGAAGTCGAGGACTTTGCGATTTATCG
TATCAAGGTATAGATCTGTGTAGCCGGCTTCTGGGGCGGTCTGGCGTTTCGGCGCAGCGA
TTGCGGGCTCGTCATCGTCGTCGTTGTCGTTTAATGCGCCGGTTTCCTCAAGCTCGGCAT
GCTCCTCGTCGTATGCGCCTGTGATGTCTACTTTGTCTCGATCTTGCTCGCGCGGTGACA
TGAGATGGCCATTGCTAGTCGCGCCATCGGGCTGAGGGCTCTCCATCTCTTCATCTTCGA
CCTTGGCGCGTTTTGGTGCTGGAGAAGGCGCGTCGTACATTTCCTCGAGAGGTTCTAGCG
CCGGTCGTTTGGACATCTTGCGCAGGGAAAAGCGTTGCGAGGATACGGCAGTCGAGTGGC
AGCTGGAAGGAGCTACGAGTCTAGGTCGAATACAGCTGCTCGCGCAATTGGAGTGGTGAA
GCAGCGAAAGTTGTAGGCATCCAAAAGGTCACGGGCGCCGGTGGAACCATTGGCCGGGGA
AGCTCCGGGCGCAAACACGGCAAACACAGCTTCAACGCGGGCAGGTCGAGAAAAAAGTCG
CGTTCAGGCACCACAAACCAACAACCCCACACCTTCCGAGATACCCCTCTTTGCCTGTTT
ACGAGTGCGTTCAAGATGGTATGTCGCACGCCTCGCTGCAAAAGCAACAAAAGCACTTAC
TCGCACTTAGTCCAACCCCACCCAGATCTTTGCGGAGGATGTCACAGAGGAGAAGGGTGA
GAATGCGCGTCTCTCGGCCTTTGTAGGAGCCATCGCCGTCGGAGACTTGGTCAAGAGCAC
ACTGGGCCCCAAGGGCATGGACAAGATATTACAGTCTGCGTAGGTGCCGCCTCCTGCCCC
GCCATATGATGCCTGCACTGACATGTCTCCAGTTCTACCGGCGAGATCATGGTTACAAAC
GACGGCGCTACCATCCTCAAAGCGATTGCCCTCGACAACGCCGCTGCCAAAGTCTTGGTC
AACATCTCAAAAGTCCAAGATGATGAGGTCGGCGACGGAACGACATCAGTCACTGTCCTT
GCCGCCGAACTGCTGCGAGAGGCAGAGAAGCTGGTCGACCAGAAGATCCACCCCCAGACT
ATCATTGAGGGCTACAGGATAGCGAGTTCTGCGGCTCTCAAAGCCCTGGAGAAGATTGCC
GTGGACCACAGCAGCGACGAGCAGGCTTTCAGGAAAGATCTCGAGGCCATTGCCCGAACA
ACTCTGAGCTCAAAAGTGCTCTCGCAGGACCGACAACAGTTTGCGAAACTTGCCGTCGAC
GCCGTCCTCAAGCTGGGGGGATCGACCGACCTCACGCACATTCAGATCATCAAAAAGGCT
GGCGGAAAGCTGAAGGACTCGTACCTGGACGAGGGATTCATCCTGGACAAGAAGTTCGGT
GTGAACCAGCCAAAGCGGATAGAAAACGCAAAGATTCTGGTTGCCAACACAGCCATGGAC
ACGGACAAGATCAAGATCTTCGGTGCACGGGTCAAGGTCGACTCGACAGGCAAGCTCGCT
GAGCTGGAGAAGGCTGAGCGCGAGAAGATGAAGGCCAAGGTGGAGCGCATCAAGGCACAC
GGCATCAACTGTTTCGTCAACCGACAGCTCATCTACAACTGGCCAGAGCAACTCTTCGCG
GATGCTGGCATCTGCTCCATCGAGCATGCCGATTTTGACGGCATTGAGCGCCTAGCCCTA
GTCACTGGTGGAGAGATCACTTCGACCTTTGACCACCCAGAGAACGTCAAGCTTGGCCAC
TGCGATCTAGTCGAAGAGGTCATCATCGGAGAGGACGTGTTGATCAGATTCTCGGGCATC
AATGCCGGACGGGCATGCACCATCGTCCTCCGCGGTGCAACCGAGCAACTTCTCGACGAG
GCCGAGCGATCGCTACACGACACACTTGCCGTTCTGTCACAGACGATCAAAGAGCCAAGG
ACAACACTGGGTGGTGGCTGCGCCGAGATGAACATGGCAAAGGCCGTGGCGGAGGCGGCA
CAAAACGTGGCTGGCAAGAAGGCCATCGCTGTCGAGTCCTTCTCCAAGGCGCTCCAACAA
CTACCCACCATCTTGGCCGACAACGCTGGTTTCGACTCGAGCGACCTGGTCACACGCCTC
CGGAAAGCCGTCTACTCGGGCTTGACCAGCTCAGGTCTGGATCTCCTGTCCCCTGGAGGT
GGCATTACGGACATGAGGGAGCTTGGCGTCATTGAGAGCTATAAGCTGAAGCGCGCGGTG
GTGTCGTCAGCATCAGAGGCTGCAGAGGTAAGTCTACCCAATACGCGTGATTTGAGCAAC
GAACTAACACGACTCTAGTTGCTACTGCGAGTAGACAACATTATCCGAAGCGCACCACGG
AGACGTGAGCGCATGTAAGGGTGGGGTGAGCAAGCATGATGTCCTCAAGGATTTCGACAC
TAGATAGAGTGTATACTATGAAAGACACCAATGCATCCAGACGAACATGATGAAGACCAA
GCTTCTCCTTTGGTCGTGTCACATATGTGGCAGTGGGGGCGGACACTGCCGAATGTGGAG
TGAAGTTGCACGCAACGACAGGTTGGGGACTGTGAACAAACAGTTGCTTAGTAGTTGCGA
GAGCTACTCAAGTGCTCACATCATCTGTTTCATGTTGTTGTCTCGAATAGGAATCTTAGA
CTTTTACATGGTACTTGCCGCAGCATGGCAGTCGGACTTGGTAAGAAACATGGGTGTTCC
CCTTCTGACTGTGTCGTAGACCGAGCTGCAGGCAGAGTAGCAGACAGAGTCGGAGAGAGA
CGAGATATTTGCCAACAAGAACGATGCTTTGAAGTGATACTTGGCCGTGTTGCCGGTACC
TGCGTGGACAGCAAAGACGACGGGGCCAAGGTTGGTGCTAAAACAAGGGAAACAGGCGGG
CGTGTCGGCAAGGAGTTTAGTGGGCGGGCTGGCTGACGAGGCCCCGGCGAGACCCCCAGT
TTGCGGCGCACGCCCAGACAGTTGCAGCAGCCCCCGCAGGTTAATATCGAGGCCAAAATC
ACTGCTGCCATAGGCCTTCTTCTTCTTCTGCCCAAACCTCATCACCTCCCTCTGATGCTC
CATCACCCCCGCTCTCGCCGCCTTCCCTAGGCTTCCCACTCATCGACGCACGACCGACCC
GCCATGCCGCGTCCGCGCCGGCCGCCCGGTGCTGGCTCGACGCTCACCACGCTCGCCCTT
CTCATCATCACGCTTGTGGCAGCTCAGCAGCAGCAACCACTCGACCACCATGTCGGCAAC
ACGTCTCCCCACGCCGAGGTGCACGTGCAGCACGCAAACACAATCAAACCCCACCGCGGA
CACCCCAGCCTCAAAGACACTGTAGGGGACGCCCACAGACGTCATGCCTACACGCCCTTG
AACGACCAGAATGTGCGCGCCGTAGCTACCAAAGTTCCTTCTGCTCCAGCCATCAGTGCT
GTCAGAGCCCATCCTGCCAGATACGCTGCCTCGGGAGGCCTCATCCCCAGTGCGCGTTCT
CTGCAGGATTGGGAAGTTGAGGACTTTGTTCTCTTGGCGACCGTCGATGGCCATATCCAC
GCACGCGACCGATACAATGGAGAGGAGATCTGGGAGCTGAGCGGACGGCCCATGTTGGAG
ACCATCTACAACGTCTCCGAAGACAAGACCAGCCCCCACCACCAGCCCTTTGTGTGGGTC
GTCGAGCCTAAAGAGGACGGAGCTCTCTATCTCCTCACTCCAGGCCCCCACCCCCAGCTA
CAGCACCTGGGTGTCACGGTCAAGCAACTCGCCGAAAGTGCACCCTACTCCAGCGATGAC
CCGGAACTCCCCGTCGTCTACAACGTCGAGAAGAAGACATTCATGCTTCTCGTCGACGCC
GCCTCGGGCATTGTCAAGCAGAGCTTCACTCCGGGCGGCAACTTCCCCTACGACGATAGC
TGCGCTCCCGACTCCAAGAACTTCTTCAGCACTCGGGAACGCGATTGCCGTGGCATCATC
GACATCGGCCAGACCCAGTACACCATCACCATCCACAACAAGAAGACCAACGAGCATATA
TGCACGCTCAAATATGCAGAGTGGAACCCAAACAGCAGAGACAAGGATTTGCAGTCCCAG
TACGATCAGACCCTGGACAAGCAGTACATTTATACCATGTACAATGGCGAAGTCATTGCC
TTTGACTACAAGCGACCGAGATCGCACCAGCGTCCCCTCTACAGACAACGTCTGCCTTAC
CCGGTAGCACGTGTCTTTGATGTCGCTCGGCCTCTGAACGATCAGTCAAACGAGCCGCCC
CTCGTTTTGCTCCCACAACCAGCCGGCCCCATCTTCTCGGATGACAAAGCCAACCACGTC
CTGCTCAACACGACCGAATCGGGGGCTTGGTATGCTCTTTCAGAAGTCAATTACCCCGCA
GTCACCGACGGCGCACCCGACGCAGCTTGCTACAAGCAGAACCAGGTATCATACGACTGG
GACTCAGCCTACGTGTTGCCGGATAGGAGAAGCCTTATTGGTGTCCACAGGCTGGACTAC
AGGATCCCCAGCCAGCAGGCACAACTGCCAGGCATCGCCGCCACGACTTACTCTCCAACC
TTGAACGGCCAAGTCGTGTCTAATCCGCCTGTGACATCACCTCATGAAAACCCTCAACAG
CAAACGATTGAAGGGCCGCCTCAAACGCAGACGGCAAAAGCATCCATCACACTCTTTGTT
TCCTTTATGATTGCCGTTGTCGTTTTGGGAGCTACTGTGAAGCCAACAGTACGACAGTCC
TCCTTGAGCTACCTCAACAGACTTTTGCATCCAGCCAAGGCCACTCTGTCACCGACTCCA
CTGTCTGCCTCTACCGAGCCGGAAATCGATCAACCCGTAAAACAGGAGACTCTAACAGTG
CCTGTTAGCGAGGACGTCGTCCCTGAGAAGCCAAATGCAGAAAGTGTAGTAGAGGCTGAT
ATCGTCGCCCCTGTTGCTGAGGAAGTCAGGGAGAAGAAAGTGACTTTCAACGTCCCCGAT
GACGAAGATGAAGATCTTTCACCTCTCTCTAGAACCACGACGGTTGAACGTGGCTCTCCT
AGTGAAGACGAACCTACCCTAACTGGTTCCACACTCAACGCGGATGCTCAACCCATGACT
AGCAGTATCGACGACATTTCGCAGGACCCATCCGCCGCGCCCGCGACTCCTAAGAAGAAG
AAAGCACATCGGGGTAGACGTGGTGGACGCAAGCTCAGCAAGAATCAACAGAAAGAAGAA
GACGAGGTAAATCGCATCGTGGACGCAGCTAAGCAACTCGAGGTCGGGCCTCGCCTGCAA
CCCGATGAACTTACTGTGAGTGGTGGCGATGTACAGAATGTCTCCGAGATCAAACGGATC
GGCAAGTTGACGATCGACCAAGATCGTCTTCTTGGCAACGGAAGTGGAGGAACGTTTGTC
TTTGAGGGTAAATGGAAGGTACGTTGAACAAGTCAATCTGTTACGATTGAGCATGTCGGT
CGTCCAGCAATGACGGTTTCCACGCATTCTCGATGAGTATCTCATACTAATTCTCTTTGC
AGGAAGTCAAGGTGGCTGTCAAACGCATGTTACCACAGTACTTCGGACTCGCAGAGCAAG
AGGTGAAGCTATTACAGAACAGCGACCCGCACCCGAACGTTATTCGATACTTTGATGATG
AGAGGGATGAGAACTTCTTATATATCGCCGTCGAACTCTGCCAAGCTAGTCTGTTTGACC
TTTACAAAGACGGTCGTCCAGGAGAGGAACTTTCTGAAAGCCACCAGCAGTTGGTGAATA
AGATCAGCGGGAAAGCTGCAGCTTGTCTGTACCAACTCGCTGCTGGATTGAATCACCTTC
ACCATCTTCGCATCATCCACCGCGACATCAAACCCCAGAACATACTGATTGCACAGCCGT
TGATCACCTCCAAGGACGATGTACGGCTAGTGATATCTGATTTCGGACTCTGTAAGACGC
TGCCTGACAACGTCAGTACCCTTGTCGGAACGACTGGCAATGCAGGCACGGTTGGCTGGA
AAGCGCCTGAGCTTATCTCGCAACCGAAGGAGTTGGCCAACGGCAGCTCTCAAGGTTTCT
CTCGCGATTCATCAAGCTCCACAGACCCGGTCGCGCAAGGGGTCAAGCGAGCCGTTGACA
TATTTTCTCTGGGGTGCGTTTTCTACTACGTCCTCACCGGTGGCTGCCATCCGTTCGATG
ACGAAGAAGGCTGGATGCAGATTCGCGAATACAACATCAAAAAAGAGAAGTCCAATCTCG
ATCGCCTGCTTCTCGGTGCCGATTCCGTAGAGCCCCATCGTCTCATCTATTGGATGCTGC
GACCCAGGCCCGAAGACCGCCCCAACGCCTTGCAAGTCATGAACCATCCCTTTTTCTGGG
ACGATCAGAAACGCCTTGATTTCCTGTGCGACTGCTCGGATCATTGGGAACGTGAACCCA
GAGACCCACCATCGGAACACCTGGCAGTGCTGGAAGAATATTCGGAAGACGTACTGGATC
ATAGACGCAACTTCCTCGCCAAACTTGACCAGAGTTTCATCAACTCGCTCGGAAAACAGC
GCAAGTATACGGGCGACAAGATGCTGGATCTGTTGAGAGCGCTCAGGAACAAGAAAAACC
ACTACGAGGATATGGAGGATGCAATCAAGGCCAAGGTGGGGCCATTGCCGAGTGGCTATC
TGAGATATTGGACGGTCAAGTTCCCGCAGCTGCTGATGAGCTGTTATGACGCGGTGTTGC
GATGTGATCTGGAGCGCGAGCCGCGATTTAAGAAGTATTTCGAGAGCATGAAGTAGTGGA
CGAAGAATGTTATTGCGATTGATGCACACACAGACCGAACATGATTGTTTGTCCATTCGT
TTGGATTTGCTGTAGCCCTCTGATGAAGACCATGTGCTACCTCTTCAATCGACTGCCATC
CAGCTCCGCTAAACTCGCCTTTACCATGTCCGGGTTGTTGTTCAACAGCTCTTGCACCCT
CTTTTCGAAAGCCTTGATCATGAATTCTGCCACCTTGGGCGCGACGCCCCCACTCAAGGC
CGCATACATGGGATTTGCAAAAGCAAACTCTACCGCCAAACTAACCTGTGTCTGGTCGTT
CTGGATAGACTCGACAGTCCACGTACTCCGTAGATGGGTAAGCAAACCATTTTCGCCTTG
TTTCCTCTCTGTTCCCTGCTTCTCCCCATCTGAGTGGTGGGCGATATCGTCAATCTTCAA
GCTCGTTTCCGTGTTCCCGCCTACACTTTCCACATAGCGTCCCGGTATGCAATACACCCT
ACTCACGAAACTCTCGGTTATGCCACCAAAGCCGCTCGTCAAGATGCCTTCTGATGGCCA
CCGCCGGCCATGAACCTTATCTGGTGCCGACCACTTCGTTATGTCGCTGCGTTGGCAGTA
GGGCAGGAAGTTTTGGTAATTGGGTACGTCGGCTATGATGGAGTAGACGGGGTCCGAGGG
GTAAGGGAGAGTCCGTACGGCGGTCAGGATTTGAGGTGGCGAGGACGAGGATGGGAGAGC
GGAGTTTAGTGCTTCGAAAGGGTTGGGGAGGAAAGTTCGCCGTTGGGGGAGGCGCTGGGG
AAGACGCGTATAGCGGTGCACCGATGGGCGAGCGGATCGCAAGGATGCCATTGTGAATCT
ACAACAGTGGACAGCGGAGGTTGTATTGAGAGTGTCACCTCGACATGATACCTAAGGTTT
TCCGAAAGCCTGGAATCGATGAGCGCATCAACCTTCAGTTGAGTGTGGATTCGCGCCGCT
AGGAGATGCGGCTCTGCAATGACGCTGTCAGGGACCGCGGCCGCTAAACTCCTCTCGACA
TTAGCGGCTGAAATTTCCCCTCCATGAATTATCCCCATGCCCCGCGTACGCGACTCTAAC
AAAAGTCGGCCACGGCTGCGAAGATGGATGCCATGGAAAGCGCAAACACAGACGCCATGA
ACGGCCCAAGTCCTCAGGATAGTGGCGACTCGAGATTCCAGACGGACAACACCATGTCAA
GAAAGCCACAGCCTAAACAGCAATTATCCAAAGCAATGGAACATATGCGCTTCGCAGTCA
CAGTCGATCCTATACCGCATACTTCGACTTCCACGCCACCGCCAGAAGCCTCCGATGCCG
CATCTCCACCCACGCAACAAGGCCCCGAGAACGACGCTTACGGAGTACCTGCTTCTCTAC
AGCCTGTCCGCGCACCACCCTCTCGCTCCCACGACCCTGGCAACAACCAAAAGCGCAGTG
ATCCTTTCGCATTCGGCTCGCGCTACCTCGAGGAAGGCGACAACATCTTCGAATTCAATG
CCTGGGACCACGTAACCGTCGACTCCAACTACCTTGCCTTCTCCGAAGAACAATATTCCA
AACAACGGCAAGAGCCCGTCTCCGAGTTTGATCGCAAACGTTACAATGACCAGCCCGAGA
AGTGGTGGAACCAATTTTACAAGAACAACAAGACAAACTTCTTCAAGAACCGCAAATGGC
TGGCGCAGGAATTTCCAATACTAGAGGAACTGGGTGCAGAAGACGGACCCGAGGCTACCT
TGTTAGAAGTTGGCGCTGGAGCGGGCAACAGTGCGTTTCCCATCTTGCAGAGGAGCCAAA
ACAAGAGGCTGAAGATACACGCATGCGATTTCTCCAAAAAGGCAGTCGAGCTTATACGTA
ACCACGAACTCTACGACCCGGAACGCATACAAGCCGACGTATGGGACGTAGCCGCATCGC
CCGACTCTGAAAACGGCGGTCTCCCTCCAGGGCTCACAGAAGGCAGCGTGGATGTCGTAC
TCATGATATTCATCTTCAGTGCCCTGAATCCCAAGCAATGGGACCAAGCCGTCCGCAATA
TCTGGCGGGTCCTCAAGCCGGGCGGCCAAGTCCTGTTCCGCGACTACGGACGCGGCGATC
TAGCTCAGGTCCGCTTCAAAAAAGGCCGGTACATGGAAGAAAACTTCTACGTCCGCGGCG
ACGGCACGCGAGTCTACTTCTTCGAGCAGTCTGAGCTCGAGGACATTTGGGGTGGAGCAG
CCAGGAAACGCGATACGACGGTTGGCAATGTGGCAGATACAACAATATCCCAGACAGAGG
CTGAGGGCGTCATCGCGGATAAGATTGAGAGTCTGTCGCTTCATGATCCGGATTCGCAGA
CGAGAGAGCAGAGTCATGATGACGTTAATGATCCCGAGACCCCCAGACCGGGTTTTGAGG
TTGCGCACATTGGCGTTGATAGACGTATGCTGGTGAATAGGCAGAGGAGGTTGAAAATGT
ATAGGTGTTGGATGCAGGCTGTGTTTCGCAAGGCGGGCATGGAGAGTGAGGTGCCGACAA
GTACGTTGAGGCAGGATAAGGAGGAGGAGGAGGGCGGGGAGGGTGTAGCGGATGAACAAG
GAGAGAGCCAGGTGAGCAAAGAGGACGCCGTGAAAGGAGGGGGCGTCAAGGTCTGAGGAC
CTGTGTCTTGAAGACTGGAATACAAGGATCTGCATGGATGGGATGAAGATGAATGATACC
ATAACCTCTGAGACATGAAAAGATGCAAAAGCACAAAAGTTCGGTCTTTAACCCATTGAT
GAATCTTGGGAATCACTGTCATATGAAAGTGCATCGTGTTGAAATCGTACTGCATTTCTG
GTGTACAGCTGTTATGCCCCTGAATGAAGCCGGCTATGCTACGCTAAAAGACTATTGCTC
ATAACACAAGCGATGATGCATGCGCAAGAACTTTGGCGTCACGCTTCGCAAAACAAGTAG
ACAAACACAGAGCCTCAATCGAGGATGTCACAATATGATCCGTAATCAAGCCCCATTCCA
TGCGACCGGATCCAAAAGCACAACAACAGCGTCTTTTCAGTTTCCCTCCAGGATACCCTT
GAGGATGCCAGCTCCAGGCCCCACGAGTGAATCCGCCAACTCCTTCTCTCCAACAACGCT
AGCAACCCTGCGATCCTCAACAACAACCCCAGGAAAAGCTTTACCCCTCCCCCTGCGACT
AGGCGTGCCAGCGCCAACATCCAGCGACCCAGCTTTACCCTCCACCGCAGAAACAAGCGA
CAGTGTCTCCAGACTGCCTACGATATCCCTGAACTCAGTGCTCGTAAGAGGATGTAGAAT
ATTCTCTCGCTTACACAGCGCGGTGTAGGCTTCAAAAAGTTCTTTGATGGTAGGAGATGT
AGTGTGGGATCTTGACGGTGTGGCTAGAATGCTGTCGGCAGCGGTGGCACGCTTCCTTTT
TTCAATGGCGGAGAGCGAGCAGAGGACGGCTTTTTGTTGGAGGTTCAGGTTTCGCAGACG
TTGACTTGTGCCGTTGCTGAATACTGCTGCTGTGATCTTGGCCATGTGGGCAATGGTGGC
GCGGGGTGCGGTTTCGACAGTGAGGGAGCCCAGGGAGGCGGCGATGATGCTGTTCAGGTC
TTTGGTTTTGGTGGGTGAGCGCACGGCTGAGCAGGAGAGGTTGACTTTTTCAACTAGAGG
GGTTTTCGAGGGCGAGGGCGTGGGTGATGGTGTGATTTCTGTGGCTTTTTTCAAGTGTTG
GTCGCGCGTGTCGGCTTCGATGAGGTCGATTGCCCGCCGGCAGATGTCGAAGGCTTTGCG
TAGGTCGCCGGACTGGGCGGCTACTTTCTTGGAGAGGAATATGATGGCGGTTGGGTGGAT
GAATGGTAGTTGGGTTGAGCCTGGTGGGAGAAGGGCCTTTAGTTTTGAGGTAATGACAGA
GGATATTTGTGTGGCGTTGTATGGGAGGAACGGCAGTAGTTGCGGCTTGAGACCGCGAGC
CTTGAGCCGCGGGAGGAATCGATCTGTGAGATCCAGCGCGTTCGCAATGCCAACTAGCAC
AAGGCCCGATTCTTTCTGTAACGACCACTCAAAGATGTTGTAGAAGAGCTCAATATCCAA
GTCCAGCAGGTGATCCACTTCATCGAGCGTAACGACGTAAGATGTCTTCCGTTGCATGAA
AACAGTCCTAAGCGCATCCATCTCGTCGCCCTCTGCGATCTCAGTGATGTCGACGAACTC
CTCTAAAAGGGTTCTGTAGAGATCTGTGGCGTTCTTGACGCTCATACAATTGATGTATCC
GGTCCTAACGGCTTCATCCGATGAGACTGTACGACAGACATCGTTGACGAAAGCGCTCTT
GCCGGTGCCTGGCGGACCGGAGACGTATATGCAGCCCGATGTCTTCGTCTTAGTTCGTGT
TGTGATGAACGTGTCGAGTTCCTTCCTTTCATTTTCGCGACCAAACAATGCAGTTGGGGC
AGAGCCTCTTGCAAATACCTGACGCGCTTCATTGTAGATTGTCGGCCCTGTGTTTCGTGG
AGTGCCTGGGGTGTGTGGTGTGCGCGGTGTCAAAGGTCGACCGGCAATGATGAGTCGGTG
CCTGGGTGTGACGGCAACTTTGCCGGCAAGCGCGTCGCGATGTCTCGGTGTCGAAGGAGT
AGGCGCAAAGTTTTCTGGAATGTCCACGAGCGCCTTCTGCGGGGAGTTCTCCTTGGCTGT
GGAAACGGGGAGTCGTGTGCATTGCGAGGCATACTTTGCGGGTGTTGTGCCTGTCTTCCT
TCCGCGTTTTATCGACGCCTTCTCCTCGGGCTCATCCTCGTCCATTGCATCCTCGTCCAT
TGCATCCTCGTCGCGCACATTTTGCTTCTTTGGAGTGATAAAGGGATTCTCAATCTCCCC
TTCGTCGTGTATAACGAACTGAGTCCTCCGCTTTGCGCGCGTTGCGATGTTTAATTTTGA
CTCTGTAGAGCGCGTTAGGGACGTGTTGTCCGAGGAACTGCGACCAGAGCCGCCGTGGCT
CGTACCTGAAGCTTCTATACGTGCAGAGCTGCGAGTCCTCTTACCGAGAACGGTAGAGGC
CATCTTGGGCATGCTGTAGGAAGGTGCGAGGGGTGCGTTGCAATTGCCGAGAGTGTTGAG
AGCGTCAATCATGGAAGGAGCTGAGCGGCACACGAAGCACGCGCGACGCGTAAAGTGGTG
GTCGGTGCGCGTCCCGCCCCAAAAGTCTTCTAACCCGTCTTGTCACGCGCCTTTCTCCGC
CTCCCACATAGCACTTGAATCCAACGGCCCAGCATCACTCAGTCAGCGGTGAATATGACA
CGCGGGCTTCGGGCTTGTTGAGCTGTTTGCTGCGAAACCCCTGCGCCTCATAACAACTCT
CCAACGAGATCATGTCACTCTTCAACGCCTGGTCCACATCTACTGATCCTGGACTGATGT
GCAGAGCATGACTACTGTCTCACCACTGCCACTTCGTTTGCGTGGTACAATCGGGTTGCC
TTTTCGTTCTGACAATCCTTGTGGTGGTGCAAGAAGCAGGGCTGGTATTAAGCGTGCGAC
GTGAGCAAGCACAATGACCAGCAGTATAAGGACCTTCGCACACAGTAGCCATATCATAGT
CAACTCTTCTACTTCACCGCTGTCTTCGCACTGCCTTTTCATCATTTCACAGCGTGGTGT
GTTGGGCATTATCAACAGAGAGAACACGAAATGCCATATCAGACATACCCGTGGTGGTCG
AATGGCTTTGATTTCTTAGATTCACATGCGCGCTGTACCAATCCTCGATCGTCTCGAAGG
CTGCAAGCTCCATGGTGGGCGTTCTCAGAGCTCGCAGCAGGTCCATGCTGCGAGTTTTGT
GTTACTCATGACAACATTGTACGCTACATGCTACCCGCTTAGCCTTTTTTGATTACGCAC
GCCTAACAATGTGTAGCCGAGCCTGGAAGAGGGCCTCTTTGAGCTGAGAATGTTAGCACC
ACCATGTTTCGACCACGTCCTGGAGGCATACGAATGTATTCATCGCTACTACAAGCACGG
TTTCGATCAAGATGGCCCGGAGTCTTATTATGTGTCGCGTGAGATAGAGAGGCTATCAAA
GTTGTTACGCAAATTGTACTTTGCAACAGGTATGCATGAGTTGGCTTCATGTTCGGACCA
GTTGAAGTACACGGGAAGGGATACACAAATGAGTTCCAGACGTTTTCGATCCAGCGCAAT
GTCTAAGCATCGGAACAATCGTGGATCGTTGATGCCGCTGATAATGTTCTAGACATAGAT
GCTTGGACTGCTGGTGTTGAACTCAACTTGCGCTCATATCGAATGGCTTGGATCACGCTC
TAGAGATTTGCTGCGGTCGCTATTTGTAGACTGTCGTTCGATGTATGTTAGACATGTCAC
TGCTGCTATCTTTCCTGAGTATGCGATCGTTCTTTGAGAAGTCGAGCGGTGTGGCGATCA
TGACCTCGAAGTGAAGAACGAAAAATGGCTACTGAATGTGAAACAAGCCAGCTTGTCGTA
CGAAAGATTGCACATGACAGCTCTAGCTGTAGTTTTAGGAATGCTCTGGCCATGTATCGA
ATATCTCTGGTGTGACGTCGCTCTCCAACTACCGCACCAGAACAACTCATTAACTTTCTA
CCATGATTGGGTCTTTCTGCTGGAAAGCGTACGTAATTGTTCTAATAGCAATATATTCCC
TGTTCAGCAAGCAGGACTTGTATACTGGGGTACTATGCACGTTGTACATATACGCAGGCG
ATGGACCCCCGGCGAATGCGTGAGTGGCCATTTGGCAAAAGCATTGCAGGCTAGAGATTG
CTCGAACACAAGCGCGGCTCCGAGAGATGCAATGAGAAAGTGGCGGCCAAACAGGACAGG
AAGNNNNNNNNNNNNNNNNNNNNNNNNNNNNNNNNNNNNNNNNNNNNNNNNNNNNNNNNN
NNNNNNNNNNNNNNNNNNNNNNNNNNNNNNNNNNNNNNNNNNNNNNNNNNNNNNNNNNNN
NNNNNNNNNNNNNNNNNNNNNNNNNNNNNNNNNNNNATGTCTTAGTCCTTCTCTCATGTA
CAAGCAAGTAGAGCGGTGAATTTGTTTGCTCCCTCGCTAATACCGTCTTGCCTCTGTCAA
TCCTGCGATCCACTTGGACGCCACCCTCGTACCGACTGCCACCACGACCAATTCTCTCCG
ATATTTGTTTATTCAGGTTGTCACAAGCCAAGATCAGCACACTACCCCTTGATACACGGT
AATGCCGTCTTAAGACGCTACTCGTGAGACAATGCGCGCTCGGTTCTTCAAAGGAATGGG
CGAGGCCACCTCCGATGCAGAGTGCATTCGCTCCGTGCAGCAAGTCATCCATAGTCTCCC
CAATATCTGCTAGACCGACCTAAAGATTGCGCTGCATGCTACTAAGATTGAAGAACGCAT
CCTCATCCTATACGTGGATCCCATCACCAACGCTATTGAGGTCCAGGTCCTGAAGAAGGC
CTGGTCTAGTTGACTACAAGACTATACTTAGCCGCCCACAGAGCACATGATATCGCTTTC
GAAGCTGGTCTTCGCAATCCTGCTTATACTGTCCCTTTGGCCCTAGAAAAGTTTGTAGCG
AAGGATGAGAGGGCATACATGGCCATGACAACGAGATGAAATTCAGAGATATTTATGGCG
ATGAAGTTGGAAGCTCAGGCTCCGGAAATTGCGGTATTGATAGGAAAGGTCCTGGAAGTT
CAGATCCAACCTTGGAAGAACAATGACCCTCAACCTGCGTAGAGGATGTGTGAGCGGGAC
AAGGATCGCAGCAACATCAGCATCAGCAGCAGTGACAACGACAAGACGTAGAGTGGAAAA
CGCAAGCGAAAAGCGGGCGACTAGAGAAGGCAATGATAGAATGTCGCGATTTGGAACGAC
GTACCTAGATGGCGTGGCGAACGACGAGACGGGGGCGATCTTCAGCTGTTGGGGAATGCG
TGGAAACGCAGGCTGTTCTATTTGCAGAGTTCCAGAAGCACTTAGGTAGCATCGGCGACC
AAATCTTGGGACCGACAGGTAGCCATGAAAAGCTTGTTTGCTGGATCACTTTCGCCTGTT
ATTGTTTCTTGCGGGGTGCATTGCCGTACCAAGCTTTCGGAAGGGATGCCCCGCCCCTGA
GTCGCCAACCGTGCGTGACACTTCAATTATGATACAACCACACTTTCTTGCTAACCTAAG
ACGTTCTTTTGTCGATGCAGTGCAGTCACTTGTACTTTTTTGCCTCGAAATCTGTGAGAG
CGGCCGTATTATGTAACGAAGGCGCTTGGATGCACGTCGCTGGGATGTGGAGCTGAATTC
CCCTCGCACATATGCAGAAGAGAACCGTGCCGCCGATCATGTCCTTCCTAGCGCACAGCG
TGCATCAAAGCAACACCGCGATGTTGTTTTTTCAGCCTGCTCAACAGAACCGATGTCTGA
GGCATAGCTCCTCATCGCTAAGGACGCGAGCCAGCTATGGTGTGATTACTGCACAAACGC
CCTTGGGGGTATTGTGCTACCGTATAGGCATGGGCCAACAGACGAGCATATAATCTGCAG
AGACCTGCATTTCGGAATCTGCACGCTCGTTTACTTTCGTTCCGAGTCAACATGAAGTGG
ACTTCGTCTCTAACGCTTGGTGCTGCCGTCTTGGCCTCTCTCGCGACGGCACAAGATACG
CCGACAAACGATCGCCAACCCACAGTGAGCGCGCCGTACGAGAACCCATGGAAGGCATTG
TCCGAAGAAGAAGCTGCTAGTATCAATGAGCTTCTACAAGAGAGAATGAGCTTGACAGGC
AACACAGGATCCAGCCGAGATAACTTTGTGTGAGTCTGGCAATCCAGAACATCATTGTGC
CTACTAACACCATCTCAGCGTACAGCTTGCCCTTCTTCATCCCAACAAGACGGACACTCT
ACCCTTTCTCGACAGCAATGCCACCGCACCAAGGCGTTATGCGCGAGCAACTATTCAAAG
CGGCACCACCAACTCGACGGACAAATACTGGCAAGAGTATATGGTAGGGCCGCTACCAGC
AACAAATGCCACTGCGGTTGAACCGTTGACATTTCCCTTCCAAAACTCTCAACCGGGACG
AACTCCCATGCATCCTTTGTACTCACCTAATGAAGCATCAAGTTTCTTCACGAGGTTCTC
GACAGAAGTCGAGGATATCTCAATGCAACTGTTCAACACTGTAAGTTAGAAGACATACGC
ACTGGGTAACAGCAAAAGCTTATATGTCTAGACTTTCTTTACTGGTAGCATTGGTCTCCG
GCTCGGTAGTCCCTTCTGGGACGAAGAAGGCCGAATAATTTCCTGGGCGGCGGCCTTTCA
GGATCCAGGTACCAAACTTAGCAGTGTTACAGTGGAGCCGCTCGGTTTTGCTGTAAAGTT
TGATTTGACTGGACAAAATTCGGACAGTTGGAAAGCTGTTGGCTGGTACTCGTACGGACA
ATTTTACGCCAGTACTGAAGAGTTCCGTGCCGCAATCAACCAGCCCGATTACCAGAAACC
ACCACCGAATGTACTGGGTAACTGGACGTCCACTGACAGGCAGGGAACGCCCATGCCCTT
GGACCATCTACCACCACCGGCGTCTATTGCCCAAGGAGACCAGCGATTCAAGATTGATGC
TGAAGAGGGATACATATCTTGGATGGACTTTACATTCTACCATGCTGTTTCCCAGGATCT
TGGCCTTTCGCTGTTCGATATTAAATACAAAGGCCGGCGTATCATTTATGAGTTGTCTCT
GCAAGAAGCTCTAACGTCCTACTCCGGAACCGATCCTTTCCAATCGCAAGCAACATTCTT
CGACACTACAAGTGGTATGGGCTCGACACTACAGCCTCTTGTCAAGGGGTACGACTGCCC
TAGCCATGCGACATATCTACCTGCGACATGGACCGAAGGCGATACACTCAAGACCCAAGC
GGATGCTATATGCATATTTGAGTTTGATGCTGGCTACCCGATCCGCCGCCACTCTTTCTC
ACCATCCGCACCACACACCAGTGTAGCAAAGAATATTCAATTCACCATGCGTACCGTAGC
CACAGTAGGCAACTACGACTTCATGATCGACTACAGCTTCTTCTACGACGGAGGCATCGA
AGTATCCTCTCGCTTTTCTGGATATATCGCCGCTGCCTATTGGGAGGACCAACCGGAGTA
CGGCTTCCACATCCATGACTTTCTCTCAGGTAGCTCACACGACCACACCCTCACGTTCAA
GGTGGACTTGGATATCAACGGAAGGAAGAACAGTGTGCAGAAACTGCAATTTGTGCCAAC
TTCCACGACATATCCCTGGAGTCAAGGTCGAGTATACAACACTTTTAAAGCCGAGCGATC
ATGGGTATCCAACGAGAGCGAATCCAAGATCAATTGGGCAGAGAACGATAACACATTGTA
CGCCATTGTGAATAGGGATACACCGAACCCATACGGCGAATACCCGGGTTACAGAATCAA
GAGAGCTGCCGGTACAATCCATCTCACACAAACAAACTCGACAAATACTGGCAAGACGGG
TTCCTTTGTGACGCACGACTTTTACGTTACTCAGCAAAAGGAGACGGAGCCGAGGGCTGC
GGATGCCAACAACCAGTTTAACAAGGATGATCCCTTGGTAGATTTTGCATCCTTCTTCGA
TGAGGAGACTTTGGAGCAGGAGGACTTGTTCGTAACCCCATTCCTTATCAGTATCGCGGC
TGATGATATATAACACCTTACTAACAAGACACAGAGTACTCTGGTTCAACCTTGGCATGC
ACCACCTCCCGCATACTGGCGATTTGCCAAACACAATGTTTAGCTCTGCGCATTCTGCCA
TGCGATTCGAGCCACTTAACTACCTCGTCGGCGATCCATCTGTCTCGAGCAACCAGCAAG
TTAGGATCGAATACGACGACCAAGGTGCTGTTACGAACGTGGATGAGTTTGGCAAGATGT
CTGCCAATGCAACTTGCGCTTGATCTGCTTCGAGGTGGAGAACTGCATGCTATCAGGCTT
GCACTACTTTGTTGTTTCTGAACTGTCCATAATCATTTTCTTTTCTCAAATGCTGTTACT
ATACTTTGTTTCTTGTCTATCCAACCTGTTGCTCTCCAAATGATGTGCATAGTCCCGCAT
GGTTAGCTTGTTCGATTTTCTAGCATTGATCCTGTATTCAGTCATGTACGCATTGCTTCG
CCTAACAGGGATTGTGCCCCTCCTCAGCAACGCCTCTTCGTGTACGCACATGCAGTAAAA
ACCTGTTGCGGATGAATCAAGTTGTGGCGTAGCTGTGCTGCATCACGCAAGGTCCAGGCC
CTGGCTTTACAACCTTTCGTCCTCAACGTTGAGTAGCTCTTATTTCCAACAGGCACTACG
CCAAACGCTGGCAATGGCTTCAGGCGTACTAAATCACACGCGATTCTACGCCTCTGACTG
CCAAGGAGGTGAATACGTAACACGCATGCAGCGTATGGGTCATGACGAGGTCTATCCCGC
ACTAACGATGTGTTCAGGTATCGTGCGCACTCCTATCGGGATGGCCGCCATCTATTGCTA
CTTTAGATCGATGCGAAGATATACAGAATAAAAGTAGAAAGATGAGACATAATTCCAACT
GTCTGTATTGATGTCTTTAAACAAAAAAGAAACTTCAGGTTTTTCATCCAGTCGCGATCT
TTTTAATGCCGCATCATTTGAAACAGACGAAAAGCCGAAACGCAATCTTTCTCCTTGCAT
AATGTAGCGCAAAGCGTCATTTTGGGTACGATGAGCGCGCAGCGAAAAGAACTTTACGGA
TCCTGTCTTCTTATCAGCCACCATGGGTGAGATCGGGTAGAGCATTGTTCCTCTATACTC
AAACTCATTTTATTTCACGAGGTTGTCCAAGTACCCCATAGACAAACAAAATAATGTGTC
GTTTAACGGAACTGCTACAAAAGGCTTTATAGAAAGACTTTCACTCATTACCATCCAGCT
ATTGGTATCAACGTGTTTTGCGTATATTAGCCTATATTGGCAGCCAACACCGTCGTTCTC
GCCAGCCTGATCATGCGCTGTGCTTCTTCTTCTTCTTCTTCTTCCTCCATAGTACAGTAC
ACCCCGCTAATGTCTCCCTTTCTGTAACGTGGGATCATGAAGCCGCAACTAACGGCTTCA
CGTGTTGCTTCCAGACATCTAGAAATGCCCTTCTATCCTTCTTGCTTTGAAACTTGATGT
CCAATTCCGAATACCCAAACCGATTTAGGTTGCCCGCTCTCGAAAACCCACTGCCATTTC
CAAATATGCTCCTCGGCGACTGGAGCGAGCCGTTCAGTGACCCTGAGGCCCTACTTTCTG
ATCGCGCCAATTCTGGCATCTCTATAGAGTCGTTTCGTTTCCTTTCGAAGAGAGAAGAGT
TCACAGGCTCGGACTCGGACCGGGTCGATGATTTGCGGCGTTTGAACAGCTTATCGGTCG
CCCAACGCGATGGGTCTTTTGAAAAGACAAGAGTAAGCTTGTCGCTTTCTTTCTTGTAGA
TAGAATCTGCAAGCCACTCAAACGCGTAATGTGGCTCCTCGACCCAGTGACCTTTCTCTT
CTTCTAACGCGCTTGTGTAGAATAGCAAAACCAGAACCTCGGATGTGATGAGCTCGCCAT
CTACCAGCTGCGTCTCAACGCGCCGCCATAATCGCAGATTCTTGTTACGACATTCAGTTG
GATTTTCGTTTGACGATATAGCCAGGATAGGTCGATCGAATTTAAGTTCGGCAGGATCGA
CGCCGTTGTTGGTGTATAGTAAGGTTTGGAACTTGTCCGCTGATTCGTGACCAACAAATG
TGTATTTAATGTCAATGTACTGTTTGTATAGTCTTCCGAACGAACCACGTGGAAAATCAA
TAGACACTGCACCGTCAGCGTATGTGGTAGTCAATGGTATCGATGGACCGGTGGCAGGGA
AATGCTGTTCAGTCCAAGTGCGTAGTTTTCCATCTTGGCTAGAGTAATATACTGCTCGCA
GCGAGATGCCAGTATCTTCTCGATATCGCCACCGAACGTCGCATTCACGGTTCTCGGACC
CGTACTTTAAAGACTTTCGTTCAACCTGCACATTGCGACAGACGCGCTTCCAATCGAGTG
CAGCGTCACCTAATGCCATGGTGGCCAGCGATGTGCGCGAAAGACTGCGTTGCAGCGTGG
GAGATAGCAACTTTTCTGGGGTAGTACCTGCTGAATAGCATTCGCTACTTCTTGTTGTAG
ACATAGAGGCAGTTCGGCCCGAACAAAGAGACTTTGATGTTGGCGACTGTGTCCAGTTGA
ACGAGCCAAAATAATCTGGGGATGATGGTCGTATGCTCAAGCTGGGACGGATGGTGGCTG
TCGAGTCACTCATCAGTTCTTGGCCAGACTCCGTAAAGTCACCAGAATGGTCTGTCTTGA
GGGTATACACTCGCAGTGGTGCTGGTGGCATATCGCGGACCTCCTGCTTCATCGTATCGC
TCGGGACCAGGTGTGTTCGTTTCTCGGCAGTAGCCCGCTTCGCGCGATTTTCTTCAATGA
GTATCGCATCGTCAACCTGTCGCCTAAGTTGATACAGTACTGCAGCGGTTTGAACATCGC
CACTCGGTACAGAAGCGGGTATGTCGCCTAGCGATAGGGGCCGTGACGATCCCGCTTCTT
GAGCTATGCGTTCATCCTCGCTTTGTAGCCATCTATCAAAAATCTTCCATTCGCTGAACA
ATGGGTGTTCGTCAGGAGGCGCAAGCGCTAATGGCGTATGGTTACTGGAAATTCCAAGAC
TGTGAGTGGAGTATGAGCGGCGACCCATGTTTACTGTACGAGATGGCGCGGCATCGAGAA
GGCGCTGAGTTTGCTTTGTTGCTTCGAGATGAAGCCGTCTAGTGGCGGTCAGCGACTAAA
TTCTAAGCGCTGAGTGCGCATGACGCTTACAACTGGAGAAATGAGATGCACATGTTGAGA
GCTTGATAGTGACCGCTGATCTGTTTTCTAAGTCCATCGATTTCTTTTTCCATCCCTATA
TAGCGGATAGTGAAGATGAACTTCTTAACAGACATCTTCCTATCGACGAGATGATCAGCG
TATGGTTCCAGGGTCTTTTCACACTTCTTCAGCGTGTCTTCGAAATCTTTGACGGGAAAT
GGCATTGTTTGGCCATATTGTTTCATCAATTCGCCTAGCTGTTTGAGACAAGTATGGAAG
GTGGTGAACTCTTTCACAAGCCCACTAACTTGAGCTTCTGAGTTCTCATTCGCATCTGAA
TGTAGGGATTAGCAAGCTGATCCCTGGAAGATACTGATGCAGGGTGGTAGCTGAACATAC
CTTTGAAAGCAAGGTATACACGAGTCGAGATCTCCAATAGCTTCAACACATCGGATGGAC
TACATCCAAAAGACATTTCGGTTCTCTTGCGCCGCGCTCAAGCGCAACACAGGATGTTTA
GTGACTGACCATGCGTTGTGGAACTGCTAGTACACAGTGGAGGCAACAGTCAAGAGAAGT
TCAAGCCTCTGAGAGACGCAAACGGGGTTGTAGAAGAATCCTCCAAGCTTACATCCAGCT
TCCCGACATGTGCATAACTTGGCTAACCCAAAGGCAGACCGCTGCGACATCTGGAGTGGC
TTAGCATATTATCTGACATGCTACTAGAGCCCAGGCACGCGCATTTCTCAAGCCTTCCAA
CGTCGGAAGCACTACTTACAGCCGTGATCTTATTCGAGAGCGGCATACAGCTCGTATTCG
TGCATGTGGCGGTATCAGGATGGTTCACCGAAACCGGTATGGCGGCTTTTGACGTTCAAT
GAGGATGCGAAGATCACCACGTGGGGAGGCGAACGGCCATCGTCGACTACCAGATACCCA
GATTAGCCAACCATCATCATCCAGGACCGCGCGGCTTCCACTCAAAATATCGAAGGCAAT
ATCATGATTCCATCTTACAGACATTCTGACAAGTCCAAAGTCCACACTGTCCACCGCAAC
TGTGTGTTCATTCTTGCGCTGGCACCCGCCCTAGACATGACGAGTCGCAGATGACATCCT
CAATTAGCCATCAATGGCAATCTCAGATGACCTGTAAGGTTGACATGTCAGGGCTATGCT
GCGGTTTTTCTGCAGCATCAAACGCCACCAAGTCTGACTTCGGCGAAGAGAACAAGATTG
GACACGATGAGGAAGAACCCATGAGTAGCGCCAATTCCAATGCACCCCCTTTTGTTGACC
GGTTTATTGTGTCGCCTCGGGCTGTGCATAAGTTTCTAAGAGTGGCTTCGGTGATGCGCA
TCGTAGTGGAGGCTGAAGCTTCGTACGCCCTCAATATGAACTGCGCTGCCCCGAGAGGAT
TGTGTACAACAAACGACGCAACACAAAGAGATTTTGCCAAAGCATACGCGCTGGGGTGCG
ACTACCTGTTGTAAAAGAGGTTCGTCATTGACGCGACGATGGGTCTTCGGAACTGGATCA
CACGACCAATCAAGAGCCACCATATCGGGATAGAGGACTTGACCGCAGGCGGGGGCGGCC
TTCCTGTGAGTTATTCCTGTTCACACGCAATGAGTCCACTGCTTGTAGCTGTCTTGCTGA
TCTTAGTGACAGGAGATAAGGCGTCGGCGATGGACGCTCGCAACAATCGATTCAGCACCC
TTCCAGGTCTGGGTAGTGGCAGTCGCTGGCATCGGCTTCCTAACAGATGCGTTCGGACTC
TTCGCCTTGAATGTCGTTACTCCTATGTTAGGTTACGTCTACTGGCCTAACCACGACGAA
GGTGGTATACCCTCGGTGCCGTCCTCGGTCAAGACGGCCATGATGTGTTCAACACTTGCG
GGTACAATGTTAGGTCAGATAGGATTCGGCTTCGCAGCAGATCTTCTGGGCCGACGCAAG
ATGTATGGGCTCGAGTTGGTAATCATTATCGTCGGTACGATGTTGCTACTCATGAGTTCG
AACGGAGAAAAGAATAGCATGGCGATTGGAGGGTGGCTAATAACCTGGCGAGCGATTATG
GGTAAGAAAGAGTGACCTGGCTCATGGATTCTTGATAGTACTGACGTTACAGAGGCATTG
GTATCGGGGCTGACTACCCTTTGAGTGCTGTATGTATCGATATCGAGCGTGATCGTCGCT
TTACTGATCGTGAAATAGGTTATCACTGCGGAGTTCGCTCCTCGCAAGCACCGTGCGCGC
ATGCTGAGCTGGGTTTTCTTTGCTCAACCTGTTGGACAACTACTCGCCAATGTCCTGTCG
CTTGCTGCAGTAGAAGCGTACAAGCCCTGGATCAAGAATAATGTAGGATCTTGTCAACCT
ACCGACCTAGAGTGTTTTCGAGCTATCGATCGGCTGTGGAGACTTGTCATCGGCATTGGC
GTTGTGCCGGCTCTCATTGCTCTCGTATTTCGATTTACAATCCCAGAGAGCCCAAGGTAT
ACACTGGACATCTTGCAAAACACGAAAGGTACTCTCGAGGACACCGCGAACTTTTTCGGC
GCGCCCGAAGCGAACCCTGAACATGGCGAGGTTGAATTATTGAATGTGCCTGCTTCATCG
GAGAACCGAAGGCCTGCTTCGAGGCATTCAACTACTTCTTCAGTGATTGCACCTGACGAG
GATGTTGAGAGCGACAGTGAATCCGAGCACCGACTCAGTAACGTGCATCTTCGTACCACT
GCAGTACCGCAGGTCCAGCTTTCTCCAGGGGATCCAGAGTTTTCCCCTCCACTCGCCTCA
TGGACCGATGCAAAACAGTTCTTCATTGCTGAGAAGAATTGGCAGTACCTACTGGGAACA
TCGTTGGCTTGGCTGTTTCTCGATTTCGCATGTGAGTAGACCACTAAGCCGCTGCGACAG
ACTTACTGACTTTGAGGCAGTCTATGGGCTGGGTCTATCCTCACCAGAGATTGTCAGACA
CATCTGGCCGGGTGGTATCAAAGCTGAGTCGTCTGTGTACCAGACACTGAGCGATAACAG
CAAATATACCCTGGTTATGGTTTCCACAGGGACAGTTGTGGGTGGTCTGCTGATGATCAA
GATCGTCAAGTATGTGTCACCGAAAGTGATCCAGTTCTGGGGGTTCCTGGTTCTGTTCAT
ACTTTTCATCGTAACCGGGAGCGCTTGGACGAACTTGCTCGACAGCANNNNNNNNNNNNN
NNNNNNNNNNNNNNNNNNNNNNNNNNNNNNNNNNNNNNNNNNNNNNNNNNNNNNNNNNNN
NNNNNNNNNNNNNNNNNNNNNNNNNNNNNNNNNNNNNNNNNNNNNNNNNNNNNNNNNNNN
NNNNNNNNNNNNNNNNNNNNNNNNNNNNNNNNNNGATCTTTCTGGCGTATGCTTTCCAAT
CCGACAAGTCTAAAAACCAGGACGATTTCAGATGGGAACGACAGAACTTCGGGCACATCT
TACAAGTCATGAGCGCGTTCATGGTAGCGGGTGCTGTGACGACATATTTCTTGGTCCCGG
AGACGAGGGATCACGACAATAAGAGTCGAACACTGGAGATTCTGGCATGCGGCAAAAAGG
TCATTGATGAGCTGAACCGTCAACGGAAGAAGGAAGATGAGGAGGACTAAGCCTTTAGCG
CGTTCGGTAACGCGAAAGTATTTTGAATCAGTCCAGGGCCTGGTAACCTTAGTGCAAATG
TGATGATGCCATGGCGGGCGTGTTCGTGGGTTCATGTTGGGCTTTCGCAATCAGTTGTCC
AGCCACCTAGATATGACGCACCACTCTTAGACACTAGTCCCACTCGGTACTAGACGAAAC
CCCTCCTCCAAGGTGCCGCCCTCCATTTCCGAACTCCTACAGTTTCGAAGTCTTGAGAAA
TCCAGGGCTATGACTTGCAACTCTCTCGACGAGTAATACAAGACAAATTGATAAAGACCG
GTCAACACCCCTCAAATGTACTCAATTATGAAAATAGGATGAGCGGAATTACCTCCAGAT
CAGAAAGAAATGCATAAGGTGTGAGTAGTATGGAGTAATAAATATTTGTTGAACATCCTT
GGTGATTGAGAATTGCCTACTTTTGCTTCACAGCTTCATCAACCCTCTTTCCTTTCTACT
GCCAGATCAATGTAATCTTCTTCCACCACGGCCCTTTCACTGTTCTTGCTGGTACTTCCT
CAGCGAGAACCTGATCCAGTCCTGTCTTCATGTCCACCTCCGCTGGATCATAAGCCCAGG
TATCGCTCCAGGCCCAGATCCGGTGTCCTCCATAGAACAAAAAGAACATGGGAATACCAA
CGTATGCAGTGAAGAAAGAGCTGACGTCCCACTTCTCAGGCCAGAAGACATCAAATCCAT
TGATCAAACACAGGAAGGTGAAGCTAATGATAACGCACCAAGCTCCCCACTTGTTGACTG
GTGAACGATATGGCAGGTCGGTGATATTTTGCGCTTCACAAGCTTTCCGGAAACGCAAAA
AGATGATGCCGCAGCAGATCCACGAGATGAAGCCAGACGTGTTTGTCAAGTTGACGAACC
AGTTAAAGACGACGGCGCTCTCGCTGCCTACGTTCAGGTATGCTAGGGCACAGAAGAGTG
AAGACGCTGTAACAGCCCAGTATGGCACACCAGACTTAGTGCATGATTTGAAGATGGAGG
GCGCGTTACCAGAAAGCGCAAGCGCATATAGGGAGCGCGAGGAGAGGAAGAGGAAGGAGT
TTCCTGATGACCAAGCACTTATGATGATACCGGCGTTGATAATGCTGTCGAGTACCCTAG
ATGCGTGTATACGAGGTCAGTGAACGGCCCACAATCAGTTCGTACAGGGCCACTTACGGA
ATACCGGCGTTCTTGATGCCTGCGACGAATGGTGACGAACCGGCACCAGATCCCCCAGAG
GTGATAATGGGATCATTTGAGGGACAGATAACACCGATTGCAAGCACACTGCCGACGTAG
AAGAAAAGAAGACGGTAGATATATCGGCGTGCAGCAGTAGGCAGGTTCCGCCGCGGTGAC
TGCATCTCACCACCTGTTGCTACAAGAAGCTCGGGGGCAAATGTAAACGGGAACTAAACA
GGGATTAGTGAAGGTGAAATAGACCTTGTGGAGCTGTTCACTTACGGCAGAAAGTACCAT
GGTGGATAGCAGTGCCACAAACCGCCCCGCATTACCCTCTTCTAGATATGTATTTGCCGC
GCCAGGGTTCTTCCAGTATCTGAAACCGAGACGGTCGTGCTTGGGACCACCGCCCCAGAA
TAGGATGAAAGACAAGATAAGCAGTCCCAAAATCATCACAACCTTTGTTCCAGCGAACCA
AAACTCCGTCTCGCCGTAAAACTTGACTGGGAAGCAATTCAGCCCGACGATGACAATGAT
CATTATCGTGATCCACACTGCGATGTTCACGGGTGGGTTCCAATACTCAATGACCAATCC
AGCCGCTGTAATCTCGTAGGGTACCAAGATCCCGAGAGAGTAAAAGTATAGCCATCCGAG
TCCAAAGCCCATTGAGCGGGAGACATAGCGGTATCCGAAGAGGTTCATAGAAGACCCAGG
AGTCGGGAGATAGGCGGCGACTTCGATGATACCTGCAACAGTGCAAAAGATCAAGAAGGA
CATGGCGATATAGGTGGATAGGATAAAGGCTGGACCGCCGCGAGCGAGGGTTTGGCCTGA
GCCGACAAAGAGACCAGTGCCTATTGTGCCGCCCAAAGCAATCATTTGGGCATGTCTGCT
CTGTATTAGCCCCCCAAACCACACCACACCACACGAGGAACAGCCAGCAACTTACCTTGA
CTTCAGACCTCGATGCGTGGTCTCATAACGCTCATCAAAGATCTCTCCTGCAATGATGGC
CGGATCGACAGCGGAACTCTTTCTACGACTTGCCGTGTGCGAGTTTCGCACATTGCCGAT
GCCATAGTCCACATTCTGTTCTCCTACAATCGACTCCTCGACCTTCTTCTCAGACATGTC
TGCGTTGTCAATCACTGTACTAAGGATCAGTTTTCGATGTCGTGGAATGCTCAAAGCACG
TCAGGGATCCAACGCGCGGCGACGCAGGGCTTAAGAACTCCGTTCATGTACATGCAGCCG
AGATAGGAGCAATCCATGCGGTAGGCTCAAGCAACCCTTGTCAGCATGCCATGGCCGGTA
GTCGTGCAACCCAAGGAAGGCTTGTCCTCCTAACGTGCGTAGTGCCAACGCGAATGCACC
GAAGCCAGGCAAGATGGGCTCCAGCTGAAACGTCGATATGGTCTTCTCCAGCCGCTCACG
TCATGTTGCGAACGGTGGTTCGGCGGATTGAGTCGAGACCGGCAAGGGTATGAACGAGGG
CTGAAGATAGGCGCCGATAAGCAGGATGGCAAGCGATTGCAAGAGCTGATAAGCTTCTTC
ATTCACACTGTAGGGGGAAACTAAGCTCTTTGGAGAGGTTTTCGGGATTACATGTCTATC
TGCGGTTGTCTTGCATCCAGCACTGTATTGACTGGGCATGTGTAGATGTGCTGCGCGGTA
CTGGAAGGTGCGACAATTACGTTCGGAACCATGGTGTATATTTGACAAAGCAATGGCTAG
GCGGCTAGTCCCATTTACGTGCACGTACGAGTCCGGGGTATGAGATACAGAGAATAGTGA
TACCTGAAAGATGCCCACTCAGACGGCGTGTTGTTATCGCAATTCTTCGACCAAATCAAT
CTAAACTCGGTCAGGATTAGCACGCGGCCTAACTACAACAGGAGGCGGCAGCGCGGACAT
GCCTGCTCGCGTCAATTTCTCATAAATGGTGGAGTTGATAATCACTACTCAGGACGAGCT
TGAAAGCCTATTATCCTCTTGATCATGATTTTGACCGAAGGATCACCAGTCACTAGGCAC
TGTTGGCAACCGGATCGTAGTGTACAAAACGACATGCTCGAGTAGACCCCACTTCGACAT
GCCGCATCTTAGACAGCCTCGGGGATGGGAAACCGCCCCGCCTCAGAGATCCCCGCCCCA
CGTTCAAAGTGATAGTTTCCTCTCTTGCCGTCGATCAACACAACCTGTCTCTTTCATCCA
CTAGGCCACTCTGTTTAGATTCCAGTCCACCAAATGAGAGTGCGACCGCAGCGTAGACGT
ATCTACTCGTAGTATGTGAAGTTATAGAGGAAGATACCAAGAAACCATGCGCCGGACGTT
CTAGATTGAGTTCTTGGGATATAGAGGCCAGTTATTTGCGACGTGGTCTCGAGCTCGGGG
TTCGCGTGCCAGGTCAATGAGCACACACGAAATGATATGGACCCTGTTGAATACAGCTTG
AGAGAGGGGAGAGATGACGGATTGCCCTCTTGTGGTCATGAATACAATTTGCAGATTCCG
ATGCGACTTAGCGCACGTCGCCCAGCGTCCAGAATCTTCGCTTTTGCTCCATCGAGCTTA
GAAGCAAAGTGCATTAGCGCGCAAATCTGGCTGACGAGACGGGTATGGAGGAAGGGTAGT
AGAGTAGAAGGCGATGGAAGGTGGACGGAAGGTATGGCAGATTACATCATCTTAGAACGG
TCAAGATGGCAAGGCGGCGAACGGGCCGGGATCATCGAAATAGCCTAAGTGAAACCCGTC
GTGCAGCCGGCTGACCCCAAACTACCATGTGCATCTCACTGTGCTGCTCTTCATGTCCGC
TAGTTGCTTCCTGACTTCACCATACCAACTCTTTCTGCGGCCTCTGCACCATGCTTACAG
GTACACAGCCCCAGGAGCACACACTGGCTTTCAATGGAACGAATTCGCCTCCCCGACTCC
AAAACTCAATCCACTCGGCGCGTGCTACAATGTACTCCGTGTGACAGGTATGGCACCTGC
GGAACATACCATATCCGTCAGCGGCATTCTCCTCTGCTTGCGAGAGGATGGCTTCCACGA
CGGGGAGGAAATCTGAATCGAGGAACGCACGGATGGTACCGATGTTCGTAGATTTGAGCC
CCCTGTATAAGCTAGCTGTGACGAGGGAGGACATTTTGCTTGTAGACGGAGGGGTGAACC
AAGGTGAAGAAGGAACGCCGTATGTACCTTGGTTGGTTTCGACAATGACGGGATATTCTT
CTTCGTTGGAACAAGGAAGCCGTGGAGATCCTTTGAGGACGTTGCCGCCCTGGTCATAGT
ACGATACTAGTGTCCTGGCAATGTACCGTGGTGCATGGGCTAGCACTTGGCTATCCTTCA
TAGCATCCAAGGGCAAAGAGGGATGGTGCGGATAGAAACCAACGTCTTGTTCAACATTGC
ATTCCCGGGTGTCATCTCCGCCACCGAAAGAGTTTGTCCAAGACTCGAAATAGCGGATCC
GCCAGACTGCTTGGTCGCGGTCTTTGCAAGTCGCCAGAGTTTGGTACAAGTGCGCAAGTT
GACTGCTTGCGTCTTCCCGCACCTCATCGAGTGGCAGCGAGTCGGTGTGATAAAGAGACG
CTTGCTCTTGCTTCTGGTAGTCGGCGACTGAGAATCTATGAGAAGACATGGGCTGAAGTA
GATCTTTTCCCATGAAAGTGAGGCGGGTCATGTTCCCATGTGGAGAGAGAAGGGAGATGA
CGTCAAAGGGGAGGTACTTTAGCTTGTTGAGAGACACGTCCAAGGTTTCGAGTTTGGTTA
AACGGCTGATTTGTTGCGGAAGCTCTTCAATCTCATTCTGACGCAGGTAGAGACCAGTGA
GATCTGCAAGGTCGAACAGAGATGGAACCAGCCGACAGAGCTTGTTCTTACTGAGGTGGA
TCTGGAGTTTGGGGAGGAGAGATCGGTACTGCCCCGCCGTGGGGAGCTCAGTGTCGTGGA
CGGGCGGGTCGCTAATGACGGTTTTGAGGTTGCCGATGTGCCTAATGTCGCTGTCCTCAA
GGCCCTGGCCATCAAAGTCATAGGATTCCTGGTTCCGCGCAATGCCATGGTCCATCTGCT
GGACGAAGGCTTGCTCTGCTGTTGGAGCACTGGTGCTGCCCATGTTCATGTCTTCATCAT
CAGAGGCATTTGGGTTGGGGGCGCGCTTGAGCGGCATCTTGCTCCTCATGTTGTAAGGCG
ATATGTACTGGGGCGGAGGTAGTTCTTCGGAACTGTTGGTGGCATCGCTGAGCATGTAGA
TGCCAGAGTCGAAATTGCGCTCGAATTTCGTCTTCTTCACCTCTGGGGTCGAGTGGGCAG
ATTCGCGACTGTCCCACCACGCGCCCTTGCGTTTGTTCTTGTGGATACGAGGAGATTCGT
AGTTGGTCACATCGACGGATTCGCGAGAGTCATCACTGGAAAAGACGGGGGGCGGCGAGC
TCGACTTGGTGGTGAAGGCAGTATATTTGTGCTCAAAGAAGGGGTTGGGCGGGAGGTCCA
TGGTGGTGCACGCGAGCGGTGGTGACGACGGGGGCGCCTCGTCGAAATCCATGGCAGAGA
AGATTTCTGGAGAGACAATCGAGCAGAGAAGGCAGGCAGACGGTTGATTGTATGGCGTGT
CGAACTTGCAGTCGCGCCAGAAAGAAATGAGGCGATGGCTGGGAGCTGTGGGGAGAAAGA
TGCGGCGACGCGTTCCTTGGGCCTCGGACGCGCCCCCACCCGGCGAACCAGGGTCTCACT
GCCGTCATCGCCCTCGCACAGACAGCGTTCCCACGTGCACAGTCGGATGCTCAGGTACCG
TCGCATCAAGCATATCAAGTTCATCGTGTCTAGCACTCTATCAGCCAACATCATCTCTAC
AGCCCCGCCATACGTCTGAGGGCTACATTGGAAACCAGCCGCCCCTCCATGCCAATGTCC
TTGCCCTCTAACCCTTCGCCCCGGGACATGGCCAGCTCTGTCATGACGGCTCCCATCTCC
TTCGTTGGCGTCATCATGGCCTTGTAGACTAGATTCATTGGCGCTATCATCGCCTTCTTC
CACGCAGCCTGCGGCGGTATGAACGGATGAATCGCCGTATGCTTTGTCCAGTCCACACCC
CCTGGCCTGACGTTGTACACCCTGAACATGGGCTTCGATTTGCCCAAGTTGAGAAGCTCC
GACTCGACCTGTCCTTTGACTCGTCCGTATAGCGGTGTGAAGGTGCCTGGCGCCTGCGTA
GCGCCCTCGCCCGAGACATGGACAAACGTAAAGGGCGAGTCTGGGTGCATGGTAGAGAAG
GCGCGCGCAGCAGCCATGGCATAGTCGTGCGTTATCTCGACATACTGCCTGAGCAAGCAT
GTTAGCATAAGGCCTCTATAGCAGTTTATAGAAAACAGCTCACTCCTTGCTGACAGCATT
CTGTGACTCGCCCAAGGCCCACACGCAACCCTGTGCATCCTTCAGATCTTCCAGTAAGAC
TTGGTCGTAGTTGTTGAAGTCTGTATGGATGATGACTTTCGCCTTGGCATGTCCATCGGC
CATCTTGACAGGCCGTCTGCTCAGGATCGAGATACGACTAATGCTCTCCTGTGCAAGCAT
ATTGTCGAGGACGGACGTGCCGACCAGCCCTGTCGCTCCAGTAAGTATGAGATGCATGGC
AACTACGCTTCTTCGTTTGATGTGCTGTTTAGCTGTCTAATCGTGGTTCCAGGGTCGTCT
GTTATATATGCCTGCGTACTCAAGCGTAAGCGCTACCATCATGGTCAGTTGTGATTAACG
GGCGTAATGTCCCCCAATAGCAACGGCGTTAACTCCGTGTAAGATTGACATCTGCGCCGC
ATTTTGCACGAACGCTGTCTGTATGCGATCAGTAGACTCGACCGGGCAGCTCTGCGGTGT
TAACACAGCTCCGGCGGTCGTCCGGCCCGTCACGCTGGAAGGCCAACGCGCTTCCAAGGT
TGACTAAGCTGGCGGCTTCCAAGCTTCACGAGGAAAGCGCCCAAGAACTCTCTCCATTGG
AACCCAAACATGCCTTCCTATCGACATGGGAATCATACGGTTCACAATCGCCTTTGCAGA
GACGCGTAATGACAGGCTATCAGGCTTCCGCAGCCCCCTGGCGATCAGCCGTGGCGAGTG
GGCGGGATTTCGCTTTGCCCGGCTGCGAGAAAAGCGACCAGGTCCAAAGCAGGATGACTG
TCTACCCACAGCCTCTGCCGCCCTAGGTAACTGTCCTTGCGCTCTCTCCACCCACATTTT
TCTCTGTTACTTCATTCCTTCGAGTCGCTCTTTTGCTGCTTTTCCTTCGTTTTCGCGCAA
TCATGGCTGCCGCAGCCAAGGCTGCCGCGGATCCTCGTATCGTGAGACTGATTCTACATT
TTCTGTCCGACATGAAATACAAGGACCGCAGACAGCAGGGACCCGACCAGCCGGCTGAAC
TTCTCGAGTTTCGGCCCACGTTGGTACCCTCAATCATGGTCAACAAAATTTGGGCAAACG
AGGGTACATCTATCCTGTGGAGACGCTACCCGCACCTTCCGGCTCTGCAGGACATGACTT
TCGACCGAAGACAATGGTATGCGAACAAAGTCGAGAGGCTGTTCGTATTGGGACCTACAG
ACGGTGGCGGAGATCTTGCATACCTCGAAGGCTTATATTGGCCAAAAATCGAGATACTGG
AGCTGGAAATAGACTGGGCGACGCATTCAAAAGCAATCAACACTATGCTGCACGCAGGCC
TTACACAACTGGAATTCCTTGGATCGCAATCTGGTAGTTCGCATTACGTCGCTGGCACTG
TTCTTCCAGCCTTTTCCGCATGTACCAATCTCTCTAGCATTACCTTTGGTCCAGATGTCT
TCTGTCCTGAAGATCCTGTGTCTTATCAAAACCTGGTAGATGTGATCGACTCCGTGCCCA
GCATCACGAACGTGCGATTGATGAACGCTAGCTTTTCCGGCAAGGATATGATGTTCAGAC
ATTTAAGTAACCGACCAAGCCTGGAAGCTCTACACATCGACCTCGACCCCGGCCTGCAAC
TATTGCCATACTTATCGGGTCCCGTTGCGCTTGTTTCCCCTTTCTCTTCGCTCAGGCAGC
TCCACCTCAAGTGCTATCCTGAGTTGGCCGTTGCACTTCTTCCTCACCTCCCACTTGTAG
AACAAGTACAACTAGACATTGCTAGAATACCAGAGCGAGCACAGCAGGATTGGGATTTGA
ATGTTCTTGATCACATACTAGCTCAGATGGCGCAATGCGGTGAACTTCGATCAATGCGAG
TCAACGTTGGCGCACTCGCGCAGAACTTTCCATCGGCCGTATCACATCCACTCCTTCACG
GTGAGGCTTTGGTGAACCTTGCCAATGGCTGTCCCAAATTGCAGCATGTCGACCTTCTTG
TCTCGGAACCTAGTGCAATAGATGGGTCTTTGATCTCGAGCCTCCACTTCGAAGCATTTT
GTAGGAAGTTGCCGCAACTTTTGAGCCTCAGCATGAAGCTTCATCCACGAAGTGCAATCG
ATCTGGAATCTACCGCGCTACCGAGCCTCGGTAAATACTGTCCCCTGCTTGAAACCTTGC
GCATGAAAGTTGCACTCCATCTTCCGGATCTACAGACACTACGGGGTCTTCCGCATCCGA
AAGCCTTCGAAACCGCGCTTGACGATTATTCTCAAATCGAAGACGCACTTCGAGCGCCTT
CCATAACACTTGATGGTCACGAAAGAAGCGCTTCTGTGGATCAAGAGCATCTCTCCGGTA
GTGGGGCTTCGAATAGTCCGCTCTTCAGTTCTTGACGCACGTCGCCTTCGCACGTCCTCA
GTCAATCCTATCGATCGTTAGTGATGCGTACACCGTTTCATCAAATTCCCAATGTAGCTC
TGTGGTCGATCCACTCGTTGAAGAAGAGCTCGTCCGGTTATGGGCACAACCACTTGCAGC
GCAGTTTCCTCGTCTGGAGATATTGGAGGCATGGAGTGACTGGACAGGACAGGACAACGA
GTCACTGAGCTATTTTCTACCACACGAGGAGCTACTGGCGAATGTTTGGGATTTTCTGAG
TGGAATTGAGCAAGACCTTTGGGAGACCGGAGAAGATGCAGAAGAGGAGGTAAACAACGA
ACCGGATTGGACTGAATACCGCAAGGAGCGTTTCAGTATGGACAGTTATATCAGTGGCGA
TTGGGAGTTGGCCAGTCTCGTAAACGAATTTCCGGTAGAAGAGGACTTCGATGACAGCGC
TTATCCGACGGCATACGCCGAAGAGCCAGAGGGAATGATTACGCCCGGAAGGAATCTAGA
TGATGATGAGGAAGCTTACTTTGGTCGTACAAACACGAAGTACATTACTGTTTCTGGCCC
GTGAGCATTTGTCAACACATCATATGCCGCAAAAAATGGAGCAAATATATATTCTGGGCG
CAGAACAACATGTTTTTCTATGCACAAGAGTATGGCTGCCATTCTAGCACTTAACCAATA
TCGTTAGAGTACACAACTACACAGCAAAATTACGATCCCATTCTCAAGACATGGCTTCAC
GCAGCATAAGGAACACGTTTTGGGGCCAGCACACACGACTTGTAATAGGTTCGATAAAAG
TTTCATTTGTCTCCAAACCTCTATTTTTTTTGCTGTTCTTCAATGTATTGCATATGCTAT
ACCGAACGGCTTCTCTTATTACACTGCCATTCAATGAAATAAGAAATATACATCCCATTG
CTTTCCAAAGTCTGTGGCACTCATGACCTTCCAAACAACTACTATTTAAAGATCTGTCAT
TCACCTATGAAGATAGACCAATGAGAGTATAGCCCTCACTTAGGTACATCAAAGGATCTA
CTTACAGCTTCAGTCCCCGGCGAAAATGCTACTACAGGCGGTGGGGGTGTCTTGGGTAGC
TGACGGGGAGTGGAGGCTGGCTCTGGTAACGGCCGTTGCGTGTAGCTGGGATTTAGGACC
TGGAAAGGCGTACCGGGGTATTGATATTGATCAGGAGCACTAGGTCCGGTATTTACTGGC
GAGGGAAATGGTGAGGAACTTCGAGGCGAAAGAGTGACATCAGGTGCTGCTTTGTCCAAG
TCAGTATGCATTAGACAGTTTAATGTGGAATTGTTGGCCCTGACCTTGTGAACAGCCTGA
GTCTGAATACTGGCCTTGACCTTGACTTGGCTGAAAGCCCTGCTACTGATGGCCTTGATC
GCGCTGCTGCCGGCCGCGACCCTGATCTTGTAGATAGCCTTGCTGCTGATAGTCTTGACC
TTGACCTTGACCTGAGGGTATGTCTTGCTGCCGCTGACCGCGATCTTCTTGCTGCTGACC
GCGACCTCGCTGCTGACCGCGACCGCGAGCTTGTTGTGTTGCCTCACGTTCTGCTGCGCG
ACGAGCGATACGCTCTTCGTGGGCATGTTGGTTGGCTCTACCCGACTCACTGTTTTGGTG
GCGTTGCCTAGGGCCAGGCATTGTAAGTCGGGTGGTCGATATAGTAAAGATTAAGTAATT
GAGCGGTCGAGCGTATAAGTGTAAGAAGTAAGCGAGTAGTAATCACAGCTAAGAAGGAAG
AGTCTTCGATGAGTGTGGGGTAAGTGAGTGCGTGGTGGTCGTTTGCTTTGATATGGTCTA
AGCGTCTGCATGTTATTAGTACAACAGTAACTGGGGCCGACTCGGTGACTAACCTTGCGA
TTGACAATGGTGCTACTGTTGTGACATGTCTACTTAGAAGTGACAGACAAGCTCACGACA
CGGGTGCAGTTCGACATAGCAGGGAATGATGGTTAGTGGTTCTGGAGACTGTTAGCTGGC
AGACGACTCAGGACATTGCGGAAGGGTACTCAACCGACTCGAACGTGCAAGGAAGTTTAA
TGACCCAACTCTAAAATCTAAAAGATCAAGTGCCATCCATTCAAGAGCTGTCATGGCCAT
CAAACGAACCCCGAGTAGTCAAGAGAACTGACTACTATCGCCAACAGTAAGTCAGGAGAT
GACGGACAAGTCACCATTTCTCGGAAACGCCCTCAAACGACTCGACAAGCAAGAAAGTTC
AATGGAGCAGCTCTAGGATCTTCCAGAGATCAATTGCCATCGTCATCGCTAAGTCAAGAG
CCCACTCAGTCAAAGGAACAACCAACTGCCTGGATGCGAGATTCGCGATAGGGCGGCCCA
TGCCAACCACCGCCCAACTCCCACCGTCACAGTCAAGTCAAGAGCCCACTCAATCAAAAG
ACTGTCCAGTCAAGAGCCCACTCGATCAGAAGATCGTCAAGTCAGTATATCATGTAGCAG
CGCGTTCGCTGCTACTGTCGTCGATGTCGACATCGATGCTCTCGGAGCAGGGCATTGTCA
AGGCAGGCAGTCGTTGTGCCATGGACGGGAAGGGGAGCCGGCCAAACTTTCGATCTGTCA
AACGTCAGCGTCAGCGTCGAGCGCCTGTTCTCTCTTCCACTGTCACCACCGGTCAGACGC
AACACTATCTGTAGTTGTAGAATGTCGTTCGTGTGTTCTAACGCAGTTGCTTCGCTTCTT
TGCTTTCCTTTTGTGTTGGACAACATGTCCTTCTGCTGGCGGGTCATGGAGGAATCCGTT
TGATGGGCTAAGCACATTGACAGGCGAGCCGAAACGACAGAGGAACTGTGTGTAAGCATA
CAAGAATCACTGGAAAAGACCAGCTGCTGAGAGTACCCTCCTGAAGAAGCAAGAAGCACA
CGTGCTGGACAAATCCATCCTTGGACGCACTCCGGAGCTAGTTGAGCGTCACCCAGCTAC
CAAGAACAGATATCACTGTGCGAAGGATAAGTAGAATCCTCATTCCTTCAGTCCGTAGAA
CAAAGACGTTTGTGCTTCTATGTTAGACCCTGTAACGCTACCTGGGTAGTCGTTGGTTGT
GTAATTCGCTACCGACGATACTCCGGGGTATGCCATGTGTTATGGGTAGTCACTCGCAAT
ATATAGGGCGAAGAAGGGTCTTGTTCGTTACTATGGAGTACGAAAAGTGCAAGCGCCGAC
TCGAATGGTGCGCCAAGAGCAAACATGAACTAAACACGCTTCTGTTAGGTTTCTTCATAA
TGCTTCTAGGCGTCTGTGGTAGAAGAAAGCCATGTCGGCCCGTCTGATCCCAGCTCATTG
GATGATCGCCTTCGCGCTTCGCACAGAAGCTTGGAATCGATGACGCGACGGGAATTAGGC
CTGGGAGGCGCAGCGATGCAGGGGTGTGCACGCGAGGCTTGTCATTTTCTTCGGCATCGC
GATCTCTAGGACACCGAAGACGCATTCGATGATGACTAGGACTCGGCGACTGGGCGTTGT
CTGGGCAAATCAGGTCGTTGCCGAGGCATGTTCGCGTAGGCCTGTAGAAGCGAAGCGGAC
AGCGCTTCGAGTCAGGCCGGGATCTATGTCGACGCGAAATCGTGGTCGCGACCATGACTG
ACGTCGAAATAAAGGTGAGATCTGGCGCTTTTCGTGACAGGCGTTGCCCCAGCTCTTTGG
AGCAGAGTGAGGTAAGCCGGGCCGTTGGCAGGGAGTTTAGGGCTTTTGAACGCCATGCTG
TGTCATTCGTTCCCCTATGCCCCACCGGCACAACATCAATCCGCCATGCGCCTCGCCAGC
GCCCGATGTGGACCATGGCGTGAGGGAATGGACAGGGGATGCGGTAGTCGAAGACGTCCG
ACAAGACATCGTCTGCTCGGCGTCGTGCCGTATACGCTGGGTACGGATGGAGGACATTGA
TGAGGTATTTGCCATCCATGGTTCGCTACCTAGTTACTAACCAACACCCTCTTTTTACCT
GTCTACATCGCTCTTTTGTCTTTTTCTGGTTGCCTTTATCCTCCCAAAGTAGTTACACCC
AGGACATACGACTTGGACGCCACGTGAACGACTCGATCCTAGACTTGCACCCTCAGCGCG
CCCACCGCGGGCAACGGCCGCGACCATGGCAGGCGCAATCGTGAGCCAGACATGGATCCT
CACCAAGAAGACGCTGCTCGTTGTCTTCGTTCGCCACTGGTTCTTCACGAGCGTGCGCGC
TTTCTGGGCTCCCATCATATTTGTACGTTCACCTACATGTCAACGGCGGGGCCATGGCTG
ACCAGGCGTGTGCAGATGTTCTTCATTACCTACGCAAAGAACTTCTTCGTCCCACCCTCC
GAGTACGGCATCGGCTCCCCGTCCCTCATACGTTCCTTCCCCAACGCGCTCAGTGCTGCC
ACGGGCGGCCGCGACAAAGTCGTCTTCGTCGACAACGGATACACAGGTGGCGATATCGAA
CAGGTCATTGCACAACTCTCGACTCAGGTCCGTGATGCCGGCCTACAACCCATCACAATC
CAGCAAGACGTACAACTCCTCTCCACGTGCGAGAGCTCTTTGCGCGGTGCCAGTACGTGT
TATGGTGCAGTGTCCTTCCATTCCAGTCCGAGCCAAGGCCAAGGCCAGAGCTGGAACTAC
ACCATCAGATCGGACGGAGCACTGGGAGAGGAGATCTACGTGGACCAGGACGACAACGAC
GTTCAGATCTATATTTTGCCTNNNNNNNNNNNNNNNNNNNNNNNNNNNNNNNNNNNNNNN
NNNNNNNNNNNNNNNNNNNNNNNNNNNNNNNNNNNNNNNNNNNNNNNNNNNNNNNNNNNN
NNNNNNNNNNNNNNNNNNNNNNNNNNNNNNNNNNNNNNNNNNNNNNNNNNNNNNNNNNNN
NNNNNNNNNNNNNNNNNNNNNNNNCAACTAACGGGCCAAATGGCAGAAGAAAGAGAACGT
GGCATATCACAGCTTGTAGAGGCAATGTCTCCCGCCAAAAAAGCATGGCATACGCAGTTT
GCCCGTCTTTTGTCAATGCACATTGCATTTGATATCATTTATTTTCCAGGCTGGGTCATC
ATGGGAGCTATCGTCTGGGCATTGGCTTTCAAAACATCCAATGCTGCCATATTGGTAATC
TTCCATATTCTCGCTGGCCTGTCCTTGACCAGTTTCTCCATCTTCGGAGCCGCCTTTTTC
CGCAAAGCCCAACTATCTGGTATCACCATTGTCATTGTCCCCATCCTGCTGGCCATTATC
GCGCAAGTCGCTGGACCCTTCAGCACGGGTGCTGTATATGTCCTGAGCTTGCTGTTTCCA
TCCATCAACTACGTCTTCTTCATTATTTGCGTTGCCCGCTTTGAGAGACAGCTTATTGGT
ATGAACCTTGTAGGAGCCGCACCGGATTATGAAGATCATATTTGGACCACCCCCGGCATC
GTGTTTTGCATCTTCGCCATCATCCAAACTATCGTATACCCCTTCTTAGGAGCTCTTGTC
GAGCGCTGGCTGTATGGTACCGTGTCGGCGGACAGGAAGACTACGACTTCCTCGCCGGAT
CACAACATTATTCTGACAAACTTTTCAAAGCATTGGACTCCAAGTTGGTTCCGCAGAAAC
GTTCTCACCAAGTTCGGAGTAAAGGCTCCAGAGACAGTCATCGCCGTGGATAATTTTAGC
ATGAAAGCGCGTAAAGGTCAGATCATGGTCCTACTGGGCGCCAACGGTAGTGGAAAGTCT
ACCACCCTGGATGCCATCGCTGGTCTCAACTCGATCACCAGTGGAGCCATTGAGATTGAT
GGTACTGGAGGTCTTGGACTGTGCCCGCAAAAGAATGTCATGTGGGATGAGTTAAATGTC
TACGAGCATGTCCGCATCTTCAATCAGCTCAAGTCGACTGGAACTTATGACACAAAAGAG
ACCATTGAAGACCTTATCCGCGCTTGTGATTTGGGACACAAAATCAAGGCGCAGTCGAGC
ACGCTCTCTGGTGGCCAGAAACGGAAGCTTCAGCTTGCTATGATGTTCACTGGAGGGTCA
AAGGTCTGCTGTGTTGATGAGGTTTCGTCTGGTTTGGATCCACTTTCACGAAGGAAGATC
TGGGAAATTCTACTTGCTGAGCGTGGCGACCGCACCTTTCTGCTTACCACGCATTTCCTT
GACGAGGCAGATGTTCTCGCTGACTACGTTGCCATTCTCTCTCGTGGTGTACTCAAAACC
AAGGGTACTTCGGTCCAGCTCAAGCATGAAGTGGGTGCCGGATATCACGTCACGTATCCT
AAGGACGCTCCGATCAAACCTCCAGTAGACGCCATCAAGAAGCCTGCACCCTCCGAGGGC
ATGGTTCAGTATCAGTTCGAGAACGCGCTGCCCGCTACCAGATTCGTCGATGTTCTTAGA
GATCACGGGGTTAAGAATTACGACATCGTTGGTCCGACACTAGAAGATGTCTTCCTTGCT
AACGCTGAGGAGGTAAAGGAATACAACCTCATGGATGCCGATCACGGTGAACAAACTGGA
AGAACAGCATCAGACAAAGACCTAGAGGTACCTTCAGACCACAATTCTGATACTGACAAG
AGATTGGAGATGGGCAAAGGCCGTGGTACTGGTCTGTTCAAGCAGATGCTCATCCTCGTA
CAAAAGCGTATGACCATCGTGAAGCGCAACTTCTGGCCATACATCTTTGCTCTGCTCCTC
CCAATTGTTGCCGCTGGTTTGGTCACTCTCTTCTTGAAAGATTACGAGGCTGTGGGCTGT
GACCCCGGAGCCAGCGCCAATGACCCTACCATCTTCTCACTTTCCAACGTGGACGACATC
CCTCTCATTCCCATCGGTCCGAGGAGTACCGTTGGCCCTGCTATTGATACCATAATCCAA
CGGACAGGCATTCCCGAGGACAGCTTCTACGTCGTGGACACACTTGACCAGTTCAATGAC
TTCGTCAACACACGGTTCCGCAACATTACACCGGGCGGCTTCTTCTTGAACGAGAATGGT
CCGCCAGTCATGGCGTACCTTGCAAATGGCGGTGTCGTCGGCGGCCTCGTCACATTAAAT
ACCCTTGACAACATCCTAACGAACACCACCATCTCAACACAGTATCAGCAATTCGCTGTA
CCGTTCGCTCCTAACATGGGCGACACGCTCCAGCTGATTCTGTATTTTGGTCTGGCCATG
TGCGTCTACCCTGCGCTGTTTGCCTTATACCCCACACAGGAGCGACTGAGGAACGTGCGA
GCGCTGCACTACAGCAACGGTATCCGGGCTGTACCACTGTGGCTGGCGTATACTGCGTTC
GACTTCTTGTTCGTGCTTGTGATCTCTGCTGTCACCACAGGCATCTTTGTAGCAGTAAGT
TCTTGCTTACGTTTTGTATAAACATTCGCAGCTGACAATACCGTAGGCTTCCGACGCATG
GTATGCACCAGGCTACCTTTTCGTGGTCTTCTTCCTCTATGGTCTTTGTGCAACTCTTTT
CGCCTACTTGATATCCATCGTCGTTACATCGCAACTGGCAGCCTTTGCCTTTGCTGCTGG
TGGCATGGTGTCACTCTATCTCATTTACTTTATCGGTTACATGGCCATTCTGACTTACGC
GCCCGCTTACGCCATCGACTCTTATATTGAGTACTTCCACTGGACCGTTTCGCTGATCTC
GCCATCAGCAAGCTTGTTAAGGACGCAATTGCTATCTCTAAACTCTTTTAGCGTATTGTG
TGATGGAAACCAAATTCCAAGTTATCCCGGTGCTTTGACTGTGTACGGAGGGCCTATCTT
GTACCTCGTCGTGCAAATCATCCTGCTATTCATTGCCCTCGTATGGTGGGATTCGGGATA
CCGACCAGCGTTCCTTAACCGCGAGAAGAGTCGTCAGCAGCATTCGGAGGAGACGGTGGA
CACCGTCCCTGCTGCTGTCGCTACTGAAATCACACGCGCTGAGCAAAGCAAAGACAGTCT
GCGCGCACTGCATCTACAGAAGACTTTCGGGTCTAACCATGCTGTCAACGACATCACTTT
TGGTATCCCACAAGGTCAGGTCTTTGCCCTCCTTGGCCCTAATGGTGCGGGAAAGTCTTC
AACCATTTCACTCATCCGTGGCGACATACACCCTACAACACACATCAACGGCGGTGGTGA
TGTTCTGATCGAAGACATCTCCATCATCAGCAAGCGTGCAGCGGCACGAGGCCATCTTGG
TGTATGTCCGCAATTTGATGCCATGGATTCCATGACGGTAACCGAGCATCTCTATTTTTA
CGCTCGCGCTCGCGGCGTGCCCGATCCCAAAGCCAGTGTCGAGGCAATTCTCCAAGCTAC
CAGTCTGGGGCGCTTCCACGACCGTCTCGCATCCAAACTCTCAGGTGGCAACAAGAGGAA
GCTCAGCTTGGGCATCGCCTTGATGGGCAACCCATCGGTTCTACTGCTGGACGAGCCGTC
CTCTGGTATGGATGCAGCTGCCAAAAGAGTCATGTGGCGTACTTTGCTCGGGGTTGCGGC
ACCTGGTCGCGCCTTGTTGATAACTACTCACTCCATGGAAGAAGCAGACAAACTCGCCAC
CCGCGTTGGTATCATGAAGCGCAAGATGCTTGCCCTGGGTACTGTCAGTGATCTAGGAGA
GCAGTACGGCGACGCTTGGGTCGTACAGCTTGTTCTCAAATCTGCGCCCGAAACCACGGA
AGAAGAGATGGAGACTGTTAAGCAATGGGTCCAGAGGAAGATTCCTGGTGTTCAACTTGA
CAAATGGGGTTCGCGAGGTGGAGGCCACGGACAACTCCGATTCAAAGTTCTCAAAGCCGC
CTCTTCCGAATCCACTGCATTGCCCGCACATGCTGAAAATGCGAAAACTGGTAAGATTAC
CGAAGCAGAGGTTCATCAAGTCAATACCACATCTTCGGCTGCTTCAGCATCCGACCTCGG
TGTCATTCCTGGTCTTATCCAGTTGCTGGAGACCAACCGCAATGAGTTGGGTTTGGAGTA
CTACTCTGTTTCGCCTACCACCCTGGACGAAGTCTTCCTTCGCGTCGTTGGCGAAGAGGA
GGAAGAGACGAGTGGGAAGAAGCCAGAGGGTACAAAGCGAAATCAGTGGGGTCGTTTCGT
GTGCTGCGGCCTGTGGGGATAGTGTATGAGTGGTACAACGGAACGTAAGAGGTTAGACAA
CAGAAAGATAATGAAGAGGGGGGTTTGACTGGTTNNNNNNNNNNNNNNNNNNNNNNNNNN
NNNNNNNNNNNNNNNNNNNNNNNNNNNNNNNNNNNNNNNNNNNNNNNNNNNNNNNNNNNN
NNNNNNNNNNNNNNNNNNNNNNNNNNNNNNNNNNNNNNNNNNNNNNNNNNNNNNNNNNNN
NNNNNNNNNNNNNNNNNNNNNNNNNNNNNNNNNNNNNNNNNNNNNNNNNNNNNNNNNNNN
NNNNNNNNNNNNNNNNNNNNNNNNTTTGGACTAGACTCATCCTGGGCGTAGCCCAAGCTC
TCGTACATTCTCTTTGCGCGCTTATTCGCGGTGAAGACGGTAAGCATCGTCTTTTTGATT
TGGCATGCGTGTGCCGCGTTCTCGATGAATTTGATAAGACGGGGTCCAAGGCCTTGTCCG
CGCAGCTGCTCCTCGAGATGGATCTCGTAGATGTAGAGGACCTGGCTATCTTGGTGCGGG
GGATCGTCGTATGTGAACATGAAGGAGGTGAAGCCAAGAATGCCGTCGTCGCTACTGGTG
CCCTCCATGCTACCCTGGCCAGCCGTGTCGATAGGGCGGCGACGCACCAGGAGATACATC
ATCTCGCCGTCGAGCATTTCCTCTCGCTTCTTGCGCGGGTTCCAGCCAACGCTTGATGCT
TTGTAGTCGTGTCCCGAAGTCTTGTTGACGAGGCTGAGGCAAGCTTCGAGCTCATCCTTG
GTGAGGTCGAAAGCCGACGGGACAAACTGGAACGACAGCGGACATGGCAGATGCGGCGCG
CCGTATGCGCTCAGGTAGACGTCTTCTCGCAGCAGAGTCTGTACTGCCTGTACGCGTGCG
ACGACGTGCGCCATGTCGTGAATCTCGCGTTGTTTGCGACGGATTAACGTGGGTATCAGG
CTGACTGCGGATGCGTGGGCTTGGTGGTTGGGCGTCGCGTCTGGTGGGGAAGACGCGACA
CGGGGTCCATGGCGTGAGTACACTCGACGCCCATTTCTGGAATCAGTGCCGGTAGTCACT
CATCCCAGTTGTGTGTCCTTTCGACCACGTCGTTTCGTGGCGCCGATCCTGCACGCGCAT
CCTTGGATAACTAGCATCATCATAGCCTAGCTTATTCGTCTCGATACGTCAGCCTGCATC
GCTGTAAAGAGCCTCATCCAGTCGACCATCCACTACTTTTGTGTCCGCATCCGCATTGTC
AGATTCAGCTAATCCGAGTGTTCCATATACAACCGAGGGAATGCTGCGAAGATATGCCAC
GGTAGCGTCCAAGCCTCCGTCCCGGCTGCGAGCACGAGGAAAGAGTCCTGTGGGCCTGGA
CCACGTACGTTTGTCCAACACATGACTTACACTATGCAACGCCTGCTGACTGTCATATAG
TTCATTCAGCGGCAACGCGTGTTGGCATTGTGGAGAGACATAGTCCGCAGTACTTCCAAC
ATACCCGATGTAGGAGCACGGAAGGACATGCGGCAATTCGCAAGATCAGAATTTGAACAA
CATCGCTCTGTTACCGATCTCGTACGCTTACACTCCTTCGCCTTCGATATCCAAGTTAAT
CGCAATACAGGGTCACATTCGGTATCTGATTTCGGTACGCCGCTTTCAAAGCACACACAA
CATGACCTAGTCGCTCACTAACACCTACATAGTATGGAAAGACGCAGTTCCAGACCATGA
AAGGGACTCTGATCAACTCTGGAGTACTCACTGAATAGATTTCGTTGTTTCAAAATCGCC
CTTCCGCATCTGCCATCATGTCCTGCGCTGAACCTTTTTTCTCATTGGTTGATCCTCCGA
GGGGCATCTCACTAGCGCATCACAGGCTAGCATCGGACTTCTCAACACCACCTCACTCTC
TCTGCAGATCTGCTAATCATCATTCTCTCAAAGCTGCCCCAAGCTCTACGCTGTCGCACT
TCGTGTTTGAGTGCTTGGCACCCGCCCATATCTCCGTTGGTCATTCCCCCGCTTCGCCGT
CACGCAGCTCAGCCGGCGATGACTGCCTATAGAGAGGAACAGTCTGTCTGCATTGTAGGA
GCTGGGCCTGCAGGGATAGTTGCTGCGAGGACTTTGAAACAGCATGGCTATGTGGTTACC
GTGTATGAAGCAGCAGACCGCGTAGGTGGCATGTGGAGAGATGGACATGGAAGACCAGGT
GAAAAATGCAGTCCAGAGATGCGGACCAATTTGAGCAGATATACAGTTGCATTTTCCGAT
TTGCCTTGGACTTCGGTAGACTTGGATCTCTCGAGACCCGCTGTGCATCCACTAGCTGCT
CCGCCCATGTTCCCTAGAGCGTGGCAAGTGGGACGATATCTTGAAGCATACGCAAAAGGC
TTTGGCATCACTGACAATCTGCTCCTCGGGAAGCGGGTTGTCGAGGCATCCCTGCAAGAA
GATCGTACCTGGAAAGTTATCAGCGACGACGGTACCGGCCAGCTAGACTCCCGTACGTTT
GACCGATTGATTGTGGCTAGTGGTTTCTTCAACAAGCCAGCTGGTACCTTCGATCCTACT
CCTTCTACAAGTCTTCCGAACATCCAGCACTCCTCGAAATTTCGGTCTCTCTCTGAGTTG
ACGAGTTCTCCCGGGAAGGTGGCCGTGATCGGGGGTGGTATTAGCGGCTCAGAAGCTGCC
GCACAGGCTGCTTTCCAAATCTCGAACGCGAAATACGCACCCAGTGAGAAGACATGTACG
CATGCCGAAAGCAGGGTCTTTCACATCATCAACCGTCCCTTCTACTGTCTTCCTCGTCAT
TTTCCTCAAGACCCTCAGGACCAAGACGGAAACTTCAACCCAGCACCCAGATTCCTTCCC
CTGGATCTGGTTCTCTACAATCTTTCGCGCCGTGGCAATGGAGAGATTTCAGCAGCCATC
TCTACAGTGCCACCCGAAAAAGCGAATAAAGGACACGAATTCCTGAGAGCAAGTATAGGA
TACGACTTGAGCGACGTGGGACACGTCGAGCTCGCATACGCACCAAGCCAGACACAGCAC
CCCGGATATACTGGCATTACAGATACTTACATGGAGTTTGTGAGAAGTGGCATTATTGTA
CCAGTAAGAGGATGGGTTGACAGTGTTGCACAGGCAAGTGACGGTGTCTCCCTAGACATT
GGTCTGAAGCAGTACGAGCCCTGGTATCATGGATCGGGGAAAGAGCCAATGGTAACTACA
CTACTCCTAATTCCAGTAGTGACGAAGATACTGATAGCTTACAGAGCCAGAGCAAGATCT
GCGACGTCGTGGGTATCATCGAAGCTACCGGCTACAAAGCCGACCTGGACTGGCTTGACC
CTTGCGTCAGAGGCCTTCTTACCGACGATAGCACCGCACCAAATTCACGTATACCATATC
TCCTTTCCCGTGGGTCGGTGTTCTCTCAGCGAGTCCCTACAATTGGGTTTGTGGGCTTCT
ATGAGGGTCCTTATTGGGGGGTGATGGAGATGCAAGCTCGACTTCTTGCTCAAAGCTGGG
CCAAACGGGATTCTGAGCAGCTGCCGTCTTTATTGTCCGAATTACACAGATACGACGACA
CGAAACGCATGCAAGAAGCGATGAACCAGAAATCGCTACAGGTACCTCAGTTCTGGATGG
CAGATTACGTTGGTTTGGTTGAAGAATTTGCACGAGGAACAGGCGCCTCGCGCGACGACT
CGCTATTTGGCGGCCAAACGGGTCCTACCTTTCCATCGCGCTATCACCATGCAGGTACCA
ATGCCCAGGCGAAGGAAATAGTCGAAGACGTTGCCAAGGTACTCCAGGCTTCCCAAGAAG
ATGCTCGGTTCGTTGCTGCCGCAGTGTTTACAGGTGTGCAAGGTGTGTGGAACATGACAC
GCAAAATTGACTCACATACCAACACACCTGGCGGCGTGTTTGTGGGCACAGCACACTTCC
ACCCACGCCAATCTACCGATCCAACCACTTACATATCCGAATACTTGTACGTCGAACAAG
GCACATTCACCATGGATACTGGCCTGTCTTTTCCTGCGACTCGCCGTTACATCTATCGAT
ACAATGAGACACGCGACGAGATCACAGCATGGTTTGCTAAAGATGACAACAAAAGTGTAG
GAGCACTGTTCAACACGTGGGGGTTCTACGCGCCAGTTGACAACAAGTCTGGATGGATGG
CCAAAGGTTATCATTGGTGTGATCCGGATACGTACCGCAATCACTGTGAGTTCAAGTTTC
GCGGTGCGAAGATTGAGCGATTCATGATCAGATACGAGGTTGAGGGACCGAAGAAGGATT
ACTCGCATGAGAGCTGGTATGAGAGAGCAGGGGCTAGCAGCAGTTGAATGGAGATTTAGA
GGTTCGTATAGTGTCGGAGTGACTGGTACCATCGACAAGAGTTGTGCAAAGGTAGTATAG
CACCGTTTCTTTTTTCACACAAGTTTTCACGGGAAGTACCGATGAATAAGGCAAGAGATA
ATTGCGCCTTCTCACTCATACCTGTCAAAATCGGAAACAGCGTCGGCGGAAGTGTTAACG
GTCACAGCTACGGTCTCAGTGAGTTGGAGATGATCAGATATTGGCTTATAGTAGCTCCTG
GCATAGCATCGATGCCATAGGTGCAAGAAGGTAGGCCCTTAGCACTATGTACAAAATACA
ATGTCAGATTGGATGAAGAATGGCTCTGGAAAAGTGCCTTTGGAGTGTTATGTATTCAAA
GGGTATCATATACATGTCGTCATATCGTACAGCAATACATCGTTATGAAATCTCTGGCAT
TTCATGTGTCCATCTGCTCAACACCCCCGTTAACAAGTGAACTAGGGTGCGTGGGTGGAC
CGTCTCGCCCTAGGCTCTTGAGATCTGCTAGCAAGGTTCTGAGATGGTTCTCACGGTTCT
GGTTGCTGCCCCATGTGACCGCCTGGGAGTAATACAGTATATCCCAGGCCTCGTCACTGA
TATTTTGGAGAAAGGTAGGTAAAGATCGCGCTTTTTGGTACGAGCGCCAAAGAATCCGGC
GGATGTCGTCATTTGCGCCGATGTATGCGAATTCAATGGCTTGATTGAAAGACTTCAGCG
CGGGCGAGATGTTAAAAGGTGGGGGCAGATGAACGCGGAGTCGTTGGAGGGCGGCAGAGT
GTTCTGGATCCTGGAGGGCGGCAGCCATACGTTCTTTGAGCGTAGTAGTGCGGTCGTCTT
CGAGTTGGTAGGGATCAGGTGCACTATCGTGCGCAATAGTAGTAAGATCACCTTGCTGTT
GCTTGTTTTCTGAGATGAGCTTTTGAATGTACATGAGCTTCTCCATCAACTTGGGGTCTT
TCATGATTTCGTCAACTTTAGCTTGTAGCTCGGCGGGAACATCTTCCTCGTCCTCCACAA
GCTGCTGGGGCTGCGATGCCTTCGACTCGGCAAACTTCATGATCTCCTCCGCTAATTCTT
GCGGGTCCATCTCACGTTCGAATACACCGTCTTGATCTTGGTTCGACGACGAGTCTTCAT
TGAGGGCTGCATCAAGTTCAGACTCAAGGCCGCCGTCGCCACCCAGCGACTTCATGATAT
CCCGCATCTGATGTAGGAGTTTATCCACATCCTGCAGGTCCTCGGGCGTTGTCATGGTGA
GATCGTCATCTGGGGCCTCAGCTTCAGCGATAGCGTCCTCTGTGTTTCTCTGGTACTCCT
CCCATTCAGTCTCTAATTTCGGGCTATCGAGATGTTCGCTCATAGCAGCAACCTTCTTCT
GCATAGCTTCGTTGCCCCCCAGCTTGTCCATTGCCTTGTTCAGCATGGCTTGATAATCGG
GGTTGTCCATTTCCTCCACATCTGGCATCTCGTCGATGCACTTTTGGAGGTCAGCCTTCG
CATCTCCGATATCCGGATCGCTGACAATGTCTTGTAGAGTTTGGAGTGTGGCCGTCCGTA
GGCCAGTCTTGAACTCTTTGCTTTCCTTCCCTGCTTCGATGGCTGCCTGCTCTTCTAATT
GCTGGAGCTCTTCCCTCGACTTGATGCCTTCCTTGATATCCTTGAGCTCGTCCGTCAATT
CGGCGAAGTTTGGGTTAGCCAGTAAGCTGTCGATCAGTCGCCGGTTCAGCCTTGCGTCGT
CGTAGTCCGGGTTCTTCTGTGATTCCTCTATCATCATGTACATCTCTTTGTCTTTCTTGC
GATCTTCCGGTGTGGCTAAGCGTTCAACGAGACGCTGTGGCGTGCCTTTGTCCAAGTCCT
GCTCATACCAGTTGATGACGGGCATATCGTCACGTTCGAGTTCGGCGTCGGACAGCGGGC
GCATAAGCCTGTCCGTTTCCGCATCGTTCTCGAAAACGGATTTTGCGCCTTTGAGCTTGT
CCCGTATCGCAGACCTGGATCCGGTCGTCGCATCCTTCTCCGTCTCATCGGGTCGGCTGG
CTTTTGTGCGTTTTCCACGTCGAGGGCACGCTGGTAAAGGGTGGAGTACAGAGCATGTTG
TAGCACGAGGCCGTGCGAGCGCCCTCAAAAGTAATCGGGGAGATACATGTGTACGTGCGA
GCATTGTGATGGTGCTAATGGTGGCAGACTCCCTGTCGCTGTTTCCCCAAAGTTCTGGCG
CGGATGCAAACGATGCAAACACCACGTCATCTTGGCACCCCCGAGAACTCCGCAAATGCT
TGCCAAGAATTACTCCTGCGAAGCAAAGCCCTCAAGCACACCAGACATAGTTCTGACACC
GTTCTCCGCGCTGAGGCCCTATCCGTCATCATCATCATCATCACCGCGAGAGCCACTAAC
AAGGCCATTATCAAAGGCTTCGCTGCACCTCCAAGTATGCTCGTTGAGAACGCCTGCCAG
ACTTGAGTCTTTCTCCGCCCACTCGACTACTTCTCTTCAACTGCTACCTGGGTTTGTGAT
GTTCTTGTTCGAAGAGTCGCATGTCAATCAAGATGTGTGCTTAAAGCGGAAACATGGAAG
CTAGAGAGAAAGAGCAAAGGTTGCGGCAGTGCGGTGGAGGCGGCCGTGAGTGCCTTATAA
GACCTCGTGAAATCAGCAGCAAGTGAAGCTTGTTTAAAGGTTGCACCGTGTTCGTTCCAG
AAACGCGCTGTTTATCACAGTCTCCGACTGGGAACGCCTTTCTAGGAAGCTTACACCCTG
GTCACTGATCAACCAACAACTCACCATGCATCGCTTCACGAGAGTGAGCAAGAATCACGA
CATAAGTCTCTTTGACTATGATCTACTACCAGCATGTGCGAGGTCATGCCGTATCCTGGA
GATCTCTGAAGGCAACTGTGTTCCACCAGCGGCTCCGATATCCGATCTGTCCACATACAG
AAACTGCGTGTGTCAGTCCGATTACCTGCGCAGCCTCCATACGGGTGGAGTGGTTTGTCA
ACATGTATGTAATGAAGAGGACGATGAAATTATCCACAGCTACTACGTTAACATGTGTAC
ATCTCCAAAGCCAGCGAAGACGAACATGTTCACCTCCACGTTGACCATGAGTTCAGCGGC
TGTACGAACGACAGTCGCATCCAGCCTGGTCTATCACCCAACCGTCCCGACCCCTGCATG
CACTGAGACAAGCCAGGGTATCCCAAAGAGTGACTACCAATGGTACGTATGGGACCTTTA
TCCTCCAAACCATAGGCTGATGAGTCCAAGGTCTGATCAGAACAGCAAATACCTGGCTAC
AGCAGCTGGTGTAATTCTCGCAATTATTGCAGCTTTACTTGGGATAGTCTATTACCGTCG
CCGTAAGAACCATAATTCCAAGCTCGCGAATCAACAAGTCCATGGTCGCTCAATCGCCCT
ACAGTCACCCACATGCCAAGCAGCACAATCACTCCGGCTTGACGCTGAACAAGATCGGCA
CTTGAAGACAAACGCTAATGCTGACTCGTTGCTTTTGGCGATACAGAGCCCTTCCGTCCC
ACCTCCATTCGCGCCGCCGACTCCAAGCCATAAACTTGGACATACCATTCGAGTTTATGC
GAAGAGAGATGATGAGGGAGATGATCTTGGGAGAAGTGACGTCGAAGGACCTACCACCCT
GGTGCGGTCACTAAGCAGAACGGAGAGGTTGATAAGGGAGAGGATTAGAATGACTGGTCG
ACCTGACATCCCAATCAGTGCGACCCCAAAGATTACAAGGTGACAAACGTGTAAACGTAG
TATATTTTGCAAGGTCTGTTTTGGATTTTCGTGGCCATATGCATGAATGTGGCATAGCTG
GAGTGGAAAGGGTAATAGTACAATACATAGGCAAGCCATGGGTCTGAATTAGATTCTTCT
ACCACAACAATGTGTTCATGTAACGTGATCAATGGAATTGTATATTATAGTTAATCACTT
GCGCGATATTGCAGGTATGATGAAAGAGCTGTGTTGGGCGCCAGACGATTATCAAGGTGA
GCTATCCTGATGGGGTTAAGGCGCTACCCGCCCGCGTTTCCATCATCAGGAGCGCTGCAT
CGATCCGTCCTCGTCTTACTACATCCAGGGGGGACTATACAATAGAAACAATGATGATCA
AGTGGTTGCGCCACAAACGACCCAGCGGCAACGTGTCAGCATCGCCCGTAAAAAATACCC
AGCGCTTTGGTACAACAGACAGCTGACTCTGTGCAGCCCCAAAAGACGGGTTGTGCGTTT
CTGGAACTACCAGGCGAGATACGCAATCATATATACGCCATGGCTATCTACCCAGAGTTG
TCTTCCATTGTGATCGTAAATTGCACCAAACCGGAGCATCTTGCCGTGTCGGTGCTGAAC
CTTCCTCTCTTTCGCGTCAGTCGCCAGATTCGGGCTGAATGCCTTTCCTATATGTGCTCC
AGGTTCCCTATACGGATCCTTGGCCTACAGACTGCGATTGTCTTCTTTTCTTGCGCAGGA
CCAGCTACCTCCGAGATAAAGGCACTCACCCTTGTGCAGCCAGCCATGAGCATTCTGGAG
AGCAAAGAAAGTCGAGATGCTGTGGAGCACTTTTTCGCAGCACTGAACAGAATGGAAGAT
TTGAACGAACTTGTATTGGAGGACATAGGGTGGAATCCAATGCTAGAACAGAGTGGAAAG
GAACTGGAGTTTGTAAGAAGAGTGAAAGACTTGAGCAAGAGAGGCTTGGATGTGAAAGTT
AGGTTTGGGAAAGAACGGGTGGTGTGAGTAAGACATGAGATGCATCACCGGTCGACACAG
TCAGAAACCTGATTGTTGCCTTCTTGGCATTGTTCGTGCTACAAAACCCAGAAACTTCTA
CGAAATGGGCTCCCGAAGCATCACTGTGCTGTAATCTGTACCTTCTAACCCATAGTGTGT
CAGATCCCACGTTACCACTGCAATGCCGAAAACACAAAGTCAGTGACAGTCTCGAAGGCA
GTTGATTTGTCGTGACTTACCCTCCTTGGCTTGGAATCCCATTCTCTCATATAAAGGCTT
GCCCATTGGTGACGATTCTAAGAAGGCAGGTAGTCTTGCGCGATCCGCTTGTCTGGTACC
CCAATCGAGCAGCATGGCCCCTGCACCCCTACGATAATGGTCTGGATGCGTTGCGAGGAT
GTGTAAAACTAGTTTTTGTTAGCAGATCATCTCGACATGTTTGGCTGGGCACTGACAGTA
AAAAGGCTTTGTTCCCATGTATTCTTTCCTTACTCGACTAAGAAAGGCCATGAAGTCCAG
CAAGCCTTGTTGTCCTTTGTCTTTCTCGTCGGGTACCGGATACATCTTCTTGGCTTCTTC
TTCACTTCGCTCCTGCTCGTTGATGCGCCATTTGGCGACTGCAATCATTTTCCCATCGAG
ATCGGTGTCAATGACTTTGAGGTAAATAACATCTTTTTCTTCGCTCCACGACTTGACGTG
CTTGCCGACAGACTTTTGGACATACTCCTCTGTGATAGGATTTGGCGTGAGCAGAGATGT
GATACCCCCGCCGTTGGCGAAGGCAGCAATCTGTATGGCGACGAACTCGTCAAAGTCGGT
GGGAGAGGTTATGCGATGGACTTCAAGAGGCATGATGTGCGTCCACTTACGATACCTGAA
CTCTGAAACTGTTTACTGGAAGACCTTTCTTGCGCAGCGCTAGAGCTAGTTATACAATGG
AAGATCATGGACTGGGATATTGCACAAGTCGCTAGTACCTTCCTCTTGGGGCAAAGGCGG
GGTGGTGCCAAATACCAAAGTAGCCAACGTCGCCCTTTTCTCCTCGCGATTCCAGTATTT
CTGCATCGTAGCCCTTTTCTCTTGTTCTTTCAGCGTCTCTGCAGCGTAGCCCTTTCGAAT
CATCCCGACGTGTATGCGCGATGCATCAGCTTGAGAAGCGTTTTCCCACAGTGACGTTGG
CGGCACAAATGTCAAGGCGTGCTCGTTCGCCCGCATCTGGATAGCTACGATGCTTTCGCA
GACACCATGTCGCATGGACAAGCTCACCAAGACTTTTGAACGAGCCATGTTGGCGACGAT
CCGGTATTTCCGGGAAGCTGTGCGACCGTAGGTTTGGAACGCAGCTTGGCCTTGAGTCTG
GAACGCATGACGATTCGGGATCTGAAGAGATGGAACGGGTTGCTGAAACAGTCACAGGAT
GTGAACACGGTGCGACAGAACTCAGAGTCATGAGACGTGATTTTAGCCGAACATCTTTGT
CGGATGCGATTGGCTCGCCGTTTCCCCATAGTCTGGTTACAACGTTGGACGTCCTGAGCT
CAGTCTGAAGCCGCATTGACGTCAAGTCACGCGGACAGCGAAGCATCAAATCGCAGGGAT
GGGAAACAACGCCAAGCATCTCACACCCAGCCCCATCAGATGGAACTCGCCGCCTCGGTC
ATCTAGAGTATCCATGCTGCGCATCACCCGTGGACCTCGGCAGTTTTTGTCACAGTTCCT
GCTAGGTATACCGGGACAGCGGCTACTAGGCTGTAGCTCTAGCCCTAATCCCGTTCCCGA
TGGCCTCGATTCGACATGGAAGGGCTCGTAGAATATGTCGCACGACACCCTTGACCGCCA
GTATGCGTACTATTTGTGGTCTGGCATGACGTTTGATGTCTTTTCGAAAAGCAAGTGAAA
ACATGACAGATGTGTACATCGCATGTTCAAGCTCCTGAAAAGCGGTGGTTAATTGTTCAG
CGTTAACCATGGCATTCTGCTGGGCCAGATTATAAGAAGACATGTCATTCGCTTCATGAG
ATGAACAGCAGCCCATCCATCTCTACTTCACTTCTCAAGATACCCGTACTTGTTTTATCT
ACATTCACCACATACTTGTAATATCTTAATACAAATTCCTTGACGGAATCAAGCCACACC
CTCTACAGCCATGAAGTCCCTTGTCTTCCTCCTCCCAACCACCGCATTCGCCGCCCTTAC
TTCGATCACTCAGAACGACGTGAAGAATGGCGGCGGTTGCAAACCAATGACCGTCCTTTT
CGCCCGTGGCACAACCGAACTTGGCAACATGGGCAGCATTGCGGGCCCGCCATTTGTCAC
GGCCCTCGGCGCCATGATGGGAGGTGCTGCCAACGTCGCTGTACAAGGCATCCAATACCC
AGCAGATGTTCCAGGCTTCCTTGTTGGTGGTGACAAAGGAGGCAGTCAGCTCATGGCGCA
GATGGTTGGACAGGTCAGGACGCAATGCCCGGACACTACACTGGTTATGGCGGGCTACTC
GTAAGTAACAAGCAGTTCCAATAGGACTTGAGGACTATGAAGCCTAACGGAACAATCAGA
CAAGGTGGACAGCTCGTTCATAACGCAGCAGATATGCTTAGTGCCCAGGACTCGGCCTTT
GTGTCTAGCGCTGTCATTTTTGGTGACCCAAACAACGGCAAGCCTGTCGGTAAAGTCGCG
GCCGGAAACACCAAGATCATCTGCGCAACTGGTGATCTTATCTGTGCGGGCCAGGCTGTC
ATCCTGGCGCCGCACTTGTCATATGGTGCTAATGCGAACGAGGCCGCCAAGTTCGTCATG
AGCAACATGGCAGCCGGTGGTGCGGCGGCTGGAGCTGGAGCTGGAGCTGGAGCTGCCGCC
AAGGGTGCGGCAGCTAAGGGTGCTGCTGCTCGAAGCGTAAAGGCAAAGTATTTCATCTCT
TAGTCTCTTGTGTTGCTTCACGGGCCCTATCTCACCTAGTGTAACGACGCAAACGCTGTA
TATATATACCTTCGCTCGTTCAGCAGCTGCAGGTCAGCTCGTATCACCAAGTTCAAATGG
AAACTTGCGAATTCAAACATTTTCCAATCTTCATTCAAGTCATCATGTTTGGGATCATAC
CTAGGTACTCCACGCATCTCCTACTGTCTTTTTCGGAGCCCACGGTCAAGTCTTCTCCCC
TTTTGTACCAAGCCTAACGCTTTGGGCAGCATGAAACATGGATCTTAAGCCTTGATGAAT
CACCTGACTGGAACGAAGATCCTGTCAATGTCTGGTCCCCAGCCTCCATCGATACCGCTG
ATCTTGACTTCATTCGTACCCTGCTTTAAATCGACGTGTATTACCGAGCTGGCTGGATCC
CCTCCTCCATGGGGCAGGACTGCTAGCTTCTGCGTTTTCCCGTTCACGCTGATGTTTGCA
TACCTTTGACTCTTGTCACCGTTGAGATGCTTGATCCTCATCGTCGTGCGAGTCGTTGCT
GAAGACTGGATATTGGGAAATGTGGCCGAGCCGGACGTGGTGCCGCCAATGTACCCAGCT
GCCTTGGAGCCTGAGCAGGAAGAGCAGGCCTGAGATTTGGCGCCGTTAGCAAGGTTTGCG
CTTTCACCTTCGTACGAGGTTTCTTCGGGGCCGGAAGTAGTGGCCCCAGAGTTGGGGTCA
AGAATCCAGTTGACTGCGTTCTTCATGCTGGCGGTAGTCCCGGAGATTTGAAGTGGGAGC
CACACATATGTGCTTCTCATCAAATTCTCACTCTGCCATCGATCGCCCATGTATACGTAT
CCGTTCCCAACAGGCAATACAAAGGTTGTTTGAGAAGCGTATGTGTTTGATCCTGAGTCT
GCAAACTTTTTCCACGAAGACCATGGTCCCGAAAGGGCCGTTGATGTACTGTAGTAGTTA
TCGTTTGGGTTCCATCCGGTGAGCTGTGAAGCGAACATGAAGTATACACCCTCGTGTTTG
ATGACGGCTGGGGACTCATATTTCTCTTTCCAGACGTAGACATTTTTAGTAATGTTGAGA
TAGTCATCGGAGAGTGCGTTGATGCGTAAGCCGTTGCTGCGCTATTCTTGTCAGTAATGT
GGGTGCTGATGGTTGAACAAGAGAAGCCTACGTCTTCAGTGAGTAGATAGCCCTTGCCGT
CGTCATCAACGAATACGCCTGAATCTCTACTCTCGAAACCCAATGGTCGCTCGCTTCGCA
AATACGTGTATTTTCCACAGACACTGTCTCCAACAGCGACACCGATCTTGGCCTCACCAT
AGTCGGCGCTGTCAATATGCATCCATAGAACATACTTGCCTGTTTGCTTGTTGTGCATAA
CCTTTGGTCTCTCGATGACACGATTGGGTCCTGTATCGCCGGATGCAGTACGAGAGATCA
GGGCACCCTCATAAGTCCATTCGACGAGGTTAGTGGACGAGTAGCAGTTGATGTTTGTGA
AAGCTGTTCCGTTGGTTTTGTCTTCGCCAACCCTATCGGTGTGTCAGACTGGGGGAGCTT
GAGCCTATGCGTAGACCATTCCTACCAATACCACTTTCCTCCATCCTTGATGATGCCGGC
GCCGTGAGCCTGAATGTGCTGACCTGTGTTTGTCTGAAGCGATGTCGTCAGTTAGCGTTC
CGGATGGGACACGACGCAACGCACTGCTGTCCAGGTTGCACCAGGGACGATCTGAAGTGT
CGCACTCGCGACTGAGGCGGTCAAGCTAAGGCCTGCTAAACTAAGAAGGCGCATGGCGAA
GTTGGAATATCAGAATGCAGATGTCAATCAAGAATGGCGGGTCGAGGAAGCACGTCTAAG
ATATAGTGTCGAGCGACCAACAGGCCTAGCATCGTCATGCTAACATATCCAGTAGGATGT
CCGCTCATCCCTCATTGACGGAAAATGGAGGCCGCGCTATGGAGTGTCACGAGTAAACAC
GAAGGTTTAATAGTTGGGGCGGCGTATTAACATCGGAGCAAGGGTAGTAGTAAACGAATT
GTGGGGAAGGAGAGTTTAGGTGCGGAAACTATGCTTAATTGGACGTCTGTCGCGTACATT
GCCATGGCGGCTGCATGGGTTGCAAATAGCCCGACGTCCGTGATATTGCGAGTGTGGGTG
TCTGCACTCGGGAGCGCGTTGATGCGGAAGGTGATGGTCGTAGCGCGCTAACCCCGCGCG
GATTCGCCCAAACAAACAACGCTCCGGCCAGGGCCATCACAAGCACCACAACCCAACCCA
CCATGGCGCGCACGACCAAGTACAACACGGCCGCCTCGCCGCAGAAGACACCCATCAAGG
TGCCGCTCAACGACGACCGACAGGAAAAGGCCATCCGCCGCCATGCACAGCAAGAAGCCC
AGCGCAACTCGATGCGCGCCTCGACGGCTACTGCTACGCCTGGAAGACGACGTACGTTGC
ATGGCGCCGACCATGACAGCCCCCAAACGCCCTCGCAAGACCAGGACGACATGCCAGACA
TCACTGGCAACGCCGTCACGCCAGGAAACCGCGGCGTCATGCCCTTGCTGGCCAACTTCG
AGGAATGGATGAAGATGGCCACGGACAACGTAGGCATGCACAGCTGCACCCACTAGGTCG
AGGCTGACGTGACGGGCAGAAAATCAACGCAAACAACTCGTGGAACTTCGCTCTCATCGA
TTACTTTCACGAAATGTCTCTGCTCAAGGAAGGCGACGGCGTCAACTTCCAGAAGGCGAG
CTGCACACTTGACGGCTGCGTCAAAATCTATACCAGCAGAGTCGACAGCGTGGCCACCGA
CACGGGCAAGCTGCTCAGCGGACTCGCAGAAAATGCCAGCAAGAAGCGGAGAGACGGCCA
TGACGCTGATGGAGGCGACGACGACGATGACGGCGAAGGCGAGGATGGTGAGGATGGAGA
GGGTGGCCAGAAGAAGCGCAAGAAGAGGGCTGCCCGGTCGGCCGAAGCTACCCTCGCGTC
TTCCTTTGCACAACTACAGAATAAGAAGATGGAGCTCGAGTTTTCAGTAGATCCGCTCTT
CAAGAAAGCCTCCGCCGACTTCGACGAGGGTGGAGCAAAAGGTCTCCTTCTGAATCACCT
GGCCATAGACGGAAGAGGCAGGATCGTCTTTGACAGCAGCGACGACGCAAACGATGCGAC
TGCCGACGACACACGTGCTACCCCAGTGCCCGAAGACGCCCATATGCACCAAGACCAGCC
CCAGACGCCCGATGCTATCGATGTTGATATATCTGGCTTGGCTGCTAGGTACTTTCCCGA
TCTATCCCAGCTCGACCGGCAAGACGTGTGTCCCTCGATGAAGACGTTCGACCTTGGTGA
TGTGAATGGTTCCATGGATCTTCCCTTTCTCAAGGCTCCCGATGACTCTGCCAACGAAGA
CGGTGCCAAAGATGAAGAAGACGAGGCGGGCAACCGGTCAGGCCTCTTTTTGGATGACGA
TAACCCTATGGGCTTCGACGATGACGACGACGTGAACATGGGCGGATTCGTCCTACCTCC
GGAAACGGGCTTTGGCGAAGGCGGAGAGGTCTGGGCTCGTCAAGTAATCCAACATCCACA
GGCTCGCCTTCACACTATGGGCCTTGAAGGGGATGAGGAGCCAGACAGCGCCGACGGTGC
ACTCGGCACTGGTGCTCAATATGGCGTTTCTATGATGCACGGTCGTGATCAAGAACAGGA
GAACATTCTGACCTACTTCGATCAAGCTCTTAAGAAGAGCTGGGCAGGCCCTGAGCATTG
GCGTATCTCACGAGTCAAGCATTCTGCAAAGGCAACACCAGCAACAAAACGGAAAGAGAG
GGAGCCCTTCGAGATTGACTTTGCCGCACCCATGGCTCAGACACTAGCTGATATGCTCTA
CACGCCTGCAACATCCAATTCAACTATATCTCTACCAAAAGCGCAATGGAAGTCCAAGTC
GCGTAATCTTCTCCCAGACGACAAGCATTTCAACTCGAAACAGCTGCTGCGTCTTTTCTT
GAAACCCAAAGCACGTATGGACTCCCGAAAGGGCGGACGCCGTGCACAAGCACAGTCCGG
AGACCCAGCACGCGTCGACGAAGCATACTGGGCTGATCAAGGTCAAGAAGGCGAGGGTGA
CGACATACAGGGCAACTACGATGCCGACTTCTTCCAAGATGATGGTTTGCCAATGCCTGG
TGGGCCTATCGACGATGAGGACGTTTTCGCAGACGCTCGCGACCACTTTTCGCCGCCGCC
TGACGCACCCGAAGTTACACTACCAATAGACGGCATGTTACCTAGCTCGCAGACTGACGC
GTTTGGTGCGCAGCTAGTAACACAAAGCCGACGATTCCGGCCCGAATATGTGCAGTACGC
AAGAGTCGCAAAGAAGGTGGACGTGAAAAGATTAAAGGACGAGCTATGGAAAGGTATCGG
ATTCGAAGGCGTAAGTTATGGAACCAACTCTCACATAGCATCTAAGCTGACCAATGTTAG
ATCTCTGGGCCTCCTCAACCCAATGTCGCCGACGATCCAGCAAACAAAGCTGTCGATGGT
TCATTGACTTTTACCGACGTCGTCAACAGCTTACAGGCTGTGTATCCGAAACAAACCATG
GCCGATATCTCAACGAGCTATTGCTTCATCTGCTTGCTGCATCTAGCCAACGAACAAGGT
TTGGTTATCGAGAATCAAGAGAAGTACGAGAACCTTACCATACGGAAAGACTTCACAGCG
GAGTTGGATGTTGGTGGGGCATGAGGTCCTACTATCTGGGTCACTCATTCTCACAGCTCG
ACCTGTAGCTGACTGAAACACGGCTCTAATTTATACATTATTAGAACCAATGATACCTTG
CTTCATGAGCTGCAAGTGTTTGAAACGCTTGTTTTTTCCACTTCACCAGACGATTCCTTT
CTGCCTCCAAACGTTTCTATCCCCCACCGCAAGCTTTGTGGGCTCTGGCAATCTGTATTC
GTCTTCCAGGTTCGAAGCAGTAATGCCGGTAAGCAGTCGTGATACCAGAGCCCCAAACTG
AGTGCACCCATGACTTCCAACATTCCTCTAGCCATTTCTTTGTTTAGCCGCGGAAGTCCT
TTGTTTCAAGCGCTCTGGGCAGTATTCGGGACATTGTTCGTGTCCAAAGTAGTGTCGTCC
ACTCGATCCTGGTAGGTCGGCATGAACACAATGGTTGTAATCAACCCCCCTCTTATCCTT
GCCGCAGCCACGGCATCGTGATCTCAACAGGTTCACTCGATGGGAGTCAAGCACCAAATG
GGACGGTCGATAGCAGTGAGAGTGTCCGCAGAGATGTGACATTTCAAACTGTTGGGGCAC
ATCTCCGACGATGGTGGTGAACTTCAACGCGTATCTAATTCCCATAACATTCATGGCAGC
ATGCGTGTAGAGCAGGTTCCCCCCTAAATGCTGGTTCAGGTTCTTGCGATTGATGTTGTG
TACCCGGTACATGGTCGAGGCACTTCCAAAAGGATATCGCCAGCTCGTTGTTCCTCGAGC
TACCCAACAACCGTGGGGGCCCACAACTTCAGTGTCGTTGAGAAGCACACGCCAGCATTC
GCCATCTCTGATTTGCCGCGACAGTCTGAATCTCGCTGACCCTAGCCGGTATCTATGAAG
ATCAACCAGTTGCTGGTACATAGGTGCAGGTGGAACCATCAGTTGCTCCTCCAACAGTCG
GTCAGGCAGGACGGTGATCTTCCGGGAAATGCGAACTTCGATCATTCGCTGGACATTGCG
TCTAGGAGGACTTTGGGACATTGAGACGTCGTCCGTAGTAGAGTCCGTGGTCTGTTGCGT
ATCATGTTGATTTCGAAGTCTTCGACTGGACCTGGGTGCAGTATGAGATCTCAAGCAGGT
ACGACGATCGATCGGATTCAGAGTTGTTGTAGAGCCGATAATGCGAGCCATCTTTGGGAA
GTAGAGTGTTATCTTAGAGTAGGAAAGTGTGAAGCAAACACCATCGAGACAGTGTCCATC
TTGTGTACTGGTTGTATCAGCATATATAGATGACTTGTAGGTCGTCGATCAGATTTCGAG
CAAACATAGAATCATCTACAAATACGTGATGAAGATAGGTTTACGCCTAACGGTAGACTA
CATGTAGGTCACAACATCATGCATGGTACTCTCGGGACGGCATGTTGGCAGCAAGATGCA
TCTGGGGTCGATATGACAAAGGACTTCGCGGCGCAGTACATGAATCGAGGAATAGGGCGA
CTGCAGCGATTCAATGAAGTGATAACCCGTCATGTTGTGAACAATTTACTGTCACAGTTG
CCTTTTGGTTGTTGTTATTGGCCCGGCACCAATCGTCCCGTCTTCACGTATCCGCTAGTA
TGGTGTTGCATATAAAGAAACGATACATCATCTTTCGCTACGTCTTCACAACCATACAGC
GACCATCCATCCAGTGACGAGTCCGACCCACACATACAGTACTTTCCCGATCGCTGTGCT
TGGGGCTTTTGACTCTGCATCCTGTTGCGGTGTAGACTGCACATTCTCCTTAAACTGTCC
AACCACATTTCCCCGAGGCCAGTACTCACAGACGACAAACCACCCCGGAGCATCGCCCTC
ACCACCACTGGTACCACCATTACATTCTTTGCGGCCGCACCCCATTGAGGTTGTCGATTT
CCACACAAGTTGAGTAAAGTGGCCAGTTTCCTCGCTTGGTAAAGTTAGTAAGCACGTATA
TACATGGCGTGAACAGAGAGTTGAACAAACCTGAATTCCCCTGCCTTGAAATCATACTTC
GTGCTCTCATTTCCCCATGCCGTGACGGTAAGCTCTGCGCTGCCATATCCTGAACCGAGA
TTCTCACCGTATGGTCCGCCCTACACGGTCTCTAGCATTAGCGCAGTCGACATGTCATTG
TAGTCCCCGAGCCGCTGATCCTTCTCCCGTCTGTGGATATTGTCGCTTTGGAAGCGAGAC
ATCGATTCCGGGTTTCAGCAGCGCGTGCTGGCCTAGGATCAAGTGGTGTAACGTACGCTA
TGCTCAAATTTGCAACCGTCTGCCAAGTCCTGAGCGTAGTCGGATTGCGTCGTGTTCCAC
TCAAGCTTTGATGCATTGTGTTGCACACGATACTCATTAGTGACGTTCATCAAGTCGTCC
TGAAAAGAGCTGTCACTCGTGTATGATGTCGTTGCTTCGTCAGCAGCTGCGGCCAACACG
GTCATGATGAGGGCGACGAGCATGCCAAGAAAAGGGCTTGGTTTCCACATATTGGGCCAC
TCGAATACGAAGGGTAGTGAATGTCCTGATGAAAGATACAAAGCTCGTGCGTGGACTGTA
TTGAAACACTTTTCGACGCTACAAGCAGAACATGTAAATGTTTGATGAGGTATCGACAGT
AGTTTCGTAGCAAGTGAAAGCCGAAATCCGGTTTCTGAGCCACTGCAGGAGCTGCGACTC
GAAGTTAACGGTCATCGTGTTGTTCCTTGGATAGGGCGCAAAGATTATGACGTAGGTGGA
TAAGGAAAGTTAGCGACATCAACCCCCTGTCCAGATCCTAATGCATGTCTGGGCAACGGA
TGGAAGCTGATCGGCATTTTAGGATCTGTATCATATGTCTTGATCAACATACAACATGGC
TTCAATAAACGTTCCTTTCATTGTCCAGATTCGTTACTCGTATTATCATCAACTCTCATC
GATCCAATCACACGATTGTCCCATAAGTCGGTAGTCCGTGCGTTCATTGACCATCGCAGC
CATATACTTCAATCAAAATCAAGCGCAACGCCGACGCCAAACCAGAAAGGGTAGTCCAGA
GGCCAAAGCGACACGCAATACGAAATGTACGACGCTAAAACGACCGTGGTATCTGAACTT
TTCCTTGTAATCGAAAACAAAAAGCCTCGAATAGAAAAGTGACAAATGACAGAAGATCAA
GGCGCGTATCGCGACTCCTCAACAGTACCTGGTATATCTCGCGAAAAACAAAGAAGCATC
GAGACGGCGCTTAAGCGGCCAACCGAAGAGCGCTGCAGCGGGGACGGGGCATGACTGTTC
AAAAACGTGAAGGAGTCTACTAGCATCACTGACGCTCAACTCCGCAGCAGCCTTAGAGGA
TCCAGTCGACCATTTCTGGTTTCTCTGCGACCAAGCCTATTTCTTCTTCCTGACTTGGGT
GCCAGCAGCCCATCTGAAGAAAGGTGATGGCGCAGGCTTCTTGCGAGAACTTCCGGAGCT
GCCACTGCCACTGGGCATAACGACAACTGCAGGAGGGGGGGAACCACCAGCAGGATGTCC
AGGAGGCGGCGGTGGGGGTGGAGGACCAGGCATGACACCCGGAGGAGGAGGGGGCACTTG
CACGATATGTGCCTGAGGGAGGGATTGGCGTTTCTGGCTCTTGTCCCTCTTGCCCTTTCC
TTTCAACGGAAGGTGGCTGGACAGGAACACTTGCGCATCCGGTGGAGGGGGCGGTGGTGG
AGGAAACGCTTCCTTGGGCGGTTCCAGTGGTGGTGGCGGGGGTTCAGCCATTGGCCACAT
ATGCATAGTAATGGCCCAGTCTGGTTGGATCATGGTTTCCCAGACCTGGGGGAGGATGAT
CTCGCCGTCTGGTCCGACGAGGTCGTAGTGGCCTTCATGAACGTGAGGGCCAATCACATC
GACGTGCAGAAAAGCTTGCTTGATTAGTTCTTCCATGCCCTGACCGAATGTTAGCTCCAA
ATTGAGACCTGTTACCCAGACAACTTACCTTCCATGTTTTACACAGAGCCCACGGGAAGC
TGAACTTGCGACCAACAGCATCCTTGAACTTGATTGGGGCCTTTGGAGCGTCGGATGGTT
TCAACTTGGCGGCCTCTTCTTCAGCAGCCTTCTTTCCCTTTTCCAGGTCGTCCGCAGCAG
CCTTGGCTTCTGCCAAAGCCTTCTCATGGGCCTTCTTGGTCTCCTCGGCTTCTGCGGCGG
CTTTCTTCTCAGCTTCTTCACGTGCCTTTTGCGCTGCTTCGAGCATCAGCTTGGCTTTTT
CGGCAGCGGCTTTCTTTTCTTCTGCAATCTTGGTTGCCTCCGCATCTGCAGCTGCCTTGT
CGGCTGCTCGAGCCGCATCTGCAGCCGCCTCACGCTTGAGTTGTTCGTCTTTCTGAGCAA
GGATGAGGCTTTCGAGTTTGGCGAGCTTGTCTTCATCACCCCTCTTCTTTGCCTCGGCAG
CTTCTTGAGCAGCCTTCTCGGCAGCCTCCTTCTTAGCCTTTTCTTTCTCGATTTTAGCCT
CTTGTTGGGCTATGAGCAGATTTTCGAGGCGATCGAACTTGGCTAATTCAGCGTCTCTTC
TTGCTTTCTCGGCCGCCTTTCTCTCCTCTTCCTCCTTGCCCAATAAGAGTTTCTCGAGCT
TGGAGAGCATGCCCTCCTCCTTTGGATCAGGTTGCGCGGGAGCGGGAGGCGGAGGGGGAG
GTTGAGCCATCATAGCCATAGGGTGCATTTGTTGCATGAGCTGCTGTTGCATGGGCTGCT
GCATGAGTTGCTGTTGCATGGGTTGCTGTTGCAACTGCTGTTGTTGCATAAGCTGCTGCA
ACGTCTGCAGTTGCATCTGGTCAGCAGGGGTTTGGGCTGGCTGAGGCTGAGGTGGAGGTG
GAGGCGGAGCTGGTGCAGCGGGGACATGATGTTCTTCTTCAGGCGGAGGCTGGGGCTTCG
GTGTAGGACGCTTCGAGGGTGGATGCGAGGGTGGGTGCGAAGGCGGGTGTTGTGGAGGTG
GAGAGTGATGCTCTGGATGTCCGTACGGATACATGTGCGATGGCATGCCACCATAGGGCG
AAGCACCGTATGGTGGGTAGTAGCCCATTGGTGAATAAGGCATCATGTCTGCTTGGGGCG
CCGCCGGCATGGACTTACGATGACCCCTACGTGATTGACGCGGATCTTGATGGCGTGGGT
CTTGATGGCGCGGGTCCTGGTAATCGGGAAAGTAACCGCCGCGTGGATCGCCAGCCGAAG
GAGGACCTTGAGTAAAAGGATTCTGGCCGTTAGGGGCAAAGGGGTTCTGAGCATAGGCCG
AGTGTGCCTCTTGACCGAAGGGCACCAGCTGACCCGGGGGCGATTGTGCGCCGCCCGGGA
AGCCGCCGTAGGGGTAGCGTGGATCCGACATCAAGCTGGGCGCATAGCCGTTGGGAGCAT
GTTGGGGTATGTGGCCCCAGCCAGCACTGGGATGGCCGGGAGGATGGCCAGGGTGGGGCG
GGGCTCCGTATGGGTAGTCGTCGTCCTCGACCTCGAGGGCGTCCTGATGGACGGATTGGG
GCCTTGGCCGCCTCGACCTGCGTGTGCGCTCCAGTTTGCTGCGGCTGCGGCTACGACTTT
GGCTCTCGTGGCGCGAGGGAGGATCTGGGACGGGCGCTGCGTGACGCGAAGAGGCTCGAT
CTCGGTGCGAGGCCTTTGTGCGTGGTCCACGTGGAGGGGCTATAGCAGGTGGGGGAATAA
CGTGGCGTGCAACAGCGTGATGCGAGACAGCGTGCCGCGGCGCCGAGTGGTGCTTGCTGA
CGACTTGTGGACGCGAGGCCGAGTCGGAGGGGTTGATTTCGTCCTCTATGTAGTCCCACG
AGCCTTCCTCGTCGTCGTCTTCGTCTTCGTCTTCCTCGTCGTCGTCGTCTTCCTCGCCCT
CTTCGTCTTCTTCGTCGTCTTCCTCGTCGGTCGCCTCCGAGGTGGTGTATTCGTCCTCGC
TAGCGGAGACTACCTGGATGCCGGCCGAGTCCTCGTCGGTAAAGTCGTCGTCGTCTTCGA
AGGCGCCCGTGTGGTTATTGACTGTGATTCCCTTCCGGAGTCTGATGGCCACGTTAGTGT
CGCCCTTGACATGATAGCGGCGCTGGGGAGGAGAAATGGGCACGCTCGACGGCGCGGTGC
TGTGTGTTGCGCGCGACTTTACAGCGGAGCGCCGCGACGACGCAGCATGGGGCATGGCGC
GACGTTGGGGGAGATGGGCTATGACTAACGGCATGAGTCTGGTGGTGCTGACGGAACCGC
ACTCGAGCCTCCTTCTGCTAGAGAATGGCCGAGTCCAGGGTTCCGAGGTGCGCGAGCAAG
GTGCGGTGCGGTGTGGGCGAAGGGAGGATTGGAGGTGGAGCACAGGTGCGGGCGCGAGAA
GATGTTAGGAGAACGCGGGGCAGGGCAGGAGATGGGTTGCGGTCCAAGGTTGCCTAAGCA
CAAAAACGGTACGCTATAACCAGTGGCGTATGGGTAAACAATAACAATCTCAGAATCCAC
GGCAGACTGTGGTCAGGCGGGACAGTCGGGCGACGTCTTGGGGAGGGCAGGAGAGCAGAA
AAAGCGTCAACCCTGGCTGCCGAAACGGTTTGGTTCTAACTAGGCGGCTGTGTCGTGTCG
TGCTTCGGTCTTGTCTCTAACGTCAAATCGATATAGTAGGAATTCGTGTTTCAAGGCCGG
CGCCCAACCCTCCAGTCCAGACAATAGTGCGCAGAAAACGATTGTGCTGGCTCGGACATA
GTCTGGCTGAAGCAATAGTAGATATGCTTGATGATGACGACAGCGATGCGATGTCTGCGA
TGTGATGTGGAAGCCGCTCTACTATACTCCATCTACAGTGCCCGTTGCCATTGCTATTAA
ATTCACCTCATCATCCTGCAGCAGTACTGCCATCGCTGGGAGTCATGCTACCTTTGTCTA
GTCGGCTACGTGGTTCCAACTCAGCGGCCTCATTGACCGCTTAGCAGCCCAAACGATGCG
GCTCATGCAGCCCAACGAGGGCATAGTCGGGTGTCTGACACGTGTAGTCATGAGGAGCGA
CGACTGTTTGCTTATTCGACAACAACGTCACCGTCGACAGAGCATGTCTGTGGAACAAGC
TGCCTCTAACGTGTTTCAGAGCGCTCACGTACCAAGACAGCGTGCTGTATGAACCACGTC
CAGTATACGCCCATCCATCGTTCCAATACAGAACTGGAACAACGAACAAAGCCAACGTAT
GGAGCGGGTTCTCGACATCGGCCGGTGCGTGCCGTTCGCCTATCTTAGCTGCATACTGGA
CCCACGTCGTTCGAGGAAAGAACGTAAACCTTTTTCGCCTACAACAACACGCGATATGGG
TCGTGGACAGGTAGACAGATCGCCTAGAAGCCTGGAATGCCGGCCTGACTCTCCAGTCGC
TGTGTCTGTAGTACTGCAAACTACGGGAATATTATTGTCTTCACAGCAGTTTAATATCCT
CCTTGCCCTGAAGCTACACACTATTACTTTTTCGCAAAACTGTATCACAAAATACTATGT
ATACTTCCAGGACTGAATTCGCTCTCGATTCCAACACCAAAAGACCTTAGCGTGTTCCGG
GAGGTATACGCATAATACTCCTGCCTCTGACGATAACGTACCATTGCATAGACATTCGCA
GTTGATGTCGAACAAGCAGTAGGCCTATGTGTGTATCTGTGGTCATCTTACCCATCTCCT
TTGTATTTTCGAGCCACGCGCTATTCAAACGCAACGACAGGGTCATGGGAACAAGGCGCC
TAACAAGAGACACAGACACGATTCCAGAAGGCACTACGCGCATACAAACCACATGTGAGC
TGGGCGGGAGGAAACCATCTCGAATGAGAGGCCGACAGCAAGGTTCGGCACCAAATGCGT
GATCGAATTGGTATCTAGTATGCATCCACAAACGCCTGACAATGCAAGATGCTTTTCGCT
TATGCTTCCTCCTCTTCATCTTCCTCGTCTTCGTCTGCCGTACCATTGGTCAAGCCTTTT
CTAGGCACCTCGAAGACATAAATGCCGTTTTTGACCTTCCCAGACATCCATCGAGCCAGC
CTGGGCTCTTTGCCTACGGCGGCTACGATGCACAGCCCATCCTTGCCTCTATCTCCCCTC
TCTTGTACCGCAAGGCCGTTGACGATACCTCGTATAAGGATAGCACCGTCCTTGGCGTCG
CCATTGACCATAGACTCGTCTTCCACCGTCGGTACGCGCCCTACTTTGCCCACTGGCTCG
ATGCTTTTCTTGTCCGCTGTAATCTTCCACGCGCGTATCCAGCCGTCCCAGCTTGCTGTA
AGGATGAGATCGGCAAAAGGAACAGTAGCAAGCGCAGTCACGTATCGTGGAAGCCGGGGA
CCGGGCTTTACTGATGTTGCCGCGTCGTCGTTGGCGGACATTTGCTCGGGCGAGAGCGGT
GGATCACGGCCGTGAGTGAGTGGGTATGTGAAGAGAGGCTTTTTCCGGTTGACAGACCAT
AGCGACAGTGCACCATTGTCAGATGCTGTAACGAACAAGCCGGCGTCGAGAAGACCCACG
CAGTCGATGGAGCCCTCAGCATATGCGATGGGCGGGTCATCGTCGTTGTCGGACGTTCCA
CCGTTAGCCTGTTCATCCTGTTTTTCGTCTCCATCAACATTTTTTCCGAATCGACCTTTG
CGCAACTTGTCCAGGCCCTTTTGTCTAGCCGTACCGCCTCCATGGAACACGAGCTGGTTT
TCCTCGACGACTCTCCACAAGCGAGCGGTGCGATCTCTTGCGCCTACACTGACACAAGTC
TCCTGATTGAGCTCCAGCCCGCCTGCTACACCAATGACAGCGTCCTGATGTCCGACAAGC
GTCTCAATATATGCTGATTCCGGCGCGCTCCATACAATGACAGCTCGGTCTGCACCGCCA
GAGAAGAGTTGTTCGGTGCCCCTCCGGAAGGACAGAGAGAGGACGGCGTCTCGATGGCGA
GTGAAGAGGTGACGGGGTGTAAGAGTGTCGGCATCCCAGATGATCAGACGAGCATGCTTG
TCGCCAGTGGCCAGGTACTTTCCCGAGTCGGAGACGGCTATAGACACGATCTCGCCTGTG
TGGCCCAGGAAGGCGCGGTCGCCTTTTTTGTTCTTGTTTCCCTTCCGCCAGAGGAGCCTC
TTTGGTGTAGTGCGCGGCGTCAAGTTGGACGGTCGGCTGGGGTCAGGCGCATACGACTTT
GGGTCAGCGATTTCCCACTTCTCAACGACAAGATCTTTGCTGATGGTCCAGGCATACGGC
AGCTTGACGGCACATCCTGTTGTGGCTTTTTGCAGCCCCGAGTAGCCGGTGGCATGCGAT
GCATGCTCAAAGTCAAGCTCGGTGGCAATTGACCGGTAGATCTTGCCCTTTCCCTCTGCG
ACGTCTTCTTTTAGTCGCTCAGCGATGAGGTCCTTGTCAATCTGCTCGGCGTCGAAGCCC
ACTTCCTCCTCGACTTCGTTGCGAATGTTCTCGAGGTAGCGCTCTGCCAACCTGAGACGC
TTTTCCGCCGCAGTCTCGTTCTCATCTTCAGAGGTGGTAGAGCCGCCGTCTGCGTCGTCT
TCGTCGTCGTCGAAGGTGGGTGCGCCGTCGCCGTCGGATTCGTCGCTGCCACTGATGGAC
TCTTCTCGCTGGGAGTGACGAGCATGCGCGTCCGTGTTGCGACGTTTGGGGGCGCTGGCC
GCGACCTCGCCGCGCTTCCGTTTCCGTTGTGAGGCCGGCGTGGTGAAGAAAGACGACGAC
ATGGTTGTGGTTGCCGTTTGACCTGCGCGGAAGAGATCTGTGTAGTAGGGATTGTCTTGG
CTAGAAACTTTTTGCGGACCCTAACGCCAAGCAAGACCTCCGTCATGCATGGGTTCGCGT
CTTCCGACTGCACCGTGTTCACATGTGAGGATCGCCAACTCGACACGACATGCGCTGCAT
TCGGCGCCGCTCGACACGCCAATTTGTCTTCTCTCAGTGATTTTTGCATTGCACTGCATC
GCATTGCATCGCACGTACAATTGGCAGAGCTGTTCGCTAACAGACACAGCGCAAATACCG
CTGCCAACCCTCGGCCACTGTCGCCTCATATGACTTGAATGTGCGTGCATCCACGATAAA
CCCTTGACCATTGTGCCGCGCGACTTCCCTGTAGTCGTGCAGGCACAAGCAACAGAGCAA
AGGTCATGATGGCGCAAGAGACGGCACCGCCAGACTCGCCCTTGGATGCGTTTGCGCCTG
CGCCCGACGACATCGAACAACTCGACCAATTCCGCCGTTCGCCCCACCCGTACTTGCATC
ATAGAGATCAGCTACGGAGACGGTCGCCAGATCCGGTGCACGACGTTTCTCTGCACTCGC
AATCGCAATCGCAAACCCCGCCCCGGCCCCTAGACAAGACCATGAGGAAAACGCCGTCAC
AATCACCAAGTGAAAGCGGCACCGAGGCCGACGACGAGGGCTGCAGCCTTGTCAAGGCAC
TGCCTGCTCCTCCCTTGCGACCGCACAAGGGCCTCCGTGAGTCCCAGGCATTGGGCACAG
AGGCGTGGGCGAGCCCCCTCCTCACCCCCACACAGATTGACGATGAGGGGAGGAAGCTCT
CCGAGGGCTACTTCGCTCGCAACAACAAGACGAGACGCAAGGGAGACGTATACCATAGCG
ACGACGAAGCGAGGGCGGCCAGGCAGAGATACCTCCAGCGGCGGCGCAACGAGCTGGTCA
GGAGAACGACCGAGACTGCATTGCTTGCGGGCATTGCCGTCCTGGCTGTCCGTGGTTGCG
ACTGCTGGACCAAACTGCTGGCATGGCATAGAGGTCAGTCCGCATCCCTTGCCTGCGCCA
AAGTATGCTGACCTGTGTCTAGTAGAGCTGTTGACACACTGTTCTGTCATGGCTGGCGTT
TTGGGGCTATATCCGCTTCGGCTTCTGTACTACTCATGGAGAAATCACTCTCAACTCCGG
CTTGGCCGTCAAATACATCTACCAGCCGCCTTCGATCCGGCCACTATCCTCTACCCCCCA
ATATTGCCCGTCCTGATTGCGATCTCCCTGTTTGCTTCATCGTCAAAGCCCCTTCTACCC
AACATGTTGCTTGGACTAGCCGCTTTACCAGCCAGGCTTGTTCCTTTCAGAAGCGCTACC
TTGGGCTACTCTCCTCTGCACTGGCTGATATCCATCATGCCCCTGATCGTTTCAGAGAAC
ACCGATATACCCTCTCGGCTGTTTGCACAGACACCATACAAGCTCAAGTTACCCCCGCCT
AACCAAGGTGTAGACCCAGAACTTCTGGTGATGTTATTCCCCTTGCATCAGGCGCTACTA
CCGCCCTTGTACTATCTCACCACGACGAGCCTTTTGCCAGCCGAGTTGCATTTGCTTTCC
ATTGGGCTCATCAACCTCCTCTTATTCTCGGAAACTCCTCAAGCAACCATACTCACTGTC
TTGCTGTGGCTAGGCGGGCTGGGTGTTTTCTTGCTTTGCGGCAGGATCTTGAAGTGGGGT
GTTGCACTTGCACGCATTCCGCGATGGAGGCTTCGGCGTGCTGGCCAAGTCATCCGAGCT
CGACAGAATTTCTTGCAGGTCCTGAACCACAGCCTGGGTTCCAGGCGCGGCGGGAGTGGT
TCGGTGAGAAATGCGAGTGATAGTGATGCGGACGAAGAAGATCCTGCATTTGAAAATGCT
CTCTACAAGACTAAGAGTCTGAAAGTCAACATTCTAGATTCTGTGAAACATAGCAGACTT
CGCATGGACGGCGATGAGCCACGATCCGCGGTTGAAGCGACAAACACGGGCTTTCAGCAA
TCGAATGATGGCGAAAGAGCCAACCATAGCAGCGGACGCAGGCGAAGGAACACTCTTCCA
GTTCTCGTCGCTGAAGACCATACATCAAAGCATCAGTACTCGAGTCGAAAACGATCGAGA
TCAATTGTGCAGTCTTACCTGTCGCTCACGCCGACCGAAGCCACCATGAGGAAGTGGTTG
TACGCAGGATACTTCTATGCGATTGTAGTCGCGCTGATACTTGGACCAATTCGGTATACT
ATCGGCGAACATGCTCTCCACCACAACGAACCGTTCGGATGGGCCATCAGCTACCTCTTC
GGCAATGTACCGCGCGTGCGATGGGAGGTGTTCCAATGGAATTTGGACGGGTGGGTCCCA
CTACCGACGAGACTGGATTCTGACGCCATGCTCGAATCCGCACAGCATCTATCACCTGCG
GAGTATGTGCGTTTCTTAGTGGTGGGCGAAGCAAACACACGTCTCTTGTTGTGCTTGTAC
TGCGCCGGAACTATCATTGCTGGCCTTGTTGCAGTCTTTTCGCTTTCCGCGGTTGTAGAA
GTCGACACGCGCAGAAAGGTGTTCCATGGCACCATGGTCGCGATGCTTCTTCCGACCATC
TTCATCGATCCTTGTTTTGTCGCACTAGCCCTTGCGTTGGTGCTTGCGATATTTCTCCTT
CTGGATCTGATTCGTGCCTCGCAACTGCCACCACTGTCGAAACCCATTGCTAGGTTCCTC
ACGCCGTACGTAGACGGTCGTGATCTCCGGGGTCCAGTAGTAGTATCACACATCTTTCTC
CTCATAGGCTGCGCAATACCGCTTTGGCTATCGCTCGCAGGTATAGAACGGGCTGGCGAT
GAGCCATGGCAAGGGTGGGATGTCAAGGATAGGGATGTGAGTATGGTGGCAGGGGTGGTC
TGTGTTGGCATGGGCGACGCCGCGGCATCTCTCATGGGCCGTCGCTACGGACGGCGGAAG
TGGCCATGGGCCGGCGGCAAGTCACTCGAGGGCTCCCTGGCATTTGCATTTGCAGTGTCG
ATAGGGCTCGTTGTGAGTAGAGTCTGGCTTGACGTTGGGTGGGACAGTGGCCAGGCAGGG
CAGAAGACAACGAGCGAGTGGGTACAAGACGCACTGCTCATGGTCGGCAAGGCAGGTCTA
TGTGCGGCGGGGGCGAGCCTCAATGAGGCGGTGCTCACAGGCGGAAACGACAATGTGATA
GTGCCAGTCATACTATGGGCTCTTGTGAGGGGTGTCAGGCTGTAGGCAACGGACTCAGCC
ACATCAGGCGGGATGCAGGTACGCAGTAGATAGCCTGGTACTACTAAAACACCATGCACA
TGGCCATTTGCGCAGGGGAGCATGACTTGCATCTACAGCCTCGAGACAATTACGTCAGAG
TTGGGCGAGACGAAGTAGTGCTGGTGGAGGTCACGTCGGCGGCCAAATGAGGGGCTATGG
GTCAGCGATATGCCCCATACTCTACACTCTGCAACTTATCCATGGCAGCCACGGACCATG
ACAAGCAAATCCGTCGAACCCGATGAGCGTGTCCAGGAGGCTATTGCAAGGAGATTGAAC
AGAGTTTGGTCGACGTTGTCCTAGTTGCAGTAGGATAGTTGTAAGGTAGGTTCTGAGGTT
CCAAGCTAGCGGCGAGCACGCGTTATCGGCACGTGCGGCCATAGACGTCCCGCGCGCCTC
AGACTACCGCCTACTGACCACTACCTACTATCCCGCTGCATGCTTTCGCTCTCCTAATCT
CTTAACCCTCTCCGCCGCTCTGCTTTCTTGTATCCAATCTCACGTATTCCTCGCTCATCT
GCCCATCGCGCCCGCATACTTGTTGCCGCCACCGTCGCGTTCACCACCACGACCATCCCT
CAGCGCTATCGATAGCCCGACCACGACGATAGCTCATGTCCAACGCCCTCACGGCCACGC
TATACCCACATCTTCGCTGGTAGCTGACGACTGGCTACATAGACACCAGCAGCCTCATCC
GGGCCCCGGCTGCTCAGCCAGCGCCGCCTACCATGGCCTCACCCCCAAACCCGCACGCCC
CACGGCGGTCGGGTGCATCGCCGTCGACGTCGTCACCCGCTGCCACGGGCTTGGAGCAGA
TTATCGGCAAGTTCAAGCGCTTGCATCACATTGGCAAAGGCAGCTTCGCCGAAGTCTATC
GTGGCATCCACATTGTACGTTGCTGCCCTCACTCTCAAGCATGCATCGAGTGCTAACTGC
GTCCTTGTACAGGAGAAACGGCAGTCGGTCGCCATCAAGTCGGTCAACATGAACAAGCTG
AACAAGAAGCTCAAAGACAACCTCGTCTCGGAAATCACCATCTTGCGCAGTCTGCACCAC
CCACACATCGTGTCGCTCATCGACTGCCACGAGACGCCATCGCGCATGCACATTATCATG
GAGTTTTGTGAACTCGGCGACCTGTCAGCCTTCATCAAGAAGCGCTCCGATCTCGTGAAC
CACCCGCAAACCCAGCGCATGATAGAAAAGTACCCCAACCCAGCCGTGGGCGGCCTCCAC
GAGGTCGTCGTACGCCACTTTGCCAAGCAGATGGCCAGCGCCCTCGAGTTTCTGCGATCC
AAGAATTACATCCATCGTGATCTGAAGCCCCAGAACCTGCTTCTCAATCCATCGTCCATA
TTCTACTCACAGAGTGGAACTCTGGAACGCATGCCTTTGGCCGCCAGCGCAAACTCCTTG
ATACCCGCCACTGGCATTGCCTCGTTGCCCATGCTCAAGATTGCTGATTTCGGCTTCGCT
AGGATTCTGCCAACTACCTCACTGGCCGAAACCCTCTGCGGCTCTCCCCTCTACATGGCA
CCAGAGATTCTGCGATATGAAAAGTACGATGCAAAAGCTGATCTCTGGTCGGTGGGAACC
GTTCTCTTCGAAATGATGTGTGCTCGGCCACCATTTAGGGCCAACAACCACGTAGAATTG
CTACGCAAAATCGAAGAGCGCAAGGATCAGGTCCGATTCCCAGAAGGTCTCGTCAGCAGC
AGGGCCATGAAGACTCTCATCCGCGCACTCCTGAAGCGTAAGCCAACTGAGCGCATGTCT
TATGAACATTTCTTCTCAGATCCGGTCATCCGTGATGAAATTCCAGACATGGTGGACGAA
GACCTTCCTGGCTCCATGCAAGCTTCTGAGCGTATGCAAACCTCTGTACTAGAACCACCA
ATCGAGCCACCTAGACGACTACAGAAAGCGCCTGTTGAAATGGATCCAAGGGCTCCTGAT
AATCCATACTCGCCATTGCCCAGAGACAGGACGACAGCCCCTGGCACAACGCCGCCTTCA
CGGCCCAGCTCTAGACCCGTTTCCGGTAACTTCTCTGGCACTCCACCGCAACACCTTTCT
GCACGAAGGGCCAACAATGCCCCGGCCGATCCTAGCGACGAACGTATGTCGACTCGCGAA
CACCGCCGACCCACTCTTACCAACGCGGCAACCGCACCAGGACGTACCGCTACACTGCAG
GATCAGACCGCCGCACCCACTACCATCGGCCATAGGCGCAAACATTCTCGCGATGAGCAA
GCATCGACACCTACCGGCCTCAAGGAGCACTTTGACCGCGAGCGGATCCCACAGAGAGCG
GAAGCCAACGTACTGAAAGAAGCGGCAGAACGAGCTGCACAAGACAACGCGCTTGACGAG
GGCTTTGTATTTGTAGAGAAGCGCCGTGTGGAAATCGACGCACTCGCAGACGAGATTGCC
AATAGCCCGCAAACACAACGAGATCGTCTCGTTCACCGAGAAGTTCCAATGAAGCGACGT
TCGACAACCCAAGGGTCCCCAACATCGACCACTGGTGCAGTCCCTTCCAAGGCCATCCAG
ATCCAACAAAAGCCAACCATTACCCACCAACGCACGGCTTCATATAGTCGGAGACAGTAT
CGTCCAAGTTTCGAAACCGCTACTTCTGCCTTGTCCAAGGCTATGAACATGGTCAACATT
CGAGGGCTTGGTCTGTCACCACCCGTCATGAAGGGCGTATCTCCCCCACAGGGCTATTCT
GCATTTCCTGCGTATCCAACTGCGCAAAGCAGCATGTTGCTGGTCGGCGATGGAGGCAAA
GTGGTGGGCAAGGACGAAGACACTAGTACGGTTAAAAGAATTGAAGATCTGGCGCAGCTC
AGCCACGTTGTTTACGGCTTCGCAGAAGTCAAGTACAGCCAGCTCGTCCCAGTTGCACCA
AGCGACCCGGCTCTAGGTATCGGCTCCACTGGCGTTGCTCGCAAGCCTAGTAGCGATGTA
ATTGACGACGAGGATGACGACGACGATGATCTGACGCCCGATACTGTTCTTATCATCTCT
GAGGAAGCGTTGGTACTTTTTGTGAAAACGTTGGCAATGCTGAACAAGGCCATGGACTTG
ACCGGTAGTTACTGGAACCGAACTCGACGTAACAGCGGTCCTGACGGTGCAAGCCGAACT
AATGCAAAACTTGGCCAAGTAGTCTCTTGGATGCGCGACCGATTCAACGAGTGCTGCGTC
AAATCTGAGATAGTTGCACGCAAGCTCAAGCAGGCACAGCAGCAGCTACCAGCAGACCAT
CCCAGTCATCCTCAGAATCAGTCAGCGGCATCTGGTTCTACGACTGCGGTTGGTTCTGCC
GAGAATATTCTGCTTACAACTGGCGTCACGGCCGAAAAGCTGCTATACGATCGATCCCTA
GAAATGAGCCGCCAGGCAGCCATTGATGAGCTTACTGGACACAATCTGGCCGACTGTGAT
ATTAATTACTGGACTGCCATCACAATGCTTCAAGCTGTCTTGGAAGAAGAGGAAGATTCG
CCCAACGACAAGGCAGATGCTGAGGAAATCAATGGTCTCGATGGTGAAGACCGACGCTCG
ATCCAGAAGCGTAAGTGCCGTTACAATGTCTTCCGAGGGATACACAGCTAACTGCTACAG
TTCTCGAACAGATGAGAAGCCGCCAACGAGCGCTGAAGAAAAAGCTTGATGCACTCAGGG
CTCAAAAGCGCACCTCCATCACCAGTGCGCCCGCACCACACTCCGTCGGTCGCAGCTCGC
CTTCTCAGGGTGTCGCAAAGTAGTTCCGCAGAGCACAGAGTGCTACACGTTTGCATACAA
CTTTACATTTACTGGCGTCTAGGAACAGGATGGTCTGCACGCCACTCTGGTTTGCTTTTA
TGGGTTTGATTTAGCTTTCTTTCTGCCTGGTTGGGGACAAAGGCGCCTCATGGAGGGCTT
CGGCGTACTCGCATGCATTCGCATATGATACCAGGAACTTGGGTAGCGATGATGTGCAGT
TCCATTTCACTGTCGGGCGTTGTTTGAATCATATAGCGGGTCTGGGTTCAGGGCGCACGG
CTTTGGCGGCGTTTCATCGTGTCACAGAATGATGTCTTGGGTCGTCTTGAGGAGCAGTTG
TTGCGTTCATTTTAGACCGGCCCATAAGGCAAACGAACACGTATCGAACCCTAAGCAGTA
TTATTGATAGGAGAAGAATAAATATGGATTAATGTATCAAATCTGTCAACTTCATGGTAG
GCGTAATGTTTGCAAGTTGGTCATTTGGTTCAGTCCCAGTACACTTGCATTCCTTCAAGT
GCAACTAGGTATCAAAGCTAACCAGTGGGTGGGTCTGTACAATTGCCCCATTTTGAAGGC
GATACAGCAACTGCTTCTCGTGCTCGGCCATCATGTTCATAGTCCCATCACCTGCGATTT
CAAGAGATGGAGACGCTGATAATCTTGATATCCTCCTCCGGCTTCTCCTTGTACACCTTG
GTGTTCTCGATCTTGTGAATAACGTCCATACCCGCAATCGCCCTNNNNNNNNNNNNNNNN
NNNNNNNNNNNNNNNNNNNNNNNNNNNNNNNNNNNNNNNNNNNNNNNNNNNNNNNNNNNN
NNNNNNNNNNNNNNNNNNNNNNNNNNNNNNNNNNNNNNNNNNNNNNNNNNNNNNNNNNNN
NNNNNNNNNNNNNNNNNNNNNNNNNNNNNNNNNNNNNNNNNNNNNNNNATGCTCACCGTA
TAGGGTTTGTCATGTTTCAAGTTGGAGAACTCGTCTGCAAATTCCTTGCCCCATATACTC
TCTCCGCCTGTGCCGTCGCCAAGTGGGTCACCGGTTTGTATCATGAATTTGCGGATTACG
CGGTGGAAGATGACGTTGTTGTAGTAGTTATTGCGCCCGTGGGTGACGAAATTCTCCACG
GCCTTGGGTGCGGCGTCTGGGAAGAGGCGAATGGTGATGTCGCCGTAGGTAGTGTGGAGT
GTTGCCGTCGTACCCGTTGCTGCGAGTGTTTTATCATTCTTTTGTTTATTGGCGCCAGCG
GCACGAGGTTTCTCGTTCTGTACGTCACGGGTCGACTTGGTAGCGCTGGCATCGTTGGTG
TACATGTAGAAGCGGACCTTGCCAGAACCTGTAGAGACCAGCATGGCGTCTCTTGCCTCG
GCTTCTTGAAGCAGTGGGTTCTCGCTTGCTGCCATTTCGACCGTGACGACACCCTTTTTC
TCTGGTTGACCTTGATAGAGACACAGCCATAGTGGTCGGATGGATTCTTCTTGGCCGTAC
AGCTTCACGAGCTTGTTGGTCAGCGTATTGATGACTTTGACTCCGTACATGCTGCCATAT
AGGATGAAATTACTTGTCTCGTCAAATATGACATTCATGCGACCTCTTGTAGTAGGCTGG
TCAAGCTCTCTCTCGATGGCTATCCGTCGACCAAACTCCATGTCCTCTAGGTGTTGGACA
GCGGTGCCGGCCTGTTGCATGCTCGTGATGGTTTCAACTGATTCATCGTATGTCCGATAG
AGTTTGCCCGTTGCAAAATCGAAGACGCGGACCTTTCGATCAGGAAAGGAAAAGGTGACA
AACTGCTTCCCAGAGGGGGATATGGTAAGCGACGAGGGCACACATTTTGACTTTTTGAAC
TCGAACAAGTTGGTGGAGCTCTTCAGCGACCATACGTTGTCTGGCTTTTCATAATTTCCA
TTGGGTCTCCAGTACTCGACCATACCCCCTTGATCGACGCTTACGACACAGTCGAATTCA
TTGTTGTATGCCATTATGCTGACAGGCGCCCTGTGCACACTCTTGAGCGTTTGCAGAGGC
TCCGGATTCTCCCCCCTGCCATCGTATATGCGGATCCAACCATTCTCTTCGGAGCTGACG
GCGAGTTGAGGAAAGCTTGCGCCTCGGCCATGCAGCCAGCAAACCGCGCGAGGGGTATAC
TCGACAGTCAGCATGGCCAGGAGATCGAAGGTGACGACGTCGAAGATTTTGATCGTCTTG
TCGGCGCCTGCAGTGGCAAAGCTACGGCCGTCGGCGCTCACGTTGACAGACTTGATTTCG
CCATTGTGCGCCCTGAACTCCTTGACAAACTCTATACCGCCAAAGTCCTTCTTCCAAAAC
TTGACCACGCCGTCGACGGAGCTCGTTATGAGGAAGTCGGTGTGGGGCGTCAAAGTGGTA
AAGCACAGTTGCTCGCGATGCATGAGTGATTTGGAGTAACGGGTTGCGCCGGGCAGTGCA
GCGACATAGAGCTTTTCGTACGGCAGCTTGCGCTTTTTCCTCTTGGGCGCCGAGGAGGGG
AGAGCCGGACCGAAGTCATCGTCGTCGGAGGAAGTATCGTCTAGAGTGGGTGTGAGAAAG
TTGGCGCGCGTGAGAGGTGCGGAATGGCAATACCGTCTTGAACTTGGGCCGCAGCTTCTC
TTGCAGAGACGGCGCCGTCAGCCTCCATTTCGGCACGCGAGCGCTTTGCCTTGCTCGGCG
ACGGGGGCCCGTTGGCTTGCATCATGAAAAAGGTGCAGTGTGTTTGTCGTGGACGGATCG
GTTGTCACAGGCAGGCTCGATGATGCAGGGTCGGAGCTTCCAACGACGCGCCGCGCTCTC
TCACTTTCTCGGACCGTCTCCCGCATTCCGCAACAACACCAGCGATAGCACCAATACCAT
CGCCATCACCACCGACACTTCGCCCTCCCACCTTTCACCCGGACCAAGGCTGGAACTCGC
CATCACTGACCGCACATAGCTTTACACCTCCACCTTGATCCCGCACCAAACCCGGCCGCC
TTGCCATTACCGCCTCCCGCACCTGCTGCACCATTACAACTACATTCACAACCACACTCA
CATCCACCGCACAACCTCACCATGAGCGGAAGCGGCGACCAAGAGCGGGAACACGCCCTC
GAAGCTTACAAGTCCAAGCTACTTGAGTCGAGAGAATGGGAGGCCAAGCTCAAGGCGCTG
CGACTGGACATCAAGGGCCTCCAGCACGACTTTGACGTATCAGAAGACAACATCAAGGCG
CTGCAGAGCGTCGGCCAGATAATAGGAGAGGTGCTGAAGCAGCTAGACGAGGAGCGATGT
ACGTGGGCATTTGCATCACCGAGAGAGACGCCACACTAACCTCCCCGCAGTCATTGTCAA
GGCATCGTCAGGGCCCCGTTACGTCGTCGGATGCCGGTCAAAGGTCGACAAGGCCAAGCT
CAAGCAAGGCACCCGCGTGGCTCTGGATATGACGACTCTTACCATAATGCGCATGCTCCC
CCGCGAAGTCGATCCGCTCGTCTACAACATGTCGCTCGAAGACCCGGGTCAGGTTAGCTT
TGGCGGTATCGGTGGTCTCAATGAGCAGATTAGAGAGCTACGTGAGGTGATTGAGCTGCC
GTTGAAGAACCCAGAGCTGTTCTTGCGAGTAGGCATCAAGCCGCCAAAGGGAGTGCTGCT
CTACGGACCGCCAGGCACTGGCAAGACACTATTGGCACGTGCTGTGGCGAGCAGTCTCGA
GACAAACTTCCTCAAGGTTGTCAGCTCGGCCATTGTCGACAAATACATTGGAGAGTCGGC
GCGTCTGATCCGCGAGATGTTTGGGTACGCAAAGGAGCACGAGCCCTGCATCATCTTCAT
GGACGAGATCGATGCGATTGGTGGACGACGCTTCTCCGAGGGAACTTCAGCAGATCGTGA
GATTCAGCGAACTCTCATGGAGCTGCTAAATCAGCTTGATGGTTTCGACTACCTAGGACA
GACCAAGATCATCATGGCAACAAACCGACCAGATACGCTCGACCCTGCTCTTCTGCGCGC
TGGTCGTCTGGACCGCAAGCTCGAAATCCCCCTGCCCAACGAAGTAGGACGTCTGGAGAT
TCTCAAAATCCACTCTGGCAGCGTAGTGACGGACGGAGAGATTGACTTTGAGAGCATTGT
CAAGATGAGCGATGGCATGAACGGCGCCGATTTACGCAACGTTGTCACAGAAGCGTAAGT
ATCTTCTTCCCGTGTGACTACAGTATGGCTAACCTACCACAGTGGTCTCTTTGCCATCAA
GGACTACCGAGACTCGATCAACCAGGACGACTTCAACAAGGCAGTGCGGAAGATGGCCGA
GTCAAAGAAGCTCGAAGGCAAGCTAGACTACCAGAAGCTGTAGAACCATAGCCTAGACTT
GGTTGATAATAATTCAAGAAAGAGCCATGAGCATCATGTACAATAGCGTCATAGGAAAGA
GGCTGACATGGTCACACATCTGAAGTTACACTACGAAGTGGTGAATGAATTCACGTCACA
CTAAACTCACATCTCTGTAAAAGCCGACCTTCCGCACCGCAGAGGTTGTCGTGGTGCATT
TGTTCAGTTACGCTTATGGTATGTACACTGACGTCATTCTTAGACTTGCCAACGTGAAAA
AAGCTTATTGTGTTTGTTGGGGACAATATGGATTGATGGCGCAGGGAGTATATGCTTTTC
ATCTCCATCTATTTGTACAGCCATAGTTCATAACAATCCACACAACACTCTGCTTCTACT
GTAGGTATTTATGTTCCTGCAGCCACGTCTTGACATCCTCCGCATCTCTCTCAAGCCATG
CGGCTTTGGCACTGATGGCGTCGATGCTCTGAGACAGCGCCATATCGAAGCCCTTGGTGC
TCTTGCTGCTGAAGAACGCCTGGATATCTTCAATGTGTTCCCGGTGAGTGAAGCCCGATG
TTGTAATGGCAACAACCGAACTTAGCATGCTCAAGCTAGGAGGCAGCCTTCTCTCCAGCT
CCGACCAGTTGTCCTTGACCCACTTCCAAAGCGCGTGACAGCCCTCTGCGTGTGACCTCA
AGGCAGCAATGGGCAGGTAGATGTCTTGGCCCTTGACTTCGTCACTGAGGGCCATGGCGA
GCGTGCGCTGGATGAGCTCTGGCGACTTGGCACGACCGAGCGCGCGAAGAGCCGAGTTGC
GCTCGTCACTTGTGGCGGCGTTTCGTGTCTCGTTGACAATGACGTCGTACTGAGCAAGGT
TAGTTCAGATTCCACATATCGCTGTTCAACGGCTTACTTCTTCTTGCCCACCATTCGCCA
ACACAATAGCATATACGCTGCCGCGGATGTTGGGGTGGATGGCAGACTTGTCGCCTGCTT
TAAACTTCTCAAACATGTCGAATGATGCCTTGGTAATCTTCTCGTCTCCGGCGATACCGG
CAGCACCGAACATGAGACCCTTGAATTGTTGCTCGATATGGCCGTCTTTTTCATCAAACG
TCCATCCCAGCTCATGTGCCTTCTCTGCACTGAGCTCCAACTGGAACTTCTTCAGAGCAT
CCCTGATCTTCTGGTCCTCGAACATCCATGCGCCCCGGAGGGAACCAATGCGACCAGTAA
TCTCCCCCCAAACGACGAACTCTGCCTCATGTTTGAAGCTGTCCAGGAGCGAGAGAATGC
CAGACGTCTTTTGATAGCCAGACGCGGCCAGCGAGCCAGCATCAGCAATCATACCAGCTC
TGTCCTCAACAGTCAAGAGGCCCTCCTTGGCCGAGATTCCAAGTTTCCTCAATCTCTCTG
GCGTGTATGAGGTCCGGTAAAGACCAGAGTGGTCTGCGTTGAGCTTGAAGAAGTCGAGGT
CCTTGAGCTTGAAGTCGGCTTCGCGATCGAAAAGCGTCAAGTCCTCGTCAACCCCTTCTT
TAGTCCGCAGCGCGAGAAAGACTGGATACAGGGTCCGGTCTTCTTCTGGCTTGACGTCGG
CTGTACGGAGGAAGCGGTTTTGCTTGAGGTGGATAGAGTCGGCGCCCTCGGTCACGGTAA
CGACTGGGAATCCGACCTTTTTGGTCCAGATATCCATGACCTTGCCAACGTCTTTGCCAC
TGGCATCAGCCAAGGCAGCCCACAGGTCGCCGGTCTCCGTGTTGCCATAGGCGTGCTTCT
TAAGGTAGCGGCGAATACCCCCCATGAAGGTGTCCTCTCCGACATATTTGGAAATCATGC
GAATGACACTAGAGCCCTTGGAGTAGGAGATGGCGTCGAAAATCTGATTGATCTCGTCTG
CACGCTTCACAGGCACCTCAATGGGATGACTGCTGCGTAGAGAGTCGAGCGAGAGTGCGC
TAGCCAGGTTGTCCGTAACATAACCTTCCCAGACCTTCCAGTCGGGGTAGAAGACATTGC
AGGAGTACCACGACATCCAGGTTGCGAATCCCTCGTTAAGCCACAAGCCGTCCCAGAAGT
CCATGGTTACGAGATTGCCGAACCATTGATGCGCGAGCTCGTGCTGCACCGTCTCGGCAA
CGCGCTGCTTGGTAGCAGCACCACTGACCTTTTCGTCAATAAGCACATCTACAACGCGGT
AGGTGACGAGGCCCCAGTTTTCCATGGCACCTGCACTAAAGTCGGGAATAGCAACCATGT
CCATCTTAGGGAGCGGGAAGGGACTGTCAAAGGTCTTCTCGTAAAACTCCAGCGTCTTTG
CGGCCAGCTCGAGTGAGAACCGGCCATGCTCAATGTCTCGGTCCTTTGGAGCATAGACTC
GTACAGGTACGCGGAAGTTGTTCGTCTCGATGTAGTTGAGCTCGCCGACGATGAAGCACA
GGAGGTATGTTGACATGAGGGGCGTCGGATTGAAGGTGACGGCCTTGCGCTTTCCGCCCG
AGATGGTGCTGTCGACTTGCTTCTCCGACGCCACGTCCATGTTGCTGAGGCAGGTCATCT
TGTCATCGGCGATGAGCGTGACGGTGAACTTGGCCTTGAGGGCCGGCTCGTCGAAGCAGG
GGAACGCCCGCCTGGCATCCGTGGGCTCCATCTGGCTGGTCGCCATGTATGTGGTCGAGC
CGTCGGCGGCCTTGAAGGACGAGCGGTAGAAGCCGGCCATGTTGTCGTTGAGGACGCCGG
AGAAGGTCATGGTAAGCTTCGCCTTGCTGCCGCCAGGGATGGTCTGGTCGAAGCTGACCT
TGGTCGTCTGCGCATCGTCGTCGGTGGTGACATTGGGCGATTCGGTGATGACTTGCTGGC
CAGCCGTGACCTTGGTCGAGTGGATCTTGAGCTCGTTGGTGTTGAGAGAAATCGAGGTAG
TGTCGTCGACGACGTCTAGACTGGCGTGGTGTCAGCGGGCGTCTTGTCGTGCAAGATGCG
CATGTGCCTACTCGATGGTGACGGTGCCTTGGTAGGTAAACTTGGCAAAGTCTGGCTCCA
GCGTCAAGTCATAGTGAATAGGCTTGACATTGACAGGCAGCACCTCACGGCCCTTGGTGA
TGTCAATGGACGAGTGGCCCTCGGCGCCAAAGTGCTTGCACATGTTTCGTCGATGGGAAC
AGTGCCTCACAGTGACAAAGGCAGGGTGTCGGGAGGATGGAGGGGAGCGGAGAGATGGTG
TCGGCGAGGCAGCGGGGTAACGAGGGAGGCGAGTGTTTGACGTGAGCGTGTGCAAGAGGT
TCCGACACGGCTTCAGTCGACTGGGACTGCAGCAAGGAGCGGTGACGGGTCTTGACACCA
GGAGACGGCCATGATGGGTGAAGCGGTGCATCTAGCTTCTCGTCTGCTGCAGCGCGACGT
GCATACAATACCAAAGGACCCAGGTAGAAAGAAGCACGGAAAATGCTCAAGCACACTAAC
TCAATGGCAGCCCCAAAGGCACTAGCAACCTTTTGTTTCTATCAGCACGCTGCTTTAGAA
GCGCACACAGTGAGACGGGCAGAGTTCTTCTCCAAGGGCCCTCTTGTTGATGTTGGTGTT
GCGCACCACATATGGCCTAGTGGAACGTTCCGCTAGCCGGTATATAAACCTTGCCGACTT
GCTCAAAGACTTTTCTATTCAACACGCAAGAAAGTCCTCCCAGCGTCACCCTCTCCGCAG
AGACGCTGTGTGTTCTGGCAATACAGCCAGTTCTTGCTAGAGAAGACCTAGCCCTCGTTT
GAGCCCTTTCGCAATTCCTGCATGAGTGAAAGGGTATAGAAGTAGGGTCACATGACAATG
CTGTGCGTGTTGCTGTTGGCGTTGGACAGAGCAAGTAGCGCAGTCGCAACTCGTACTCTT
AGGTGAATGATGTTCCGACGTATATCTCAGCATGACGATAGACAGGCGTGTATAAAGACG
TTTGTTTCGGAGTTTTGGAGAAATGTAGGGCTCCGAGTACGAAGGGCTCCTACTACGAAG
AAGCTCTTGTTCTCCATGTCGTACCCTGGCTATACTAGCATACATGACATTCTACATTGA
ATACCCAGGATAGTGCTTAATTGCTGATGGTCTGCGGTAACCTCCCTCCTACCACGACTT
AGACATGTTGGACGTGAGCAAAAAAATACCACGCTGATGGGTTACAACAAAACGACAAAA
ACATACAACAGCGGGGATTCGCTAGTGGTCACCCACCTAACTACTAATCCGCCGGTACAC
TGCTTGTATATGGCTGAGCGGACGGGAAGCCTAATTTTCAGTGTCCTATGGTCGTATGTA
GAAGAAAGAAATTGAAATATGTATATAGCGGTAGTGCTACGCGATACTATTTACACCAAC
CACGAGCTACAACGTTTCAATAAGAGACCAGAATAACCGGACGGATAAAGCATAAGGCTG
TGAGTACTTCTAAAGTTTCAAATTCTAGAAACCCGAAGGTGGAAGGAGCGACCATTCGAA
GGTGGAAGGAGCAGCCAATCGCAGCTGCCTTATGTTAGCAACCATAATAGGCAGGCGCTA
GTGGAAATTGATGATCCAGCCAGTGTCTCCCGCACCTACTCCCAGCATCACCACCGCCGA
CAACGACAACCCATTGATCCAGTCTCCCTCCTGCTCCGAGCCAGCTTCACATGACCATGT
TGGCTCGCTCAGCACTGCGTACGGCACGCTCCGCCGCTGCCACGGCCCGCAATGCCTCCA
GCAAACCGGTACGCCTCCCGCATGGCCCAAGAAACCCCGACAGCTCGCGCGAGCTTCATC
GACACCATCTCTCGCCGGGCTGCAATACAAGGGCTTGTCCCGCCTCAATTGAATAATCTG
GCTGACGGAATGGGTGATACAGCGCTTTGCCTCGACATCGAGCTCTGCCGACGGCGCCGC
CTCGGCATGGAAGAACAACGCCCTCCCCGCAGGCGCCACCATCTTCGCCGTTGGTTCGAC
TGCCTGGTACTGGCATCTCTACGGACGCCAGGTTGATGCCATGACCCCAGCCGAAGAAGG
GTGAGTGCGCCAAAGATGATCCGACCGCAAGTCATGTACTGACGCTATGCTTCTACAGTC
TCCACCCAACTCAATACCCGTGGGAGCACGAGAAGTGGTCCAAGACCTTCGACCATGGAG
CGTACGTCCTTCCCGTCCTACCGCACATGCGCATCCCCTAATCTGTCACAGTCTCCGCCG
TGGCTTCCAGGTCTACCGTGAGGTCTGCGCCTCCTGCCACTCCATCTCCCGTGTGCCTTA
CCGCGCCGTCGTCGGAAAGTTCATGACAGTCGATGAGGCCAAGGCGCTCGCCGAGGAGAA
CGAGTACGACACAGAGCCCAACGACCAGGGCGAGATTGAGAAGCGCCCCGGAAAGCTCTC
CGACTACATGCCTGCCCCCTACAAGAACGACGAGGCCGCCCGCGCTGCCAACAACGGTGC
TCTACCCCCCGATCTATCGCTCATGGTCAAGGCCCGCCACGGCGGCTGCAACTACATCTT
CAGCTTGTTGACTGGTTACCCCGAGGAGCCACCTGCCGGTGCCGTTGTCCAAGAAGGCCT
CAACTTCAACCCCTACTTCCCCGGTACCGGAATTGCCATGGCCCGTGTTCTGTACGACGA
CTTGGTTGAGTACGATGATGGCACCAAGGCTTCGACCTCGCAGATGGCCAAGGACGTGGT
TGAGTTCCTCAACTGGACCGCTGAGCCTGAGATGGACGACCGCAAGAAGATGGGCTGGAA
GGTTCTCGCTGTCACCAGTGTTCTGTTCGCGCTCAGTGTTTGGGTCAAGAGGCAAGTCTC
CGCACCTCAGCATTACAACTCGAAACTAACAATCACGACAGGTACAAGTGGGCACCGCTA
AAGACACGGAAGATTGTCTACCAGCCACCACAAAACAAGAGCATCCTCGACCAACTCCCC
AAGCCAAACAACTCTGGCAAGACGAACCAATAAACATTGAGTGGTTTTGCATTTGCGCGG
TTCAGGAGAGCGGGTAGCGGAAGCGTGTGTTCTATATCGTGTACATTGCCAGGTACTTCC
AACAATCAGATTTCTTTGCCTCGTGACATACAGTCCCGTGCTCTTCATGTCGTTTGTTTT
GGACATGCTTGTCTTTCAGTCCCCGTAGGATAGTTTTCTTGCAAACCCAGTAGCATCCGC
TATCCCACCATGTATATCCATAGACCGCAGTTCCACTTCCCCGAAATAGTTAGGCTCGCT
GACCTGACTAAAGCACAACGATTTGAATAGCTTGATACTCCGGGTGTTGTCTTTGTCAAT
CTTGACCCTCAAGTAGCTTAGAGACTTCAGCTTGCCTGTGTCATTTGTTCCTTGTGCGTA
CTCCTCCAGAATAGTCGGCAACGATGTAGATATGTACCAGATGAATGCCTGCAGGGCTTC
TTTCGCGAGTCCCTTTCCTCGGGCGCTAGGTCGAGCAATCATAATCTCCAACTCGCCGAT
CGTGTCCACCTTCTCTGTCCCACAGCCTTCTTGTTGCTCTACGTCATCACCTTCCTCACA
CGGATACAAGAACAGGTTCACGTCCCCTACCATGCGGTCGGGTGCATCTTCCGTTCCGGG
AGAGACCTTGACCATCGTGGAAAGATCCGATGGTGCTGTTGGCGTGTTCGGTGAGGTGCA
GATGACAAAGGTCAATTTATCTGCATCCTGACGCCACGACGCTTGCATAGCGTACTCCTC
CTGAAGCGTCAGTGGCTCGGATGCGGTAAGCTTCTGCAATTCCTATGTTCCAGTCAGTCT
TGGGAAACATTTTAACAGCGCAAAGTTTGATGGGCTCTTGGTCTACCTCATCTTGCATCC
ATTCGTGGTATGTGGGGACGTGGTGAGAACTGTACGGAACAAGAAGAAGGCGGGGTGTAA
GGATAGCTGAAAAAAGTCAGCATCACAATATGGAGCGGTACTTTTGCGATATATACCCTG
GTGTTCGTTAACCTTCATCGTGGTGGTGGTCGTCGGGTAATTTTTTCGAATTTTCAATAT
CCTTCTTCAACGTGACGGCGATGGAACACCATGAAGATATGATCTAGGCGAAAGACTAAG
AAATCTGGTGTTCACACCGAAACCATACGTGCTCAAGTGTTTCGTTTGTCCGGAGTTCAA
ATATTTTGTGGTAAATATTATGTGTCGTAGTTGGAGGATACCAATTGTGCTGATTTACGC
CGCAGTCAAGATCATTTGCCCGGACACCAACGATGGGACCGGGTTCAGGCGATAACCTGC
ACAAATTCATACAGTCCAACAATCACTACCTAGTTCATTCTTGTTTGGTTCTAGTGCGAA
ACATGCATAGTTCCTTACTTGAAATGTCTCGTGGAAGTGCATTTTTGCGCGAGACATCCA
GCGGGAAAGCATTGGGCAATGCTTGGATGCGACACGGGCCTCGTCATGTCTTACTCTCTC
ATAGACCCGACGTCACATCCTACCAACAACAACCGTACGCGGTTGTATGAGTGGATCCGC
TGCAGATACTGCAAATACGAAGCTCTATGCTTCCATGCTGTTAAGACAGATCGACTGGAA
TGCGCTCAAAGAAAGAAACGCGTCCGACGTCAACAACACTAATCTGCACCACACACAGCG
TCTCTGAGGATTCCTCAAACGTCAAGAAATGGATCCAACCCGCGTTTTGGTGACAGGCGG
CTGTGGATTCCTAGGTACTGCCATCGTCTCCGCACTCTTACGCAGCAAGAGATACTCCAT
CACGGTCATAGACGTCAATCCGCCCTCGCTTGGCAGCGACACCTTCACCAATAGCGTACG
CTATGTCCGCTGCAACATCATGGACTCATCTTCTCTGTCCAGTGTTTTATCCGAAGCTCG
ACCTGCTGTCGTCATTCACACAGTGGGTGTCTTTCCTCTAGGCACGAAGCGATACTCCAT
GCGGGGCAAAGACGCCATCTTCAGGATCAACGTCGAGGGAACAAGGAATGTTATTGAAGC
AAGCAGGGAGTGTGGTGCAAAGGCTTTTGTGTACACGAGTAGTGTGACTGTTGTTCTGGA
TGAATTGGATCGCGATTTCAGGAACGTAGATGAACGTTGGCCCACAGGTGGTGTGCACAC
GAGCTACGGACAGAGCAAGGTAACTGATTTCCTCTTTTGTTGTGTTTCCCTTGACTGTTC
CTTGGAACGCGCCTGTTCTCTCTTGAATCACCTTGTTTCATGCCAGTTTTCACACCAGAA
GTTCTCAACTATTCATTTCGCTCACATGAAGTACTGCCTCCTAGCCACCGTAACATCTCT
CATTCAAAATCATCTACCCAAACTTTGGAAAGGAATGGAAAAGAAGAAGCAGAAACTCAC
TCGTAGTAGGCACTCGCAGAATCCATTGTTCTTTCCGCAAATACGCACGACTTCGCGACT
TGTGCTCTGCGTTCGGCCCCCATCTTTGGCCGCAATGACACCGTGTGCATCCCCACAATA
CACTCGTGTATCTCAGCGTACCAAACGCCCTTCATCCTAGGCACAGGAACCAACCTGCAA
GATTTTGTTTATATAGAAAACGTAGCAGACGCACATGTCCTCGCCGTCGGCAATCTGCTA
AATTCGCAAACTGCTGCTGGTGAAGCCATGTTCATTACCAATGGCGAGCCTGTCACAGCG
AGGGCCTTGTGTCTAGCAGTATGGAAGGAATTCGGTCATGTTCCAAGGTTCCACGTTAGA
GTTCCGGAAGGGTTGACGTGGTGTTTGGGTTACTGTGCTGAATGGGTTAGTTGGATGACG
GGGACAGAAGGGGTGCTTAGTCGGGGTATTGTGAGTGATGGATGTCGCGATCGCTATGTC
AGTATTTCAAAAGCAAGATTGTTGTTGGGTTACAAACCTCGAGTCGGCTTGGAAGAGGGT
TTGAGAATCAGCTGTGAGGTAAGTTGAAGCAAAAACTGCGTAGGTCGAGCGGATGTGAAG
AGCAAGGAATGCTAACTTGGTCTAGCATTACAAGGCGAAGTTGGGAGGAAGGAGGAAGAA
TTAATCCAAGACACACCGGGCCATAGTGAGCGTGGTTGTGTCATATGAAATCGACCGTCT
GAACCTTTCTCTCTCCGATAAGGGATGAGTGATGCAAGAGCTGTTGCATTCACGATCGTT
GTAAGGAGAACGTGTTGAGATGTATCATCGTATACCATTGTTCGTCATAAATTGTATGTT
CCGGGGGATCATTTCCCAGCAAGTTCATTCGAGTTACTATCGTACTCGTCTCTACTCATT
CAACTACCTAGTTCACGACCTCTTCGGTCTCATCGATGATCTCCTCTACAATCTCCTCAA
TCTCTTCCTGGTGCCCATCATCTGCCTGACCAGGCGTCTCTCCCTTGAGGGTTGCCAGCT
CGAGGTCGGCTCCTTCGTCGCGCAACCTCTCAGTGACCTCCTCGCGCCATCTGCGCCACT
CATCCAGCATCTCGCGACGAGCTTCCACCACAGCCTTGTTGGCGGAGCTCTTCTTGGCGA
CGTCTTGCTCATCAAAGACCTTGGAGTAGTTGCGCAGGTTCTTGCGAATCTCGGCCTGCT
CCTCCTTGGAGAGAAGGGTCGGGGGGCGTGGGCGCCAGAGGAGCTGCTTGAAGCCTTCGA
TGGCTTCTTCGCGGAGGAGTGTACCCTTGAAGTCATAGAGATGGTAACCGTTCTCCATCT
AGTGGGTGTTAGCAGAAGCAAAAGGACGTGACGGTAAAGATACATACGCGATGACGGAAA
GCACTGGCAACGGTGGCGACGTAGCGGCCGGTAGGGTCCCACTCAATGTCGGTTACACCG
TAGTGCTCGGCTGTATCCATGAGCTGCAGGTTGGCGTTAACTTCCTTGTCACCCTTCTCA
GACTCCTCCTTGGGCCTGTCGAAGCTCATGTCCCAGAACTCGAGTTCAAAAGACTGCTGA
GACTGGAGAGCGGCGACAACAACGAATCGTCCCTTGGGTGACCAGTAGATGGCGTTGCTG
TTCTTCTTGTCAATGGTTCGGATGTGACGGAAGTTGCCAGGTGCGCCGCCCTTGAGCTTC
TCGGGGGCGAAGAAAGAGACGGCAGTCTTGGGACCCACAGCAGCGCCCTGAATGACTTCG
CCAGTGGTGATGAGCACGAAGCGGTTGCCCTTGGGTTCCCAGGCAAAGTTGATAACAGTG
TCCTTGATTGAATCGACGACTTCAACAGGCACTCCCTTTTCGCGGACACGGAAGATCTCC
AGGTTGGTGGCGAGGGACTTCTTGGACTTGGAGTGGCGGTCGACCTTGACACAGACGTAG
GCAGCTTCGGATTGCCAGTGCAGCTTCGCATCAGAGACGTTGAACAGATTTCGCGTGCGC
ACAATCTCTTTTGAGGGAACGGACATGAGACCGACCTTGGCGGGATTGCTACCGAGCTCG
GGTGTCCAGTAGCAGAAGAGCTGCTCGTATGTCTTGATACCTTCTCTCCGGGGTGTTGCT
GGAGCCCACTCAAAGTCCATGACGCCCTCGATCTTGACAGAGGTCTTGTCGAGAAGGTTC
ATGCGCGGCAGCTCGTAGATGGAGATGGATTGGCCCTGAGTCATACGTGCGACATACTTG
TCGTCGGAAGACCACTTGAACGTCGGCCACTGCAGCTTCTTCTTGACGGGGTTACCATCG
GCGTCGGTGCCACCGGGTACATCGATGGTCGCAAAGGAACGCAGGGGCTTGCCTGTGGCG
ATGTCCCAGATGATGTAGTTCTTGCCGTCCTCCTCGAGCGAGAGCGATGGGACCGGGTGG
TTCTCGTCGACCTGGAGTGGGCGGTGGGACCAGGTGGTGAGGTACTTTTCGCTGGGCGAG
AAGTCGACGAGGTTGACGCCGGGATGGGCGAATCGCTTCTGCCTGCTCCATGCCTTGCCA
CCCCACAACTGGACACCTTGGGCGTGCATGGAGGTGAGGTAGGTTCCCTGGGGCGACCAC
TGGATGAAAGACTCGGTCCAGTTCTCGCGGTCGACAACCTGCTCGGGCTGGTCTTCCTTT
TCGTTCCAGAACACGCCGACCTTCTCCTGGCGGTACATGGCCATCTGATCGCGGCTGTCG
GCGTCGCCTAGCCACCACCTCAGGTGCTCCTTCTGTTCAAATGGCGGGATCTCGGGTGCG
TGGTATTCCTCGTCGATGCGGCCCTCCTTGCCGTAGCGGTCGATGTCGGTGAGCTTGTTG
ACGGCCATGGTGTGTTTCTTGTCGAGCGCAGTTCCGTTCAGCTGCTTGACGGCCGCAACC
GCCTCTGCGGGCGCGCTGTATTCGACAAAGGCATATCTGTGATGCCGTCAGCCTAGGTCC
AGTCTGCCATTGCCCGCGGCGCCAGGTGCAACATACCCTTCCGTCTTGCCTGCCTCGCCG
ACGGGCATGTGCACGCCGTCGTCCTTGACCTTGCCCACGCTGTTCAGCTTCCTCAGCACA
AACTTGACGAGCTTGGCCTTGCTGTCCTCGGGAACTATGGGCAATCCATCGATCACGACA
AAGGCATCGAGCCCCTCGTCGAGCCGCACCTGGAACTGGTCTTCAATGTCGGTAAAGTCG
ATTTGGCTCTCGTCGAATTCGTCGTCGCCGTCCATGGGCAGGTTCGAGTATGCGGACGCC
ATGATTGCGGTAGTGAGTGTGTTCGCAGTTGCGGCGGNNNNNNNNNNNNNNNNNNNNNNN
NNNNNNNNNNNNNNNNNNNNNNNNNNNNNNNNNNNNNNNNNNNNNNNNNNNNNNNNNNNN
NNNNNNNNNNNNNNNNNNNNNNNNNNNNNNNNNNNNNNNNNNNNNNNNNNNNNNNNNNNN
NNNNNNNNNNNNNNNNNNNNNNNNNNNNNNNNNNNNNNNNNNNNNNNNNNNNNNNNNNNN
NNNNNNNNNNNNNNNNNNNNNNNNNNNNNNNNNNNNNNNNNNNNNNNNNNNNNNNNNNNN
NNNNNNNNNNNNNNNNNNNNNNNNNNNNNNNNNNNNNNNNNNNNNNNNNNACATACACGC
ATCCCCAACAGCACTGCGCCTCCATCCAACCTGGACTTGATTGCACTCATCTCCTCGTCG
CGTCTATGGCAACGTCTTCATCCCGTTGACGCCCATCGCACAAGTCCACACGCCGCCCAG
GGAAGGTATACGCTAGAAGAACAGAAAACAAATAAGCATCAGCTAGCCCTACGAGCCGCG
CTTACCTTCACCCAAATCCATGTTCGGGGTTTTAACCAACCTTCCGCTTGCCGAGACTCG
CTTTTGCAGTCGTGCGTCCCGTTCACGCGCCCGTTCTGATGGAGAACTGCCGTTGCCTGC
CATGATAGGCGGCAAGGACGGCAGTTTTTCTACGTTGGGTGGGGGCTGACTTCCCACCAT
GGGTGCTGGACGTTTGCCCGCACGTTGCTCTGTCTTGAAGTCAAGATAGCTTCGTGCCGA
GTGCCCAAGTGGGATGGGTGCAGGCAGCATTGGTAATTCTGCGCCATTTTGCAACAGTAG
CTCTGCGACGGGGAAGGCTTTGCGGGTAGGCTGTGCTGTGCCTGGGCGAGTGGCTGAGCT
TGGAGAGCTTGCAGGTGATGCTGTCGCTGAAGGCGATGCTGGGTCGGCGGCTGCAAGCGC
GAGAAATACTGCGTGTGTGCCTCGTGACCGATCGCGTGCATTGGCATTCGCTCGGAGTGC
CAGCGCGTAGAGTACGTTCTGGATGTCGTTTTTCTTAACCGACGCTAACAGCGTCTCCTC
TGGGTTTGCATAGTGTGACATGTTTGGTGTTATGGGTGCCACAAATGCCCGATCAGCATA
CTTTGACGTGATGAAGTGCAGCCTTTGCTCTCTTGTCGACATTGGCCCTGGCTTCAGCCC
TGGGTCTAGCCTTGCTTCCCAGATAGCATTGCTGATGCGGTTGCCGATCTTGAGCAGTAT
CTCGATGATATCGGGAGTAAAGGACGTAACATCCAACGTTAGAGAGCGGACCTTTGTGAT
GTGCGTGCCTAGTGACCGATGGATACCACTGCACTCAATACAGATGATGATGCCGAGATT
GATGGAAACCCAATCAACTTTGATCTCAGTACCGCAATCCGCGCACATCTTGTTGCCAGC
ATCCGCATCTCGTACTTGCTTGAGCAGCTTGCCTTCGTCGCCAAACGTCTCTTCTCGTCG
GTAACCGCCAGGCCGATCGCCCACTGTAGCATGTCGCGCTGGTGCCTTGGAGCCGTATGT
GTTGCGATGACTTGACATTGATGGACTCTTGCCGGTAAGCACTGACGCGATGTCGCGATG
TGTTTGTCCAGGCAGCGAGTCGGTGGATGGCCGGTCGGGCTTTCCTGCTGCCTCAACGGC
TGTCTGCAAAGCATTGTTGACTGCACTGATCCATGACTTCATGTCTTCTTCGTTGGTTGC
CTGATACACTCGAGTGTATTGTGGGGTGATGACTTCGAAACAAAACCGACGGTCCGCGTT
ACGCGCTTCCCTTACCGAAGCCATGCGAAGGTCGATTGGCTCCATATGGAGCTCCAGACT
TTGCTTCCAGTTGGTATACTCTGAGAGTCTGCCCTGATCAAGCACGATCCAGAATCTGGA
CATTGTCAGCATCGTTTATTCAGTTTCGACAAAATGTACTCACTTGTGCCAGGCTTGCTT
GTTCAAGCCCTTGGGATCCACATGGCTTCCAGGCCTGCTCAGTGCCCACAAAAGACCTTC
TTTGCGATGTGCGCCTGAACCAGCTTCGGCCATTGCAGCAGGATCCTTTTCTTCAAGGTC
TCTGATTCCTTTGAACTTGTCCGGCTGTGGCGCCACCATGGCTAGAGTCGCTTTGGTAGT
CTCAGGGCTTTGTGGTAATGCTATTGAGGAGGGAATGCTCGTAGATGAGATAGTCTGAGG
AGGCATGACTGTGCTCTGGAACATGGGCACAAGGCTACCCTTGCGGCCAGGAGGCGGCTC
TGGGTCGGATCTTGACATTGTCCGGGGTACGCTACTCGATGATGCGGCGGGAGATGTGAG
CGAAGGCGCAGGCACATCGTCGAACGTCTTCTTGATCGTCTCGAGTGCTCGCCTCTTCTC
CTCTCTTTCGGTCCTCTGAATCTGAAACTCCTTGTCTGCTTCTTTCACCTCGCAACTCAA
GGCCTCTAGATGTGGCAACATGGTCTCGATCTTTTTTGCAGTCTCTAGGTAGCGCTTGGC
CTGGGCATCGGCATATCGCGTGAGATGGGAGAGGACTTCTTGATCTTTCCGGCCTCCATG
CAGATCCTGCATAAAGGACGAGTAGTCGAAGCGCTTCAGTTCAAAGTTGCGCCTCTTTGC
TTGGTATTTGGAATCGGTCTCTGCGCGTTTCTTCTCTTTCAGCGAGTCCTGTCGTTGCCC
AAGGTATCTTCCCAGATACTGGTAGTAGTCCTTGCTCTCCTCCTCAAAGTCTTTCCGCTT
TGTCTCGGCCTGCTTGATGTCTATGTTGTAAAGCTTGTATATGGGATCAATAATGAGTTT
TTGAATGTTGGTGGTGTTTGACTTTTCGTATCCCAGGATCTCCTTGGCAATCTTGTCGAA
GTAGTGATCAATAGCCGGCTGCACTGCGTTTGCATTGGACGACGAGGCTTCTCTGAGTGC
GTCCATGAGGTCGGCCATGGCATTGTTGCATGCCACTTGAGCTTCCATGGCTGACTCGGC
GCGTTTGAGGACCTTCTTCCATCTTGTGCGCATGTTGCCCGTCTTCTGTTCGAGCGACTT
CATCGTGGCGCGGAATAGCGGCCCATCGTCGGTCTGACTGAGATCCTCGCCCGGACGCGA
CACGTCGAGCTTCACCGGCGCACTCCCGCTTGACAGAGTGGTCGTCTGGCTTGGTATGAG
GCCCAGGCTATGCTCGGGAATGGGCTCACAGATTGGCGATCTCGGGGGTATGTTGTCCCA
CTCGCGGTCTTCGCCCGCGGAGTCGCTCACTCGTGACTCTATCGATTGTGCCGAGGGCAC
GCGCAGTCGGGAAGGGACGCCAAGTTCAAGGCGCGGTGAAGGCGACTTTGGGCTCTGCAG
CTGGCGCGCCGTGTCTGGACTGGTCAGTGGGCATGTTGGGGATGGAACGGGGGGGTGAGG
ATACGGACTCTGGACCCAGAATGTAAAGCTCGCCAGCGTCTCGAGCCGGTGTGCGCGCTG
GTCATACTCGACAAACTAGAGGATATTAGCAGGTGCGGCTACAGAGAGGGGATGGTATAC
ACACACTGCAGCTTGTGCGCCAGCCCCCACCACGCGACTCTGGAGTGCGGGGCGGCGTCC
ATTTCCACGACCACTGGAACTGAACCGACGAATGGCCGCCGGTGGAGTAGTCGCCGACCA
GCTCGACCTGAGGGTTCTTGTGGAGGTTGGGGTTGGCGTGGAACTCGCGCGTGACGAGGT
TGTCCAGGTCCTTTGAGCTCGGGGCGAAGATAAAGGTCAAGCCATTGATGTTGGTGTCGA
CCAGGCCGGTGGGGGCGACATGGGAGGCGGTGCTGGCGCTGTAGCTGGTGGGAACTGCGA
GGTGCTGGCGCAGGATGAAGGTGAAGTTGAAGGTCAGTTCCTCGTCGTTGGGCAGGCGCA
GGAGGAAGGCTGGGGGGCCGTCCTGGTGGTGGGCTGGCTCGGGGTCCTGGATGTACTCGA
TGACGCTGTCGTCGCCAAAGTCGCGCCTGGCAGCATAGCGGGTGGCGGGGAAGGCATTGG
GCGAGATGTTGAGAAGCGTGCGGTTGCGGGCATTGGTGATGTTGAGCGAAGCCACCGAGA
CTGGGGGGTCGTGTTAGCAGAGCGCGGCCGAGGCAATGGTCGAGGGGAACAAGGGACAGG
CGCAAGTCGAAGCTTACATCGAGTCTGGTCGCGCAGATAGAGGTCACCTGCATCGCTGGA
CTTGCTGTGAACTGCACCCATGCCCGCTAGCAGCAGCCCGTCGAGGACGAGGTCTCGGGC
GACGACGAGGAGAGGGGCCAACGGGTCGTGTGCAGCAAGGGCGGGTTCTGCATGGATGAC
GGGCGCGGGCAGACGAGACTACGGGTATACGATATGGGGTGGATATGGGGTAGATATGTC
GGGTAGGATACAACGTTACAGAAGCGTAGTGCAGTAGACAAAGCAGCCCATGCCGCCTAG
GTAAACGTTCCCGTCCCTGCATTTGGGCCCCGCTTCTTTAGTGCATTCCGTCCCCATTGC
AAAAGCCGCATGTACCGCCGCCGCCTCAAAACTTGTCCACAGTACATCCAACATGCCGTT
GCGCATCCCCACGCTGCGCCATGCTCTGCGCCAGCCCCTCGTCAACCCCCGCGCTACCCA
ACGCCGCTTTGCCCGCGTCCAGGATGTGCGCTTCCTCGTCACACACGACTCCCAGGAGCG
CATCCTCGCCAAGTACAAGGAGAAGCTCGAGCACAAGGCGCGCGAAAAGGGCCTCAAGGA
CCTCGACGAGCTCAAGGAACAGTACAAGGACAAGATCGAGGAGCTGAGGAAGCAGGCCAT
TGTGCCCGGCGCAACCGGTCCATTGACGCCGCCACCAGAAACAACCCCACAATCCCAACA
CCAAAAACAACAACCAAAGAGCCCTTGGCCGTCGCCTCCTCCGCCGCCCTCTGCTTCGGG
CTCTCCCTCCGCGCCCCCGCCAGGCGTCAAGACGCTCAATTCCTTCCTCGACCTCGACAA
AGTCAAGACTCTCCCCGAGAAGGAAGTTCAGGCCCTGTGGCGCCTACGACACGCTGCCAA
CCCACAGAGCGTCCACTTCGCTGTCCCGGCCACGACCTTTGCCCAACTCCTCCGCAGCGC
AAAGCAACACCCCTCCTTCGTGCTCCCCGTCCCCCGCGAGATACCTGCCGATGCCTCGTC
TGCGTCACCGGAACAGCCTCAGACGCAGCAGGCTGCTGAGCTGCACTATCTGCAGTTCTC
CCACCCGCACCTTGACACCACCACGCTCATGTTCACAACGCTGGCAGAATTCAAGCTGAG
GGGCGAGTTCGCGAGTCCGCACACCACCATCACCTTCCACCAGGAGCTCGCCGAGAGCCA
CAACCTGGTGCTGGGCCAGGGCCTGGTCATCGAGAACAGAGGCGTGAGCGTTGACGAGGC
CAGATGGCTCGTCATGTGCATGCAGAAGTTCTACGTGCAGACGGAAGAGGGCAAGGGACG
CAGCGAACTGCTCAACATGTTCACTCGCGGAGACAGCGCATTTCAGGTAGAGCGACTGAT
TGATGAGGCCGAGAAGATATTGTAATTCTACATGCCGCCCACCTACCCTCGGAGCGGAAG
CACATGCTGCACTAGACACGTCTGCCTGCAGAGTGGACATTCGGGCTTTTCCCGCGCCCA
GTCCCCTATACACGTCCAACAGAAGACATGTCCACACGTCGTCACACTCGGATCCTTCAT
CTCTTCCAGGCAAAGCGTGCATTTCCGATTGCCACCACCAATCCATCCCATTGTCTCCTC
GTTGTCCAGCTCATATCTTGCTTTTTCCAACGCAGGTGTGTGTGTCCACTTTTGTACGTC
TGATGGCGCCGCTGTAGGGAGGGCAGATGCCGCGTCGAACAGCAACGCGTTGTTGGCGCT
GTAGGCATTGGGGTCCAGGGAGACTTCCGCACCGCCGCCTACAATGGCTGACGTGCCTTG
CGGATGGCCGCCACCCACCGCCGCCGTCGACGATGTGACAGTATTGTGTAAATGTAGATA
TGCCTGTACCGCCATTTGTAACACTAGTAGCACACCCAGGACTTCGTAGCCAGCGCGGTT
ATCGCCCTCGGGCACCTGTCGCGTGAAGATGTATCTTAGGCCCCATATGCGCTTCGAGAG
GTGGTAGTAACTCCCGGAAAAGTAGAATGTCGCCAGAGAGAGGGCGTACACGGGCGATGG
CGACGTGATGGTATCGAGGTTTTCGAGTATGTAGTTCTGCAGGCGCATACCAAGAGGCCG
TCCTATCCGTGCTTTGCTCCCATTCTCCTGTGCCTCTTGCTGTGCTCGTGCTTGCTGTCG
CGCGTACCATCGCAGATTCGCCTCGAGTTTTGCGCGCACCCTTCGTCTAAAGGCCGGCAA
TGCTCTCCCAAGCAGATATGGCCCCAGTATGCAGCTTAGTATGTATCCCGCTCTCCGTCC
CAGAGCCGGCAGTCGTCCACTTTCGCTCTCCACCTGAACAATATCTGTGTATTCCTCGCC
CAGTGTCCGGTTTCCTATCAGTGTGGTGAGACCGAGATAGAGTAGCTCTCCGAGGACTCG
CGTCTCGGATGCGTACGTGTGCGCGATGCGCGCGCCATAGAGCTTGCGCAAGAGTGTCGC
TAGCTGGTCCAGCAGCACACCAGAGAAGTAGGCGTCTTTCTGGTGTGACCGGATGATGTC
TGGGGAAGCGGCGAAGGGGTAGGCGTAGCGTGTTGGAGAGGCCATGTTCATGTCTATGTT
GTTGCAGCGTGCTGAAGAGGCCGTGTTCATATGTCACTTCACTACCGGTAGTTCAGAATG
CCTCGGTTCCGCGCAAAGCAACGCGCGCCCCTAATCACTTCCGGCGCCCCCATGCTCATC
CCGCAAAAGCATCTACACTCTGACGACACGAATCCGCATCTGCCTCAAACTGTGCCAATG
TTTCATTTCTGCCTTCTCATGAGTTCTATCCATCTATACCCTTGACGCCTTGCGACGCGT
TTGCAGCGCAATATCGCATCCTTCATACATACTCTCCATCCCAACATAGCAATGACGCTT
ATTCCTGCCTGCCATCATGGTTGCAAAGTACCACACTGTGACTCGAGGCAAAAGGCCTGG
CTTATACAACTCCCTTGAAGATGCACAACAGCAAGTCATCGACTTTCCAGGCTCCTGGGT
CGAGACATGCGATAGCCTGAAGTTGGCCGCAAAGTATATGTGCCACGTCGGCCGTGTACC
ATATGACCACATACGAGTATTCAATCGCGCCTTTATAGAGCAGGGCAGCTTCAGACCGCA
GCCGTCTAATTCGTTCAAGCAAGAAATTGGCCTATTTGCAAGCTCTCAACAGCTCACCCG
GGAAGAAGAGAAGAAAGCCCGTGTCGATGCGATTCGCGACGAGATTATATATCATTACCT
TCCCGAAGGCCTCTATTATCTGCAGATGAACCATCCCAGTGGCCGAATTCGCCTGGATGA
CGACCAAAAGTTACTCATATACCAAAGAGTGTGTGAACAACTAGGGAAGAAGTCACACAG
AGACATCGACGAGTGTATAGCAGAATTAAAACGTCCACCGTTCGTCAACATCATAGATTT
CGTTGATGTGCTCCGTAAGGGAGGCACATTGAGAATCTTTTCGGATCCACTCAAGTTCTA
CGATTACACAAGGAAAAACCGAATTGATCTAAACTACGCAAAGGAGAGCGAATTTTTAAG
CCCTTTTCTGCAGGAATTGCAGGAATTGCGACGATTATCGTCTAAACCGTACCGAGGCCG
TCAGAGCAATGGTTCGCGACAACAACCTAGGACGCGGAAAGATTCAGCGTTGCTTCTATC
GCCTCGTCCTGGGAACAAGTTCGTCAAACCAGAAATCTCCAACGACCCACACATGGTTCC
TCCCGTTGGCAATTACCAATCCAGTCTTGAACCCCCTCCATTGAGCCCATCACGATCGGA
GTTCAGCTCTTCGTCGAAGGAGTTCGACGAAGCTACACCATCTCCAGTATCATCTTCTGT
AACAACGTCTCCAAGCCATGGCTCAGAAAAACTCTCTACCAACGTCAAAATTGAGCCTAC
TTTTCCTGTAATGCCGGCTCAAGTGCTAGACGATATTGGTGCATGTCTCGAAGACGACAA
AGAGATAGCCACTCAACTCTCACAGCAGCCTTTAAAAGCGAAAGTCGGAGAGGATATACC
GGAGGATATGTTCCAAGACGATGAGGAAATTTCCACTCAGCTCTCACAGCAGCCCTCAAA
AGCGAAAGTCGGAGAGGATATATCGGAGGATATGTTGGAGTATATGATCCAAGACGATAA
GGAAATTTTCACTCAGTTGACGCAGGAATGGCACAATACAGGCCCGGAAGAAAGTTCACG
CACTAAGACAACTGGCAAAAGAAAGCAGAGCATGGCTTCTGATTTGACCCATACAGTCAA
GCGTGCAGGCAAGATGCTTAAGACGCACGGGTGAAGCTCTGTTCCAGCCATGTCATCGTG
TCGATTGCAACCAGACGACCTTGCAACGAACATAACAGACGCAGGCGTCGTCCGCGAGCA
TTACTTTCTCGAAAACTTTCAGCTGTATTATCAGCTTTGTCATCAATGTTATTTTTGTAT
ATGAGATATACACTGAGACCCAGTGAAGATATAATGATCACGCATGTGAAATGAATTATT
CGGAGATTCTTCCGTACACAGCATAGGAGTTTCATTGTTCCACGGGGATGTCTGCTAGGA
TGTGATTACAGTGAGATGGATCATCGACGCACGATTGGGTCACCATGACGTTCACTTTCA
AAAGCTGAAAAACAGATAAGAAGAGAAGAAGGGTGGTTGTAAGAAGCAATATGCAAAGTG
ATTTGAAGATCAATTCTGTCAACGATAGCATATATCCGCGAAGAGCATTGATACATCTGC
ATTGAACATAGACATAGAGCATTTGCGACGATAGGGGTTTACAGCGGAGTGAACTGTGAG
TCCTTCATGCTTGCCATGAAAACTGAAAAGATCGATGATCTCGTCGCCGCACTAAGACAT
CGCGGTGGAGATGGAAGTGGAGTTTCAATCGCAACTCACACTATCTCAACTTTACTTTTT
TGTTTTTGCCTCCAAGTCGCTCGTTGTATTCAGCGACCAAATCCGCCGCACCCTCAAGAT
CTTCTTCGGGAAGCCAGTCGTGACTATCTTCATATCCATCCCATTTGACGAGGTAGTACT
TCTTCCCATCCTCCTGAAAGTGATTGACGATGGCTTCAACCACGTACTCTTCCGCGCCCT
CTGCATCTTCCTCGTCTTTCTGGCTATACTCAGATGAATGGTTGTCCGACGGCACTGCGT
GCATGTGTATGGTATCGTTGTCCACGTCGTCATTAGATTTGTGATGCGGCGGCGGCGGCT
GTGCAGGTATAGTGTCATCTGAGTCGGACGCTGTAGTCGACGACTGATCAAAGAGAAGCG
GTGTGTGTAGAAGCATGTCGTCTGAGGCGTTGGACAGAGGCTTTGCATCGCGGCTAGCCC
GGGCTAGGCCTACGTCATTATCCAGATCCAAAAGCCCTGTATGTCCCTGCTGAGGAAGAG
AAGTAGAAAGTTTCGTTGGTATTGATGATACAGGCAGGGCGCTGTTGGCAACAAAGGCTG
AACGGGCCACACCGAGAGATGTCTGAATTGGCTGTCTAACGTAGTCGGTCAGGCAATGAG
TCGTGATGGGCTCGCTGTCCACCAACTCTTCGCGTGTCTCATCCTCAAGCTGCCGAGAAT
CGAATACCAGATCTCTCGTTCTTCCGCTACCTCTTCCACGACTTCTTCTGGGCCTACCTC
TAGCTCTTGTGGGCAAACTGACAGGAACTTCCAGCCCACTGAGCATACGACTTCCTCTGT
TGGTGCTTGGTAGCTTTGTATTCTTATGCAGTTGCCGGCGTGCTAGATCCTCAGCTTCTG
TGCGTAACGCGACTGCCTCGGCCTCTGCCTCGAGGCTGAACTGCTCTGTTTCATAGCGCT
CCAGTTCGGCCGGAGACACGTACTGCATGATACGTGTAAAGTCCACATCCTCAACCTCCG
TGCGATCAATGCTATCATGTCTGTCTTCAGGTTGGCTGATGTGTGTTATCTCTACAGTGT
ATCGCTCTCGCTTTATAGCATCCTCGGTCTGCCGACGGTAGAGTATTCGTGTTTGCGCAT
TCGGTATGGGGCAGTCGTCAGGAAGCCGTGCGGTAACAATTGCAGGCTCCTTGCGAACGC
GCCATAGCTGTTCGTAGACTTCAGCGCCAGGCGTGTATGATTCCCACTCCCGCTGCGATA
CAACTTAGCGATGTTTCCCGCGACTTGGCTGTATCGTACTATATGTGTCTTGCCTCTACC
CAGTCCTTTGCCGCGTCGGAAGCCGCGACCACCCCTGGGTTCTCTACCCAACATACCCCC
TTTTTGTAAATGCGTAGAGCAGTAAGTACCGACGGTTAGGTACTGTGCAAATGCGAGGGT
TGCCACATGTATAGGTGTCCGTCATAACGAGCGTTGCGCAGTGGGCATGGGGCGCGTATT
GCGTCGCGAAACCGCGGCCAGTTGTTTCCCTCCGTTCAACAAGGCTTATGTCAGCCAACC
TTGGAATGCAACCCGTATAACCCGCCACTCGAGCAATACTTCCATCTCTACTACACGCTC
AATGTAATGAATTGAAAGGCAATTGAGCAGGGACAGAACATCGTTGGATGGTAACCTCAA
TGTAGTGTACGTCGCCTCACAAACGCTCTCGCATGAGTCTGCGTTACCTCGCGAATCTCT
CTCATCCTTGAGCACTCCCACCTCGTACTTGAACCCAAAAGCAGACAACTTTGACTCTCT
TACCTTCTACTCCACTTCAGTTTTATTTCTACTCCACTCTCATTTACTCTACGTCTATTG
ACCCTTTTACCTTTACATCCTAATGCTTCGTGAGGGACAACCTGAGCGATCATTGGGGGC
TCAAGATGAGGAGCGACATTGCATTAGCAATTCGCCGTTCGTGCTAACAGCTTGGTAGAA
GCTCAGGCAGCAGCAGATGCCTAGGCGAAGGCGGATGCTTGGGTGAAGGTAGGTGCTCAT
GCGACAGCTGAGGCGCCTCCCATAAGTCCAGTCCCCCTTTTGTTTAGCAAGTCCTTTGGT
AAGTCGTTTGTCATTCCAGCGTACCATCTGGCACAGATATCAGTGGCCAAGTCAGCCCTG
GCGATGACCAAGCATTGTTCATGGGCAAAACTTAGACACTAGTGAGTTTAGAGTGATCAG
TCAGCAACCCTCAGCAGCACTAACTGCCACGGCCTCAGGACATATTAAGAACAACTGAAG
CGTCGTCTGTAAACCCTCACGGCGCTCAAAATGTCTAATCCCATGCTTGGTTGCCAGATT
GCTCCGCAGTATCACCACGGATATGACTCCAGCTCGTCCAGCGAGTCAGACATTGGAGAA
CATGTGCTCACAACAACCGACTCCGCTCGCGTACAGCAGCAGGCCGCCCCCTTCGAGCGC
GAGACGAACCACGCTATCAACTCTGCTTTAGTAAGGCCGACGGTACTGCAGCGTGACCGC
ACGAAGAGCAGCCGCCGAATCGAATTCGATCAGAAGCCTGTTGGATTCTTCCACTCGTCC
ATGGCTGGTGTCAGACTACACGTGATCAAACTCTGGCTCCGCACCAACCTGATCCTCGCC
GTCGCCATCATGATTTTCTTGTGTCTCTTTTGGGGTGCTTTGTTCCGTCAGAAGGCGAAT
GTTACAAACCTGAGCGTCTGGGTTGTCGACTTCGACGGTCAACCGCCTTATACAGAAATC
ACACCTTTCGTCGGTCCATTCGTCACTCAGGCCATTCGCAACATCGTTGATGACGGTGGT
GTGGTGCCGGGCTATACTTTTGCTCCACCCTGGGACTTCGACAACGATCCACTCAAAGTA
CGAGACAGTGTTTACGACTTCCACGCCTGGGCAGCCATCGTGATCAACCCCAATGCAACA
GCAATGCTTGAGGCTGCAGTGAGGCAGGGCAACGCGAGTTATGATCCGCTGGGCGCTTGC
CAGATCACTTATAACTCTGCGCGTGATCAGACTACGTCCTCGACTTATATCGTACCCAGT
ATGAACACGCTCCAAAAGCGTGTCGTGACTGATTTCGGTCGCGCGTGGATCGCACATCTC
CTCAAGAACAACGTTTCAGTTATCGACATGCACGTCGATGTTTCGCCCCAAGCTCTTACC
CCGGGCATCGAGTTCACAGTCTATGATCTGCGTCCCTTTGGACCACCTATCGCGACACCC
GCGGTCAGTATAGGCCTGATCTACTTAAGTTAGTGATTTCCTCGTAAAAACAACACTCGA
AACATACGCTGACTTAATCGACGATATCTAGTCATCATCTCCTTTTTCAGCTTTACGTTC
TTTCTACCCATTCATCTAAAGTACCTCTCGCCTAGAGGTCATCCACCGCTGCAATTCTAC
CAGCTCATCATATGGCGCTACGTTGCAACTGTCGCATCTTACTTTCTACTTTCACTCGTC
TATTCTTTCGTCAGCCTCGCCTTTCTCATGCCTATGGACCGGCCCAAAGCAGCCCACGAT
CAACCTGCCGATAATCCCAACGCATACGGCAGCGGCACCTTCTTGGTATATTGGATGGGC
AACTGGATCGGTATGATCGCGTTTGGTTTGGCCAGTGAGAATATGGCTATGCTTCTGGGA
ACTCCTTGGACAGCCTTGTGGTTGATTTTCTGGGTTATCAGCAATGTAGCAACTGGCTTC
TACGCCCTTGAGCTAGCTCCAGGCTTTTATCGCTGGGGCTATGGATGGCCTATGCACAAT
GTCGTAGAGCTCACACGATCCATCTTGTTCGATCTACATCCGCGCGTCAGCTTAAACTTT
GGCATTTTATTCGCTTGGGTTATGGCAGATACTGTTCTTTTCCCACTGTGCTGCTATTAT
ATGAGATGGAACACAGCGCGAGTCAAGAAGAATTCAGCCAAGGTTGAGGCGGACTGGCAT
GCAAAAATGACCAAGGAGAGAGAACAGCCTGGTTTGCTAGCAAGGGTCACTACTTTAGGT
GACAAGAAGGGCTGATAGTTCAAGCACGGTTTCCAGAACAATAAGCAAAGCATAACTTTC
TCGAACGTGGCACACAAGTCTTTCTACGATGGCAAGGGTTGAGAATCTTACTGACCTGTA
GATCGTATGAAGCACATGTGTTAGTTTCGGCAGGAAGGGGCGTTCCTGTGAACAACATCA
CCTTGTGGAAATAGGAAGAAGAAAGACAGCAGCAGATTCAGAGCCTGGGTGGAAAAGAAC
AGAAGAAAAGAGTAAAGAGCGGAAAGTCTAAAAAGAACTTAACTAGATCTACTATCATTA
TACTTTTGCCTTCCAGTCCCAGCCCACCAGAGATACCCTGGTAGCCAGTAGTAGACAGCC
TCCAACGATGAACGACATACCTGCCCAGACATTTGCGTACGTATAACTACCGTTGTGACT
TTGGATGAGGGCGCCAGCTAGCGGTGGCCCTGTGAAACTTGACACGCTCACGACGGTAAA
AGCCATTCCCATCCTCACACCTGACTTTTTCAGGTCCTTCTCACGGCTCATACTGCCGAT
CACGGCCGGCCAAAGTGCCTGTATAACGGCGCTTCCACTTCCGTATATGACAGCAAATAC
GTACAAGGTAGCCATGGACTTGATCCCAATCCATGCGAACATCATGACACCACAGATGAA
AGCGAAAGGTATGAGAACGTTGAGGCCCCCAATCTTATCCGCATAATACGTAGGTAGTAG
GCGAAAGACAAACCCCATGCAAACCTGCACGAGAAGCAGGTTGATACTCTGCTGGTAACT
GGCGCCAAGGACATTCCGCGCGTAACTCCCAATGTAGAAGAAAGCGAAATATAAGCCCCA
GAAACTGAAAAAGGCGCCAGCGCAGTACAGTGCATAAGGTAATTCCTTGAAGCTTGCCCA
ATCCACTAGCGGGCCAGTCTTCCTAGGTGGGAGCCGTGTACGATACAAGGCAATGGTAAT
AGCGTTCATGAGCAGCATAATGAAGCCAATGATACGTATAGTCCACGGGAAGCCTAAGCT
AGGCAAACATTGTTGCACAATAACTGGGAAGATGACACCGCCAGTGCAGGATCCGAGCGC
TGTGAAGCCGAGCGCAAAGGCACGACGCTTGACAAAGTAGGTGGATACCAGGGCCATCGA
AGGGCAAAACTGCAGCCCGTTTGCAATGCCTAGACACACGCCCTGGGAGAGAAAGACGTG
CCACACGCTTTTGCTCTCGGCCAACGTGAAGATGCCAAGTATCTGGAAGCATGCGCCAGC
GATATAAACTGGGCGGAAGAGCCCAGCATCCGTAGCACGGCCTGTAAAAGTACCAAGGAA
GAAAAGCAGGAAGACCTGGAGGGAACCAATCCATGATATCGTCGAAGGTGAGATTCCGAG
TGTGTTTTCGTAGTACGTTTGGTATACGCCGAATGATGTAAAGAAACCAAAGGTGGTTAA
AATTGTCAGGTGGGTGCAGAGGACCTGGATCCAAGCTGTAAGGCCACCGTCAGGAGCTGG
ACCGGGATCAAGCGATGCTGCCGAGCGGCGCGAGAGCATGCGTGTAAGAGCAGGTTGACG
TGACTTAACCTGCGGATTTTGCGCTGCTTGATTTTCGGCTCCGACGTCCAATGTGGCTTC
TTGTATCTCGACGTCGTGCGCGCTCGGCCATGTCTGTAGGGTGCGCTGCACATCATCTAC
AGTCTTTGTGGTGGGATGGTCTTCCCGGTCTGCATGCTTTTCTGCGTCGACACTTCGGTC
CGTCATTGTAACTTGCTATTCGTGATTACAAGCAAGCATAAAGAACGAGACAGGTTCGAA
GCGGCATTGCACGTCGCGATGGGCAGAGATTGCAAAGGGTGACGGTTGATTTTGTTGAGC
ACGTCACGGAAATAAGGAAACAGCCACATCACATCATTGCCCCATGGAGCGAATTGCGAG
ACTGCCGCTAAACTACCTAGGTACAAAGACGAAGTGGGTGACTTGATTTTCCAACAATGG
GAAGCCGTAGCGACCACGCCACAACTGTCCTTCGCCTATGATATCTCGTACAGCCTTATG
GGCCCTCGATGAGAAGTACATTGTTCGAGGTGCAGCGAAACATAAATGGGCATCGGAATT
TAGGTTTCGACACGGGACAGGATTTGAGAACGATAAGATCAACACCGACAGACCAGTTTC
CATACGACGTCTTGAAAACCTATTCCTGGCTTTCGAGAGCTATTCCATCTACTTCGGTTC
GCTTGAATTATCTTCTCAGGGTTTGCTGACGCGCAAGTTGATGTCTGGTGTCACAATAAC
TTGCGTTTGTCCGATTATGCTTGTGTGTACTTCAATGAAGGACCTTTGTATGTTCATCTA
TGACGGACTTGCCACTACCGCTATCTCAAGTGACCAACCAGGCTATACGACACAGCTTAC
GGTATGGCTGAGCAAAACTGTACGTGTGTGTCGGTTATTTCAATTCACGGCCATTGTAGC
AACTAAGACGCATGACTGATATATCACACAGCCCGAAAGCGCGCTCGCGTCGATGGCACA
CCACCTCCTGCTGGGCTTTATCCTGATCATCAAGGTCGTCCTAGCATTCCAAACGACGCC
TCGTCAGAATTGCTTGGACCTCCTCCAGCATACAGCCCTGCGCCTGATTATCGGTCTACG
GCACCTTCGACTCCTCTTGTCCGGCCTTTTCATCGAAATGAACCTCCACAAGCATCTGCT
ACTGGCTCACCTACAGGTCTCCAAGATCATGGATACCAGAGTCCAATCGAAGCATGTTCA
CGGAGACTGCCAGAAGATCCTCCTCCTGAGAATCGTTGGCCGCGATCATCCCATCAGGAT
GCACAAATACCTCGGAGGCCTCGACCTCACCAAAGTCCTGTAATACCACCTCAGCAACAG
TCTGCCCCTCCATCTGGGCCTCAGGAAAGACTAGCTCCAAGCTTGGACGATAATAATGTT
GGGTGCAGTCGAATGGAAAGGTCAACAGGTTGCATTAACTCAAGTAGACTCACCAACTCC
ACAGACTGCGTCAACTCCAGTCGGCTCGAGGACTGTACTAATTGCGTCAATTCTAGTCTT
TGTACTAACTCTACGGATTTGGTGGACTGCTCGAGATGCAATGGTTGTCGGTCATGTGTT
GGTTGCTCTAACTGTAGTGGTCTTGTCGACGAAATCGGAGTTCGTAACAAACACGCCTGA
TCCTGAGATACTCCGCACTCCCGCGATCTTTGTTCGAAGGATTCAAAACGATAGACAGCG
GGCCTAATGGCGTCATCTAGATGCGCCACCAAAGGAATATCTGTTGTACCTTCGAGCCAC
AATATGTAATTAGTTCAGGCGCTAAGGGCCCAAATGATCTTAACAAGTTTCCAATCTGTA
GATCATATATCAGGTTGATGTTGAAGGGCACCTTATCGGTACCGATGGCCTTTCAAGCTT
ATCATACCTATGCATGTCAGAAATGACGTCGTGGCTGCATGCCCTTCCCGTCACGTCTCC
TCACCTATAAACTGGGGAACAAGTTATGCATATCCATACGTATTTTGCTCCTAAAGCTAC
TTCCTAGTGTTATCGAACTCTTATTCTCTCATTGTAAGCCCAGAAAGTACGTTCAACATG
GGTTGTGGTGAATCGTCACTCCGCGCAGTACCTTCCTCAGGTTCTGGCGACGGTAATCAT
AATAACACCAACTGCACTGGCTGCAAGGACTGTAAGTTTGTAGCATGCTTCGAAAAACTT
CAAGTCTAACTCCAAATCAACGATTGTAGGCCGAAACTGTACAGATTGCAAAGGTACGCC
CTCGGCAATGGTGTTTCCATAATTCTATGATCCCACTCTCCATACGCCGCACGTTATGGC
GTGATCAACCTACTCTTGCCCTCATGATCAGTACATCTTGGGATTCGATTTTGGCTTATC
TACTCAGACTGCTCATATTGTAAGAACTGTATCGATTGTAGCAAGGACACGTCGTGCCAC
AATTGTATCGGTTGCAAAAGTATGGGCCTTTCCATGCCACCTTCTTGGAAATCATCTGTC
TCTTCGGTCACCTTGACCACTTCCTGCTATCAAACACCTCCTACGACCGCGGACTAATTT
GCGTACAGACTGTACTGGATGTCGTAATTGTACGCGTTGTAAAGACTCTACATACTGTCA
GAATTGCACGGATTGCGAAAGTAGCAGTTACTGCCAGAATTGCACCGGCTGCGATAATTG
TGAGGAATGTCGCAATTGTACTGACTGTACCGACTGCATAAAGTACGTAGCATCATATGC
GCCTGCTCAGTGAGACCAGGGATTGGAATGGCGCAGAGAAGGCTGACAGTTATAGTTGCA
CCAACTGCACTGATTGTACCGGACTGAAGAACGCACACAATCAAACAGGTGTGCATAAAT
GATTGAGATCGATGATAGAAGTTTGAATCAAATGGCTGTGATTTGTAGTGTGTTATGTGC
GTGACAGATAGTTTTCATGCTTTCCAGTCAGAAATGCGATGCAATCGATACTTGGGTCCA
AGCAGCTCACACGTTTCATTCTCGTTCCCGTATTGCCCTTGTCAGTATAGGGATTCAACG
TATTCAGCAAAGATATACGAGACATGCTTTGACTAAGAATGGTTGTCTTTAAGGGAGTAC
GGCCGACTAAGTGTTCCATATTATACGTCCACATTGTGAAGTTGCCCGAACATACAACGT
TGTGCCTCGCCCATAAATTACATTGTTGCCACATACTGCGACTCTGGTCGGCATTAAAAT
GCTTCGTCTGGCGTTTTCCTCTCTGAACCTGGATATTCTGTTGTCACCGATCACGTTGGA
ACATGAAATTACTGAAAGGTTTGATAGGGAAGGATCATCGACAGAAAATGCCAGGAGCAT
TAGCCGACGACCTTGTGCCACGTCTGGTGCCAAAACCCGATCGGCGCAAGAAAAAGAATA
GAGTGATCCAAAAGCCGCCGGCCTGGTATATACCTCTCGAGATATTCCCCGAACCAGAAC
TTCCCAATATCATCCTTTGGCCACCGAAACCACCAAGAAGTGGACCCAAAGTAGAAGATA
TCTTATTCGAACGTTCAGGGTCCGTTTTCATCTTGCGCAGGCCATGAGCCAACGTCCGCT
TCAAAGTACATCGCGCCTAGGCGACGGGTAAGTTCATCTGCCTGAGCAACATGGAAAGAA
CAAACAATTCGAGGGTGTTGCAGAAGCTCTTGGAAAGAAAAAGGTCACAGCAAACCCTAA
ATACCAGGACGTTGATCTGCAGCATGCGTCTCGATTATACCATAGCATCTACATAGTCGG
AATGTACAACTGACTAATGACTTGATTGAAAGTTTGAGAATTCCTAATTACCCTTTTCGA
AAGGAGTCAGACTGAATTAAACTTCCACTAACTTCGATACCAATTCTAATCATCGGAAGC
TCCGCTGTTATAGGACTCGTCTCACTTAATTTTCATACTTCACTCAAAGTTCTCATCTGT
TCCAGATAGCCTAGTGTAATGGAATACAAAATGTCCTCTTGACGCGTAGTCTCCCCATGT
TGTTGCTGCGTGTTAGCTCTGCATGCTTTAGATACTAGTTGCCTTGATGGACCTTTGCCG
AAAAACATATATTTCCTGCAACACTCCCGTCCAGTCAGCCATACGAGAGTCCTAAGAATC
GAGGGAATCATACCGCATACGCAATCACGTCGTCAAGGCGCTCTGGCTCTGGCCAATTGC
TAGTCATCCTTGAAAGTGGCTTCTATATCATCAGATTGTTCCCTTCTCGCTCGCATTATC
AGGACTATACGTAATTGGGATTATGCGTGCATACATAGTCTCCGCTGTATAATTATGTTA
GAAGTCACCACCGAGATCGAACGCCCAGAAGTCAGGGAATGACCAGCCACTCATATCGAC
CTGCATATCCTGCAGCACATCAAAGGTCCCGTTCATGNNNNNNNNNNNNNNNNNNNNNNN
NNNNNNNNNNNNNNNNNNNNNNNNNNNNNNNNNNNNNNNNNNNNNNNNNNNNNNNNNNNN
NNNNNNNNNNNNNNNNNNNNNNNNNNNNNNNNNNNNNNNNNNNNNNNNNNNNNNNNNNNN
NNNNNNNNNNCCTGAAAGCCAACGTGGTGAATAAGTCTAGAGTTTTTCGGCATCTCGAGA
GTATGTCATCGCTTGCGTTGTTGATGTATGCTATGGAAGTGGCAGGCGAAGGAGGAGGGG
GCAGCATGCCTACTGCAGCAGACATACTATACGGATAGGGCCAAAAGGATTAGCAAATGT
CTCATATGAATCCTCTGCGATGGTACGTACAGCCAGCACTCCATATATCCCGTACCAAGT
CGAAAGACTTTGACTTCGAAGATCTGCCTCGTACGTTCCAGGATATCGATTGAAGATGTG
CACAGTGTTCTTGCAAGAAAAGGATCCTGTGGCAGTATCGCGAGGTCCAAGTCCATTCGT
GAGTCCGGGCCAACTGAACGATTTGGAAGAGTAAGATCCGCAAAATGTGTATGATGGTCT
ACATCCTGAGTTTCAGCCTCTGCGGTATAGGACGTGAACGATTTGACCTTTCGACGAGCA
CAATTGTGGTATACGATCTGAGAAAGTGCCAGACCGACCCTGATCACATCGTTCCGGAAG
TTGTGAAGTGCCAGGATACCTCTCGATATCAGGCAATCGTGTATTGCCAATAACGAGCTG
CAGGTATCCACGCACGTCGTGAAAGAATGCAGATAGCGATCGTTTGTGTGAGCCAGTTTT
GCGTACGGCTTATGTAGCAACAAAAGATACTGACGAAGTTGCAAACGAAGAAGCGTAGAA
GGCACAAGTGCGCTATCGTCATTCCAAACGGGGAGGATCGCCAATGCAGAACGGATCTGC
GCATCGTAGTGCAGTACGTCGCTGTAACGGAGGACACTAGAAGGTGTATTCAGCAGCTGC
GTGAGATGAACACGAAGTGGAAGTGATTTTAGAGTCATTGCAAGGTATGATGCTGACGTG
AAGTATTCAGTGGGCTGACCCAATGGCATGTGTTGCGTGTCTGGTGAGAAAGCTTCATCG
GCAAGATTCGCAGGCGCAGGAGTATCGAAGTACAGTCCGGTAAGTCCAGATTGAAACCCG
CTCTCGATGGAAGATTGAAGCTCTAATTCCATGACAGTGACCCACAGTCGCTTCTTCATT
TGCTCATCGAAAGGTGAGATTTTCCCATGCCCGACCAGACACGGATCACGATGCATACCG
GATGTAATGGAGAGTCGAAGTAAATCTCCCGATGCTATCCAGTCTTGCTTCAGTCGGACA
CAATTGACACGCTTAGCAAGCAGCGACAAGCAATGTAATTGGAAGAAAGACAAAGTGACC
CGCTTGCGGGGCTGCTCGCCGATCCAGGCATCACATATATCGATGAGTTCAAGGGCTGCT
TGCCGGTCTGCAGTCGTGTCGCCAATGAAGACGTCATCTTTTGGGGTGAGACACTTTGAG
ATTGCAACAAGCAAGAGAAGTAAGGCGGCAAAGCTGACTGAGCTCTTTTTGTCTTGATCT
GATTCCCAGAATATGCGGTACTCTTTCCAGAAAGATGGCTCGTGTAGAATCCTGTAGCTC
GTTTCCCAGGTCTGGAAATAGAGAGCGACTTGTGCATCGACCGTACTCTTCGTAGGGAGG
ACAGCGAAGACTTCCAGGTCGATGTCGGAATACCTGGCGGTCTTGGCCTTTGCGGACTTT
TTCCTCTGGTCGCGGAAGTCTTTGAAGTCAGTTTTGACGCGCATAATAGAGTGGTCAATA
GTCAAGGCTTCCCGTGTAAATGCCTGCAGCTCGTAATTCTTGATGATGGTCAGCCGTTGG
TACACGGGCATCAGGGTCTGGGCTTGTGAAATATACCATAGATATCATGCTCATAATGCT
TGTTGCGCCATTGAAGTGAGATTTGAAACCTTTGCCTCTGAACATGATTTCTTCTTTGAT
CTCGGGCTCGTCAGGGACAACGGCCTCGAATCGCGAGGGGTTTCTGGTGTCGTCCCTTGT
GGCAAGCTTGTGCTCCAACATCGCGATCCGTCTCTCTTGGGTCCTGAGCTTCCATTGCAA
TGCATCTGGTGAGTCCGAGGAAGGGTTGCTATCAGCTGGCCGCTCGGCGAGGGCAATCGA
TGCAGCGCCCGCGTCAGAGTGGGACTCTTCAAGCAGCCGAGGATCGTATGTACACTCGTG
ACCTCTGCCAGTCTTTTGGCATCGGCCACACACTGGAAACACGCGATCACACTTCATCTT
GCGGTTGCGACACGCGTAGCACGACAACACTTTGCGCTTTTTGCTGGTGCGTCGCTGAGA
CGCGCCATCTTGACCTTCTGTGGAGTTGAGAGCTTCTGGAGAGTTATCGCGAGACCTATC
GCTTATCCACTCGGCACCCGGAGCGGACATGGTGAATGATAGATCGTAACTATGACGTGC
GATGATGGGCGTGGCAGGTGCTGTCGGTGGATCAATGATCCCAACGTATTGTCTCATGAA
TCAGACGCCCCGCAAAAATGTCCCGAGAACTCCTGAGCCTATCAGAGAACTAGCGCGGAG
CTATAGCTTC
>scaffold9|size:198934|1154521:1353455+|Alternaria alternata cx2
ACCATGGCACACGGACAGCGTTCGTCTTTGAAAGTTTATGACTTGCGGCTGATTCAGCCA
CGAGGGATTGGGCCAATGGCAGCTGATCGACAGGCCTAATCTCGATTCGGCCTGGAGAAT
CCTTCTCGCTGCAGCGACCCAGCCCTTGAACTCGAACGCTATCCGTGCGCCAGAGACATG
ATTACGACCCGTGGACCCAATTGACGGCCAGATGTCTGGCGGAAATGCACCTTCGAGTCT
ACCATGAATCGCAAATTACTGAGCCGTCGAGCCAATACACCCTCAAGACTCGTATGTCAA
ATCATCTACTTTCCAGCCAATGGGTGGGTATTTTGCAAAATTCGGCTCGTCAGGCTTCTG
TCAGCTTGACTGCGGGCACCAGCGACAGCAGACCACGCGGACATGTCGTTTCTGCATAAG
ACCGTCAGTGGATGATGGCTCATCGATGATTACGGCTAGCAAGCCACAGGGCTAGACCAA
TGGGAAGCCCAAAGCACACTTTTGGCGCCTACACCGGCATGTAGTCGACTAGGATGCAAA
TGGCTTTGGGCATATCTCAAACGTGAGGGGACGCAGCCATCAAGGCCTACGGAGGCGATC
ATGGAGACAAAGGGCTCCAGGGCTCGCTTCTGCTGCAGGAACCAGGCTTGAATTTGGCCC
GGCTCCTACAAGGGCGGTTATGGCGCCGAATGAGAATCCACCAGTCTACAAGCCCAAATC
TCTTCTGTTCCGGCTGCTCCTTCTGACGGAGACTTGTCTCAAGCTGCGCGGGACGCCCAG
ATGCTGACGAGACTGCTGAGCGTGGCAGTTTTGGATTCACCAGACACTCAGAGCGTCACC
GAAACACTAATCCCCACTAACTATCTGCTATACTGTCGACCAGATATCCCGGTCGTCGGC
TAGCCCGTTTGAGACTTGAACATGGCGGCGACGAATACAGACATGCATATGCTTCAGGAA
AGACCAGCGGCACATCACATCCCTCAGCACCAGCCGTCGTCGCCTTCCCACTCTCTATCC
TCGCCGTCGCTCGTCGAGAGTATTCGCAGCCTTCGCGACGATTCGACGCGCCCACACAAC
GTGCCGGCCACTGCGGACGAGCAACACCAAATCCGAGCACGTCGCAAGCCCGTCCCGAGT
CCGCTGTACCCAGCTGGCAATAACGGGCTCTCATATCAGCAGTTGTCCTATCAAGACTCA
CCACGCTTTGACGAACCGCGCAGTCCGCGCGAGAAGCTTGACGCATTGCTTGCGGAGGAG
CAACATCATACCTCGCCCATTCGCCCAACCAAGCCAGCGCATCCGCCTACACCACCCAAC
TTTCCCGCCCCAAATTTCACGCAGCCTTCGAGGCCGTCTGCGTATGCAAAACTCCGGCAG
GTGTCGTCACCCACGCTGTCCTCGGCTGGAATTTCCCCACCAGCGTCACCCGTCACCATG
CCTCCACCATCGCGGCCGAACCGACCTGAGACGAGACCGACGGTGCCTGTCCGCAACCCT
TCAATAGATTCAGCAGCATCGTCGCTATCTTCGACTGCCTCTCAGAACCGCCCTCCTGCC
AACCATGCGACGCGACCGTCGCAAGATACGAGCACGGCGAACCCACCAGATATGGCCGCT
CTGATAGCCACAGCAGGCTCACCAGAGGCTGCGATGCTGGCGTTGTGGAAGGAGAAGCAG
AACACATCCAGTCACAATGCGCAGCTCTGGCGGCTGGTCGAGAAGCAACGGTCCATGATC
ATTGGGCTGCAGAAAGATCTCGAGCGCGCATTGAAGGACAAGGACCGCTACCGCAGGAAG
TTCAAGGAGTATGCTGAACAGGTACCACCAGGTCCTGGCTCACTACAGAAGTCCGACACT
TTCGACTCGGTCGTGGAACGCGAGACTAGCCAGTCGCCAGCCCTCAGTGAGCCAGCTGGC
GAGCCCGCTAGGCCCAGCGACTCCAAAGCCGGGGAGCACAAGACATCGCCCTTGACACAA
GAGCACCCCGCGCCACATCTCATACCAGACTCGCAATTAGCGACCTCCCCGTCTCATTCT
ACCGCATCGAATCTGTCGTCAGCCGTGAACTCGCCCACCGACTATTCCGTACAACCCCTT
AGCCTTGGTAGCAAAGGTCTCGGCCTCGACGCCACCTTGCTGCAGCCCGGTGATGCTGTT
CAACCTCCAGAACAGGCCTCGAAGCCGACTACGCCTCCCCAGAATAACTCAGATGTGACG
ATAGTCCCAAGTGATTCACAGCTCCAGCCTCCACAGATATCGCTGATCCAGGCCACGCCT
GTCATTGGTGGTGACGGTTTCGAATCACCTCCTAGAAAGACTCCACAACCTCTGCGCAAG
GCCCCGCCAGCTCCGCTCAACCTCTCGAAACCCATTACGACTAGCGCACATCTCCACCAA
GCTGTGCACGGCGACGATGTTGATTCAGACTACGATGATACATTGGAAGTGGACGAGATA
CCTGTTGTGGAGCTGCGGGGAAGGAGGAAGACTCGGGAGGAAGATGATCGAGTCCGCGAA
GCTATGTATTCGAAAGACGAGGAAGCTAGAAGCAAGTCGAAGAAGAAGAAAAGCGAAAGC
AAGAGCAAACAACAAGCGACGCCATCTGAAACACCAGCAGGCGATCAACCTCAGGCGGTC
CCGGTTCCCCTTTCGCCGCGTCAGTTCAATGCGCTGCAATCAGGCCTTCCACTCTCTCCC
CGTCACCCACCTGCCAACTCTCTAAATGCTCTTCTCAGCCCTGCCAACTCGGATAGTTCT
ATGATGGCCAACCGGAGTGTTGCATCGCCACTCATGAGTCCAGGACTTCCTTCCAGCCCC
AGACCTACTGATAGGCCACTAGGGTCACCATTACCAAGAAACCCTAAGCAGTCGATAGCA
TCACCGCCCATGTCGCCAACTACCACCAGTCAATCAGCTGGACGGCCGGTACAGCAACAA
GTTCCTCTCCCGCCAAACACACCTCAGTCTTACCAGTCACCTCCAGTCAACCAGAGTCAA
CATTCTAATCAGCTCCGCAAAGAGTCGTCTACAGGCCTCTTGACAGTACCAGGTGCGCAA
CCTAGTCCAGAATCGCCATCAAGTAGCCCTACCTTGAACGATGTTCCGGATGCAGAGCAT
GTCTATCGTGGACTCGTCTCTGATCAGTACCCTGGACTCTTGCTCCCTCCCAATGCACTA
CCTTCTATTCAAGTCAAGGTCTTCTCGTCCCGCCTTCGGCCGTCACGTATGAGCATGCTA
GCTCCTAAACCACAGGAGGAGGACCCTGTCTTCATTCTCGCCGTCTACGCTCGTTCAGAC
AACAAACAGCTATGGCGTGTGGAGAAAACGATTGCCACGCTACCCTCTCTAGACTCTCAG
CTGAGGTCCATGTGCGATTTCCAGGGACAACTCCCAGATCGTGGTCTTTTCGGGGGTCAT
GCTCCTGCCAAGATTGATGCTCGAAGGGTCGCGCTGAACCAATATTTCGATACTGTTCTA
GAAACCCCTATGAACGAAAAGACAGCCTTGATTGTGTGCGAATATCTTTCCACTGATGTC
ATTGGCGCACAAGCTGGTGACAGACTGGCCCCCGAGCCCACACCGGGTCCAACGGTGTCT
GTTCAGAGGACGCAGCGCAAGGTCGGTTACCTTACTAAGCGTGGCAAGAACTTCGGGGGC
TGGAAGGCACGTTTCTTCGTTCTGGACGGCTCAGAGTTTAGGTACTTCGAGGGCGAAGGT
GGTGCGCATCTGGGAACGATCAAGTTGCAGAATGCACAAATTGGGAAACAGTCACAACAG
CAGTCAAACCAATCGCCACAACGAAAGGATGACTCCGAGGACAATCAATATCGACATGCC
TTCCTCATTTTGGAACCAAAGCGGAAAGACTCGACAAGCTTAGTTCGCCATGTGCTGTGT
GCAGAGAACGATGAAGAGCGAGATGCTTGGGTTGAGGCGCTTTTGCAGCACGTCGACATA
CCAGATGAAACTTCACCAATCGAGATTCGCGTCCCCTCTGCCACACGTCTACAAAAGCAA
CAGGCCAGTCAAGACTCAACGCGCTCGCAGCGGAGAGACAGCCCTGATGTGGCAGAGCAA
GATCGCTTACAAGGCCTCAGCTATGATGACGCCGTTCAAGCTCAAGCGCCTGTTCGCGGT
CCCAACCACCGAGACATGATGGTGGAAAAGGCTTCACGAGGCTCCCCCAAGGAATCATCC
TTCCACCAAGACAACTCAGGTCACTATCCTGCCATCTCTGGACCCAGCAATGGAACCCCA
ATCAAGGACTCTGAAAGCTGGGGCAGCAAGCTAATGGCGGGACCCACGGCAGTCAAGGAT
AAGAAACGCAGCATATTCGGCTTCAGAGGTCGCGGCGGTTCTTCCGACCTTGCGCCAGTA
CAAATCAGCACCCCACTGCAGTCAACCACGGAACATCGTCTACCCCCGGGCCGCAGTGTT
TTTGGCATCCCACTTATGGAAGCTGTAGAGTTCACACAGCCTGATGGAGTCAATGTGGCG
ATACCAGCTGTCGTTTACAGGTGCTTGGAATACCTCCGAGCAAAGAAGGCGATTAGCGAA
GAAGGCATCTTCAGGCTTAGTGGGTCGAACATTGTCATCAAGGGCCTACGCGATCGATTC
AACAACGAAGGCGATATCAAGCTGCTGGACGGGCAATACTACGATGTTCACGCTGTTGCG
TCGTTACTGAAGTTGTACTTGCGGGAACTACCGGCCTCTGTTCTAACTCGGGAACTGCAT
CTTGATTTCCTCAAGGTTCTCGGTAAGTATTTGGCCTTGAAATTGATGAAAATAGATAGT
TCGCTAACACATCGTAGACATGGACGAGCGTAGCAAGAAGATTCAGAGCTTCAACGTTCT
TGTACACAAACTCCCTAGGCCCAACTTCGAGCTGTTGCGACACCTCGCATCGTTCCTGAT
TGAGATTGTGGACAACTCGGGAGTGAACAAGATGACAGTGCGAAACGTCGGCATAGTGTT
TGCACCAACTCTGAACATCCCAGCTCCGTTGATATCTTTCTTTCTTACTGATTATACCGA
CATTTTTGGTGCTGCTCTTGACGAAGCCAGCTCTCCGATCCATGAGATTCGGAATAACAC
GTCACATTTAGGTGACGATGCTATTCGATCCCCAAGGAGGCAGATGTTTTCTGATCTCCC
AACGCCTGCGTACAACGAGACAACGTTCCAGCAGCGTATGGATCGACCGCCTCAAGGCTA
CCAAGGAAACAGCGCTCCCAACTATCCACCTCCGCAACCTCCACAGCAATATCAGCAACA
GCAACAGCAGCAATACAGTAACCAACAACAGCAGGGTCAATATAGTGGCTACGACTCAGG
CTTCATTCCGATGCGCCCCAGCTACGACACCCCAGCCTACGATCAACCTTACAATTCTGG
AGAGGGCTACGGTAGCTTGAATGGAGTGGTACAGTCGAGTGGAGCGCGCGAACAACGGCA
ACGAAAACGAGAGAGTGGCATGCTCCTCATGAACATGGGCATGGGTGGCCAACGCAAAGG
CTCGGGTGGACCGAACGCGCAACAACGCGGAGATGGACGATACGATCCACGAATGTACTC
GCAAAACAACACGCCCAACCCCCTAATGGTACGAGAAGAAACGGCATTCGACTGAGTTGA
AGCAAGCCTCGGACTCGGACTAGGCCGGCGAACAACGAACAACGATACATGAAGGGATGT
GTATACCAAGATTTGTGTTTAATTTTTGGATTCCTAATTCAGGACCACGGACTGGATCTT
TGGTTTTACTTTGGGCTTGGTTTGGTTCTTCCTTTGTTTTTCCTGCGCGTGTCTTGTAAC
GGAGATATTTTCCCCAGCGATACCAGGCGTTTTTATGGACAGGGAAAGCAAACAAACGAC
TCGCGAGGAGTTGTGTGTCTGCTTTTTCTCTGTGTTGCATACCCCATCGCCCTCTTCGGA
TTGTTTGTGCGGCAGCTTGGCTTTGGCTTTAGCGTGGCGCTTTTTTGCGATGTGTTTTTG
GTTTCTACCTTCGCTGAGATATCCTGGTTACTTTTTTGTTACATGTTTGGCGTGGACATG
CTAGATGAGGATTCTTGTATTGGGCATCTGAGCGGCTGGTTGGCTATGCAAGTAGAGTAT
CTAGCTACTACCGATGGAAAACGAATTGAATCTTGCAAGGACGTTTGAAGTCATGGTGTT
TGTGTCGTTGCGATGAAGTCTGTCTGCAAACGTGTGAGGTTCGTGATGGGATGGCGTCGA
GCGACATGCGTTGGTTCGGGGGGCTAGCGGCTGAGCTTGGGCGTCGAGGCGCATTCGGGA
CATGGCCGCATCTTCCTCCTTTGCGATTGACGTATTTGCTTGTTTGAGACACAAGTCTGG
CGGCACAGGGATAGCAAGCCAGGTCGCGAGCTCAGGCGTCATAGGGCCAATCCCATCCCA
CAGCGCAACCAGCACAGGCACGACTAGTGGAACCAGACACAGAGCACCCAGAGCTAATCC
CCGGATCGCGTCACAGTCATGGACGACAAGCCTCTGCCTCTGCGCGCCGACGAGCCCGAC
TCTCGAAACAGCCTACGACACATTCTGGCCGCAGACCCCCAAATGGACGACTCCAAGCCC
GACGCATCCCAAGCAAACACGCCCGTCCCCGACGAGAGCGAAGCGGGCGGCGATGCGCCA
GATGCCTCGCGCCCAGCCAACGACAACGACCCTGCCCGGCCCTACTACACGGCCACGACG
ACGACGACGCGCCGCAATGCCAACGGGAGCGTGTCGTCCGTCTACAGCGGGAACAAGATC
AAGCACCTCAAGAAGGACGATGGCATTCCCCTGTGGCGCAAGGACATCCAGTTCGACTTC
CTCAAGCTCGTCTTCGAGGACGACAAGCGCGTCTTCACCAAGCAGTCGGACAGCACCAGC
GGACACACCTTTGCCGACATCTACCTCGATGCCATGGCCAAGAGCAGCAAGTGCAGCAAG
ATCCTCAAGGACAAGCTTCTGACCGAGCGCCCGGCTGCCATCAACATGGCCATGGTGTGT
CTGCTCGTCAACGTCGGCCGCATGAACACCACCCTCAACTGTAGGCCACATGTGCGACTC
TTGACACCTCTCCTCTAACACGTCACAGTCTTCCCCGAGATGCGCGCCCAGCTACGGACC
TACCACTCCATCCCCTCCCTCCAAGCCCACCAAGACCCCAACGCCTACAAACAGCTGCAG
GATGCGCCGCGCTTAAAGTCCATCCTCAAGGGCGCAACTGAGGACCAAGAGCAGCCCAGC
ACCATCGAGGAGATCATGGCAGCTTCCATCCCGCGCACCAATCCCGTCAACCTCATCTTT
GTCCTGTCGCAATACGCGCCCAAGATCTCGGAGTTGCACTTCTTCCCGCCTCGCGATTTC
TTCGACCTCGTCATGCGCTCTAACCTGAGCAGCAAGAGCAGAGCCACAGCCTTCCTGTGG
CTCATGTGGTGGTATCTCGAGAGCGACTTCACCAAGGAAGCCGCCGAGAAGAATCCCTTT
GGCCCTGGCCAGATGGGACCCGCCGACGACCCGACTACAGCCGAGTTTCCCATCAAGTGT
CCGCCTTTCGAGATACTTTCGCCCGAGCAAGAGGCCCTAGAGAACGTCGATTCGGTCGAA
GAGAAGACATTTGGTGAGATTAAGCGCAAAGAGAGGACTGCTATATTGGCAAGCGACATG
GCGCCCGTCGTCACAGGCCCCAAACGGACTAACAAAAAGGGTGAGCACTCCAACCAGCAT
GCGTTTCGCCCCACGTCGGACCAATTCTAACATTTCTCAAGGCTTCAATCAAAACCCCGT
CTTCTCAATAGCCGCCGATGACGGTGCTTCGACACCTGGGCGTGACAGACAGTCGCCATC
CCATGGTAAGTTCATAGATTTGACTCCTGAGGCGGTACTCTTCTAACGTCAACAGGCTCT
GCACGAGGACGTGGCAAGCTTGCCAAATCCATCATCGAACGAGATTACCCCTCAGACACC
GACCGAACCCGCTCAGCATCACCTCCTAACAGCGTCTACAATACAGCGAAGAAGGTGGCT
ACGCCCAACATGCGCATAAATACCCTCCTTAACGAAGACGGCCCCGCTTCATCTCCCGCA
GCCAAGGGCCCTGGCCGCGGGAACTGGTCCCGCAACCGCACATCAGGGATAGGCGCCGGA
GGAACACCAGCAGCACGAAGCTTCAAGACCAAACTCGACGCACCAACCTCGCAAGACGGC
CAGTCCCCCTCTACATCTGCGCCCACCTTCAACGGCCCACACGGCTTCTACCTCCCACTC
AACGGCTCCGATCCGTCGCACAAACGAACCCGTCCCCTCACACAACACCAACTCGCCGTC
GAGCAATACCGACGACGGCGCGTAGACGTCATCCTCGACCGCGGAATTCGCATCGAATAC
GCCGCCGCCGCAAAACGCCGTCGCAAAGCCAACCCCTTCATACGCAGCTGGATCCGCTGC
AAAGGCATGGCAGATGGCTACGATACAGACGAAGAATCGCATGCGCAATACGCCCAACTC
TCCGACTACGAACTCGGTACCAAGACCCCGCCACCCATGCCCTCTGGTCTCGTTCCCTTG
GATTTTGGCGGCGAAGTCAACGACCACGGCGAGGAATCTTACTACCGCGCCAAGATGCTT
AGTAGGGCGCTGCGTCGTCTAGATCGCTGGGAAGGAGGTGGAAAGAGGGGGTCTAGAAGG
AGGCTCAAGGGGGAGAGGGGCAGTGGGCTACCAGACGTTAATGAAGGGCGACCTGTTATC
GGCAGTGAAGATGAGGATGACGAGGACGAGGATGGCGACTTGATGGATGTGGATGAGATG
GAGAGGAGGGAGGCGTTAGAGGATGAGAGTGCTGAGGATAGCGATGACGATGTTGATATG
GAGGGTGAGAGGAGGTGGGATTCTAATACCCTTCCACCTTTGCCTAGGATGGCGTAGATT
ATTATGTGGGTCTCTTGGGCTGTTCCAGTCTTGGTTTCTTATTCTTTTTGCAGGACGAGG
AGATTTCGTGTATCAATATGTTGGATTGGGAAGCATGGCGTTATGTGTGACATGTATGGC
TGTCGGAGGATTTTTCACCAGCAAAATAGAATGTTTTACCCGGTGTGTTTTGTTTGTTAT
GACATTCTTTCTGGAGCTCGTTTATGAGAGAGAAAGAACGGACCATAGTATCTTATGGTT
TCATTCGTGGCTGTAGTGTTTTATATACATCGACAACCTCGAACAAAGAGTACTGGGCTA
GTAGAATTGGAGTTGGCATCAATCAAGCACGTGATGCTTGATCCGTTGATTGCGCTGTTT
GATACCCTGTTGACTGGTGGCAAGATACTGTTAAGGCGAGGATCGGGAGCAGAGAGCACG
AAACATGGTGTTGCTAGTATGCTTCACTTCGATCATTCCCTTATCTCCTAGATCACAATA
TATATCACGCAAGACTGGAGGTTCAGCTAGGTAAGCATGCAGCAAATCAATTTTACTACG
CTAGGACTAAAGCCAAACTAAACGTCCAGTGGTATCATCACGATGAGGATTAGCGAACAA
TTTAACGTATGAACTCCCCTCCTCCTTCGTCTCTTATGCTATCTTGTCTCTCCCACTTTT
CAACACCCTACTCTCTTGCACTCCTACAACAGAACACTCCAGCCGATCGTCTTCGCAGAT
CGCTTGAACTCGAGGACAGCGACCACGACAACACCGACGGACGACTTGGACCCGGACGCG
GATCCGGTCCTGGACCTTCCTAAGGCGCAATCGTATAAGCATTCCCATGCTCATTATCGC
CACCAGCGTTTGCATGCCCATTAGAGGCATAGTTCACATGGCCATTAGCCAGCCCATTCG
TATGTCCGTTTGTAAGCCCGCCCGTGGTGGCATGGCCATTCAGTCCATTAGCAACAACAT
CCTCGCTATCGTAATGTAGACGCAGACTTGTCGGAATAGGACTCTCCTTTGAATTAGAAT
CGAGATAATGCCGCATCGTGATGCCCGCGAGTTTATGCTCGGTAACGGTAAAACGGCCTT
GCTTACCGGGCGCGCGACGTACATTTGGCAGTTTGAACACTTCACGAAGCGTGGCAGCGA
GAGAGGGGCCGACAAGACGCGCGCCAAAGCAGAAATGTAGACCGTGGCCGAGTAGAATGT
ACTCTTCAAATGGGCGGTGGGGATTCATGATCTCAGGGTTGGGGAACGCAACCGGGTCCA
TGGCAGACTTGGACGTGGCAATGAGGATCGTGTGACCCTTTTTGATGGACACGGGGCCAC
GGGCACCGTCGTTGACAGTGATATCTCTGGTTGCGACGCGAGGGAGACCAGGAACCACGC
CCACATGGCGCATTCCCTCGTAAACGAAACCTTGTAATTCGCGGTCCGATTCTGCATGAT
CCATGTGCGACAGTTCCACGATTCGCGCCTTGTACTTTTCGTACCCGGGCGAGAGGAACA
GGTCGATTAGCAAACTAGCTTGCTGGGTCAGGTTTCCGGCCACGGGTGCTCCCATGCCGA
TACAGTCGCCTACCAAGTCGCCAATGGGCAGCTTGGTGTCGGCAAGGGCGTGGTAGATGC
GGTCGGCGTGTGGACCTACTTCAAAGGCGGAGCCCTTGGCCATCCAATCTACCAAGCCTT
CAAGACGCCCTGTCTGTGTCTTCAGGTGGGTTTCGAAGATCGAGCGAAGTGGTGCTGCGG
CTTGCATCGCGCCTGCTCGCAGTTTCCACTCATTGTGTGGCATGATGTTGAAGGATTGGT
ACATGACTATCAGTTGATTAGCAGGCTGTTCGTAATCGGAAATGGCTGGTGTTGTAACTT
ACATAGAACAAGATATGCGAGAAACGCTTCGTGGATAGAGAGTAACCCTCTAGGTTGCTC
TTGTGTCTTCAGCGGAAGTGCAAAACGCTCTGCAAGCCAGAGGATTGGCGTGATGTTGGT
AACATCGCGAACAATGTCGATACTCATTCTACCCTTGGCGCCTTTAAGTGAGTTCTGCTT
GATGAGTTTCCGTACGTTGGTCGTGAAGAACTCATCGATGTTCTTCTCAAAACCCTCCTC
GAAGAAGACCTTATGCAGGATTTTGGACCGCTCGTCATGCTTCTTTTGCTCGTCCCATCC
GATCATGAAGTCATGTCCAGCCGTGCAGTTGCGAATAGCTGCCTGGTACATGACAACAAA
GCTTTCACGATCATTGAACACTTTCTTGCAACCTTCTTGCGTCTGGACACTGATGATGTC
GTAATCGCTCGGAGGGCGTCTGAGGTCATACTGTTCAACCACCTTATTGCCTGTGAGAAT
CTCTTTGGCTGCTTTGGGTGTGTAGAAGGGCAGCAGCGCGTAGCTTGAAGTTCCTTTGAA
TCCACCTGGGAGACCCTGGAAGAGCAGCTTGGGAAATACGCCGCCATATGCTCCTGGTGT
ACTCTCTGACAGCAGAGCCGCACCCCACTGCGTAAGAGTGTTACTGTTGAAGTCGTAGCT
CAGGAAACGGTCACCACGAACTAATGCAACAGCATCGTCCAAGATACCTCGACCAGTTGT
TTGACCGGGACAAACGCCACTTCCTGGCATAGCGGGCTTCGTGCACTCAGCCATTAATCC
CGGGTATAGTTCCATATTCTCCATATGACCATACAAAAGCTCGGCTGCCCGCGCCGTCTC
TTTGTCAGAGCACCAATCCTCGAATGTTTCGTACGGCTTCAGATTAAGATACCGACGGAA
TTCGTTGAGTGTGCAGACATTGAACATCTCACGGGCTTGTAACTGACCCATGAGATCGAC
AACCTTGAGACTGGCTGGTGTACCATGAGCACCAAAAGCGTGAGCAGGTTCTTCGATACA
GTCTTTGATCAGCTCTGAGAGTTGAGCATCGTTGAATCTGCCATCGGCTCCTCGCTGAAG
GCCTCCGAAGGTCCATTCCCAGGGCTTCTTGTTCATCAAGTCGTGACCGTACACCTTCAT
AACCTTGTGGAACATCTCGATTGTTACATCGTCGATGTGACGTAAGTCGGGGAAAACGGA
ACGGATGATTTCTTCCATCCAATTCTCGTCGGCAGCACTGAGAGCAGCATGCCAGTGGTA
GAGAACAGCGAACTCCACGGATACATGACTGCCAGTTCCGCGCTCGACACGTGTACCACC
TTGTTTGATCTCTTTACCGAGATCGAGAGACCATTCTGAGTTGGCTCGTGGGGTGTTCAA
GATGGCAGCGACGTAGTCTTTCAATACGACTGAAGCAAAGAAGCCAACGTTGATATTGCG
AGTAATCTGGAAGATGTCCTCGTCTTGCCTAACAACGTGTTAGACCCATTTAGGGAGTGG
AAGGTGTTTAAGACTTACCATTTTCTGTCCGCTTCGTCTAAACTATCCCACGGCTTATAT
TTGCCGTCCTCGTTCACTGACAGTAATGATTCCGCAACATGGTTGTGGTTCCTCGAGAAC
ATCAAAAGTACAGCGACTACACCAGGAGGCATCATCATGATGCGCTCCGAGGCGATAGAG
TCTGGATATATCAGGCCATTCTTGTACGTTCGCACGCGCGGCTGCTCTTTCTCTGTGTTG
CCGTACAAGGTGCTGAGGTCAACATAGCTCGAAGTCTCGTTGATCCAAGGGTCTGTCCTA
GAGGTTTGGAAACATTCGTGAATGACGATAGTTGCGAAAGAGAAGAACAGGCGATTGAGG
CCAGAAGGATGCTCGCGGAAAGGCCTATCGCGCTTGAGAAGCGCCTCATACACGTCTTCA
ACGTCGGGCAAGTTTGGTCCTACAAGTAGTTGTCAGTCCCAATTCGCAAGTCTGTCGTAC
GGGAGGATTACTTACCTTTCGGTTTAGTCGGAGGCACGTTGCGCGCATACGGCGATCCTG
CCTTGCCCATTTCAGGGTTGTGAGGATTGTTTCCCGAGCCGTCGTGCTTCCGGTATCTTG
CTGAAGGTCCAGCATGTGTAGGCGTTGGGTGGGGCAAGTCATTCCAGAGCATGCTAATAA
AACCGTCTGAGACTTTTGCGCTGAGACCGCTGTTCAGAGGCAGTCCCTGTAGCATCTGGA
CTCCCTTCTCGAGAAGAAGATCTTTATCGTCCAAAGGCTCGCCTGATGCCAATGTTGTAA
TAGCGTCGAGAGCAAATTTGGCATCCTTAACACCGAGACCTCTAATGTCGCTGACAATGC
CAGTCTTCTGGTGGTTCTTCAGCCCGCTCGCGGCTTCCGCCGTTCTGCCATCGCTTGCTT
GCGTAGGCTTTCTCCTGATCTTTCCGATCAATGTTTGTATCTGACTAGGCATGATGAATA
GTTGTGCGAATAACCATGTGGAAAGGAAGGGAATGGGCAGAATATGAATCCCACGACGGT
AGGGAAGTCAGAAAGTAAGTTCAATGCAGCTTGCTGTTGATCTTGGAAGGCGCAATGCTC
CCCACACGAGAGCTTGGCCATGGCAAGCAGCGACGAGCCAGTCCCATGACGACGATCGCT
AGCAGCTTCGGTGTGTTGATCAGCATATGCACTTGGCGAACAGTGTCCTACGGCTTCCAG
TGAGGGCGGGTGAACCCATGCATGCACCAGGGCGGAAAGAGTAGCGTCTTGATCTTGATA
TTGTCAAAGCTTTGATAGCTGCAATTATGTGAGTGTTGATTGGTCATGAGCTACTTCGTG
GAGGGTAGCACTAGACGGATGCTGCGCTACCTTCACTGGGAACTGACAGAGGGGTGTTGA
GTAAGTCCAAGAGACGATCTGTGGGCAGCGTCGATAGGACCCACAGCGTAGCAGCACCAT
TGGCCCCATTGGGGATGGAACTAGAGAGGCCCACCTGTGATGATCCATGGATGGTTTTTG
TAACATCACGAAGCATGCTCAAAAGAAATGTGTATGCCGCACGGGTACACCTGCCACGTT
TCAGGCTTCAGCACCCAGTGATTCTCTGGGGACCCGTTGTGGTATGATTTTGGTAATCTG
ATGCCAGACTGGATGTGCACTTTTGCGCAGGTGGCGGTCGACGACGTGATAGACAGAAAC
GGCGACCTGATCTTGCGACCATTCCAAACAGAGACGTAGACGAAAGCCATAGATGAACTT
TCAAGCGATCGGCATCCTGATTGAGCAGCCTTCGGCTGAGTAGTAGAAGAAACCCCTAGC
GCTTGCGGGCCCGGAATTGACCGATCCTATTTCCCGGCGGCTGGTCGCGCATTCATCTGC
TAGCGAGTGAACAAACGAAATGGAGTTTCAGCTGATGCGGTGGCGGTCAACAACTGGAGC
GCGAGCTTGCAAATCTCCGAGTAGGGTGCGGTATCGAGCTAAGTACTAGCATCCGCAGTC
TGTGGCCTACGGCCTGTCCCGAAGCCGTAAGGTTTACTGTTCGGTTCATCCAAGACGCCG
GTGGTGGTTGCGATGAGTGGGAAGTGCGATCGATAGTCGAGAAGACGGGAATCGAGACGG
CTCTGCACGGACCATGACCCACAAGTGATCGCTAGCAGGGTAGCGCCAACCACCTCTAAA
CGACGCGACGTGCTTTTCCAGCTCATATGTCGGCGAGCAGACCTACACCAGCAACTATCC
TCTGATCGGCACAGCTGTGTTGAACACGCACGCTTATGAAACCAATAGAAGTTGACACGA
TTGTGATTCCCTGCACCGCACTCAGCATTAGCTTGCGGGGCTTCTCTGTCGGAACGCGTA
TCATTGCGTGCATCGGTTACCTTCAGCCAGGATGGTGGCCGGAAAACGACATTGGCTCAA
TTGTGGTGAAAGGGTTATCCAGATTTCTTTTCACGATCAACTACGGTAGAAGACGGGGCA
GCGTGCGGTGCATCTGTCGTGTCTCCTGTCAGCCAACGCTGCAACATATGTGTTGCTTCC
ACATCATCTACATAGATACTTGAAGTGGGGGCGTGGAACAGTGCATGGTAGCTAGTTCGT
ATCAGCCATTCCAAAATCAATGACCTCTGTAGGGCGGACGGCACTTCGAAAAGATCAGCG
GCTCCTGATTAGAGGCGGGACTACTCCGAACCCACCACACGCGACATCGACATGTCGATA
GGCGAGTGTCTTTGCAAGCTGCATTAGCAATGGCGATCAATATCTTAACGTGACTTGATA
CGTTCGGAAGCTTTGGGAACAGGCCGGAGGGGAGCATGCGTCAGTTGTGTTAGGCCACTG
CATCCGATCCCCGCGATGATAGAAATCACTTGGCTACCTAATGCTTCGCAACTGCTTCGT
TCTAACTACGAAGTTGCTACCCTCTCAGAATCTCCTTCCTGCTCGAGTTCCACGTTGTCA
GTATGGCGCGTATAAACCCAGAGCAGTCACGCCTCCCTAGCGTTTCACCCCAGCTTCCCG
CACAAACACCTAACAACAACCCTATGGATTACGGAGCAGTATCGCGACGTCCGAATCATG
TGACCAAGAAATTTGTCCTGTGCTTTGATGGTACAGGTAATAAGTTCTCGGGTACAGATT
CGGATAGCAACATCCTGAAGATTTATCGCATGCTCGATCGCAATGGGGACGATCAATTTC
ATTACTATCAGCCCGGAATCGGCACCTACGTTACGAAAGCCAATGGATCTATGACCCGAA
CAGGCCGATGGGAGAGGTTTCAGTCGTGGTATGCGAAAGCAAAAGACAGCGCGATAGGTA
TGTTCGATCGGACTTGGCTGCCAAGCATGAGACCTAATCTAGTATAGGAACTTCATTCGA
CCAGCACGTTATGGCAGGATATAAGGTTAGTAATTAACTGCATGAAACAGAGCAGCAGCT
CCGGTTGCTCGCTTGAAGGAGCAACCATGGCGCATAGCACTGACACGCTTTGGACAGTTC
CTGATGAGATACTATACGCCTGGCGATGACATATTCTTCTTTGGATTTTCACGAGGTGCC
TACACAGCTCGTTTCCTTGCGGAGATGCTCGATCATGTTGGCCTTCTCTCTGTAAGCGCT
TGTTCACCATATATCAAGAAGTTTCTAACATGCAACAGGCTGGAAATGAAGAGATGTGCC
AGTTCGCATGGAAGTAAGTACAGCCTGAAGTCATTGTAAAACCCTCACTTACACTTTTGG
TCAGAACATTTCAGAAGTGGCAATGTCGATTGCCGGAAGAGAAGGGTAGCAAAAGCCGCA
AGTCCGGCGAGAAATCAGAAAAGCTAAAGCTTCTCGAATTCATGTGCGCGTTCAGGGAGA
CATTCAGCCGCCCTGTAAAACCCATACGCTTCCTTGGTCTTTTTGATACAGTCAACAGCG
TGCCTGCATTCGAGAATGCATGGATGCAACGCAGCAGGTTCCCGTATACTGCAAGAAGCA
GTGCGAACGTAATACGTCATGCGGTCTCTATCGATGAACGGCGTGCAAAGTTCAGACAAG
ATCTCATCTCCCAGGAGAAGCCAGACAGATCAATGCTTTACAAACACCGTCATCACAAGC
ATCGGCAGCAAATGAAGGATATGATCCACAGTGATCATGAGGATCATGATTACGACGAAA
AGGATCACGAGGAACACCAGGATAGAGGTCGGCGGGACACGTTAGCACCGCCTGAGCGAT
TCAGAGATCCACATGAGACTTCAGGCGTGCGCAGCCGTAGCGCAGACCGCTCACAACTGG
ATGGTGTTCATGGCTCTGCTACTCCTTCAATGCGATCGTACGACGCAGCAGGGACTTTCA
ACTCTCAAGACGAGGATGGCGAACAAGACATTCAAGAAGTCTGGTTTCCAGGGTGTCATG
CAGTGAGTGCATTTTACCTGGGATAGACCTTCAAAACTGACAATGCGTAGGACATTGGCG
GAGGATGGCCTCTCGGTGACGATGATGCAGCCTTGAGTCACGTAGCGCTGGTGTGGATGG
TGCGCGAGGCTCAAAAAGCTGGTCTCGACTTCGACGAAGACAAGTTGGAGGCCCTGAGCT
GTTGCCATGAGGAGCCTACAACCACCGTTTTGCAAGCCCAAAACAACATACCGATGATTG
CGATTGATCCTGCATCACCCTCACCAGTCATTCCACGCAAGAATTCGGATGCGCCGTCCA
TGGATACAGCAGGCTACACTGACGACGACAACATACTTTCTCATCACCGTGAACACCCGA
ACACACACTTCCATAAACACCTCCACAGCGCCGCAACTAAAGGCCGTATCCATGATGTTC
TCCAGTTCAATAATGGCGCCAACCGTATGGGCGTCGTCTCGTGGAACATAATGGAGTATC
TACCCTTTCGACGTATGGATCTACAAGAAGACGGAACCTGGAAAGCAATCAGATGGCCTT
TGCCTAAAGGCGAGACCCGTGATATACCCGCCGATGCCGTTATCCACAGCAGCGTGATTA
AGCGTATGCGCGCAGACCCAACCTACCGTCCTGGCAATCTGATAGTAGGTGGTGGTGGGA
GAGGTGTCAGGCACGCACCCAAGGACATGGGTATGGGTCAATGGGTTGTCGCTTGTGATG
AAGGCCACCATGTAGGCGAGTGTTTCAAGCGCAGACACCCACCTGAGAGGACAAAGACAG
ACGAAATGGAGCAGCCTGCGTGTGATGGTGGTATGCAGGTAAGCTTCCTCTGATCGTGAA
TACCGAGAAGGCGGAACTAATTTTCAGTAGGGAAATTACTTTGCTGGCCGCAAGAAGTCG
ACTGTCATGTAGACCAAGACACTAGTCCTATGCGCCGCTTCTACCTAGATAGTTCCTGAA
CACTGCTTCCAATTTACACCGCTTTTAATCTGGACGTCTTGAAGCCGGTGCTCTTCGCTT
TCGATGGTGTCATATAGTGAAGTGTGTTATTGAAATCATAATGACGTGCATGCCGTACGG
CCTCAATACATGATCATTTATATCGTCTTTTCAAATCTTCACTCATCTACCTAACATCTT
CTTCAAGGAACCTTGTGCTCAAGCCTTCTGCGCATCGTGACCCCAGTTCTTCAAACTCTT
ATAGCTCTTACTATCGGTGTCTTTCTTCGCCTTCTCTTCTTGCGCAAGATGCCTCTTGCA
ATATGCTACTACCTTGCGCATGTGATCGATGTCTTCCTGGTCGTATTTACTAGCTTCTTT
CTTTGGATTCTTCTGCAAGATGGCAACAATTTTACGGCCTGAATCATGACCGATTGTTTC
GCCGGAGCCGTTATCCTTGGACCTGTAGGCGCCTTAGAGACTGTGTATGCCATGCAATTC
GCAATGTCAGCATTGCATTAGAAGGAGGGTTTACCAGCCGGCTCCCTCGGACTCTTCGCT
GCCGAGCCAGTCTTGTAGCTCGTCTGCTGACATGTTGACAAGCTCGTTGAATTCCCTTGG
GGCGCCGTAAGCACTTGGCCTCGCCTCAGTTCACACAAGCTACTCACTCAATTACGGTTT
CATTGTCCTTGACCATCTTGCTATGTGTTTAGGAATCGTGATAGGTAGTTCGAAATGAGT
ATTGTCCAGGGTCTTTTTGCAGAATATGCTGTCGACGTTTCCCAGTTCGATATGCTCAAT
CCGCTCTTCAGCGTCGCGATGTCATGACATCACGACCACGCCCTAGCGCTACTGATGGCG
CCCAGCCTTGGAGCACCAAGAAACGGTCGCACGTGACCTAGCGGAGCGCGTCGCGTCTCG
CAGTTGGCATGAATGTCTCTCACGCAGCCAGGCATTGGCGCAGGGATATTGGCGCAGTAA
AGGATACGAAGACTGCATCAAGCCGTATCGTCTCGCCGCGTTCTCGATGCAGTCTATACT
CCCTTCCGCACCAGAAGCTGGCGACCTCTCGGGTGCGCTAAACTGTATGGAGCGGAAAAC
TGCGAGAGTCAGGTCTGAAGCAATTTTGACGTTGGACTGTGTCAGCTATAAATCCAGCCG
GAGGTCGCTGTCGTGCGAGAAGTTGCTGCAATGTTGGTTTCGTTGTTCCATCTCCAGCTT
TCGTCTCCAGCTTTCGTCCCCAGTGCTTACTACTTAGTGAGAAGTTTTCTCCAGTCTCCG
CAGCCTCCGCAACCCCTTCTTCTCCTCACCACACGCAAGCTCCCCTCAAAGTTTTCACAC
CCACTCCGCGATGTGGGAACTACCGAGATTACGGCCTCACTTTCTCGTCCGCTGCGGGTC
GGACATGCCAAGTCAATGGAATGTTCTTAGTGGCTTCCTTGAGCCTCATGTGGGCCTCCT
GCACCAATCCGAACCAATCTGTCGCCGCAACCTGGCTTACGTTGCATCCAAAACGGGTCC
CTCGCTATACCTGACCGGAGGAAGACTGCAAGCGATCGGAGATTGCGAATCAAAACAAGC
GCTGCGACAAAGCTTATGCCGGTTCACGCGGCATTTGTTTAAAGAGTCGGAGGGATGGTC
GGAGAGAGACTGGTGTTGAGGGTTGCACAGACCTGGATGGGGTCGTACACATCTCCATCA
TCCCCACTGCCGAGAGAATCTGTCGCATCTTGAAGTGAAGTATCTTCACCGACATGGGCC
CGGCCGAGGAATACGCGTCGTTGAGTCGACATCCACAAGTCACGCGACTATCAGTAGGTT
CCTGGGGATCGGCTGTGCGGCACAACGGTCCCTGAGGCTCGTCGTTGTATGCCATGCATC
TGAATGCGGGGTGGGTGTCAGAGGCGTTCAAATCGCATTAGCAGAACGTCCTGTACAACG
CCTACCGTCAGATGAGCATGCAAGAACACGATCCGATCCATGTGAACTCTAGGCTGTGTA
TCTCTTTGGGGGGACTTCCCGGAACGTCGGGCGGATTTGGCTTGGCCGTCGAATCGCGAC
CAGCTTCCCCACATACACGCCCCTTGTCCCCCAGCGGCTGCGTCGCATTGACAAGCCCAC
TACTGCAGTTTCAGACCCCCCGGATGACTTCTGTTTGGCTGTGGAGGAGGACAAGCCAAG
CTTGTAAGGCCGCTCGCGCGCAATTTCGTGTGACGGCGTGGCGCGTATGACGTAGAAGCC
CCGGAGTCGAAAGCTCGGCGCGATGCTGGGCATTACCGCATAACGGGACACGGGATTGGA
ATTGGCATTGATACTTAAGAATGGATGTGTACCGGACGAGTAACCCCATCTTGCCTTGAA
CATCAATCTTCCCGTGGTCAAGTCGTCTTACAATCATGGGTTTGGGCAAAGTGTAGGTTT
TGATCCGGTTGAAGTACGCATACAGTTGTGCTAACTTTTACAGTGCTGTCAAGATACGCG
GCGCCGAGTGCGGCATTGAAGCCATCATACTTGGAGTGATTACTTCGATAGGTGGTTTCC
TGTTTGGTTATGACACGGTATGTACCATACATGCTCTGTTTCCAATCGTCCAACGGCTTA
TTCAAGATAGGGTCAAATTTCTGGAATGCTCATCTTTGAGGATTTCATTCAGCGATTCGG
ACAGGACCAGGGCAATGGCGAGAAGGCTTTCAACCCCACGATTCAATCCTTGCTCGTTTC
CCTCATGTCCATCGGTACCCTCATCGGCGCACTTGCTGGTGCCTACACTGCTGATTGGTT
CGGTCGTCGACGCAATCTGACCGTTGGTGTGGCCATATTCGTTATTGGCAACATCATCCA
GGTCACCGCGATGACCACTTGGGTACACATGACAGTTGGTCGCATTGTCGCAGGTCTTGG
TGTCGGTATCCTGTCTATTGGCGTACCAATGTACCAATCTGAAGTATGCCCTCGAGAGAT
TCGTGGTGCCGTCGTCGCATCTTACCAACTCATGATCACTGTCGGAATTCTCATCTCCAA
CATCATCAACTACGGAGTCCGCGACAACCCAGGCGAGGATAGCGATGCTGCCTGGAGGAT
CGTTATCGGCTTGGGAATCGGCTTTTCCATTCCTCTTGGTGTCGGTGTACTTTTCACACC
GGAGTCTCCAAGGTGGTTGGCGGGTAAAGGACGATGGGAAGAGGCACGCATGTCAATGGC
CCGTCTCCGAGGCCTTGTGCATGACCCCAACCACGAGCTGGTCAACTCGGACTTCAAGGA
GATGGAGGATTCCATCAACGAACAACAGAGCGCTGGACAAGGTACCTGGATGGAATGCTT
CACTGGCCAGCCATCCGGCATTCCGCTTCTTGCTTACCGAACCCTTCTCGGATGTGCTCT
GCAATTTTTCCAGCAGTGGACCGGTGTCAACTACTTTTTCTACTACGGAGCGACCATCTT
CCAGTCGGCAGGTATTGACGACCCTCTCCAGGTTCAACTCATTCTTGGCGCTGTCAATGT
AGTCATGACCATTCCTGGATTATGGCTCATTGAGCGAGTTGGTCGTCGTGTGCCTCTCGT
CGTTGGTGGTCTGTGGCAAGCTGTCTGGCTGCTGATTTTTGCTATCATCGGTGTCGTGCT
ACCGCCACAGGACAACCCGGCCGCTGGTATTGTTATGATTGTCGCTGCTTGCATGTTCAT
CGCAAGTTTCGCCTCTACCTGGGGGCCTTTCATTTGGGTTATCATTGGAGAGACGTTCCC
ACTCCGCACTCGCGCGAAGCAGGCCTCTTTGGCTACTGCTTTCAACTGGCTCGGTAAGCT
ATACATCTTCAACACATCAAATCTATTCACTAACGCTCCATGTTAGGCAATTTCTTGATC
GGTTTCCTTACACCGTACGCTGACGACGGTATCGGCTACGCCTTCGGTTTCGTCTTCTTC
GCATGCAACTTCGTTGCGGCGGGTATCGTTTACTTCTTCGTATTCGAGACCAAATCATTG
TCTTTGGAGAATGTCGATATCATGTACTCGGACCCAAGCATATCGGCTAGGACCAGTAAG
AAGTGGGTCCCAGCTGGATACATCAGCCGTAACGAACGTGACGACACTTATTGGGAGCGT
CGTCACAGTGCTGTTGGTGCTACTGGTGCTGCTGCATCGGAGAAGGTCGGCGACAAAGAT
GTTGATACTTCGCCTGAGAGGGGCATGTCAACGCACCACGAGAGGGTTTAAATATACTCC
CATGGTCAAATACAGGATATCTTTACCTAGGCAGTCCAGGTTAGAGATGTTCTCGCACTG
CCGCTGTCTTCTAGCGGCTCCTCCATTTTAGCACTGGGCTACATACCGCCAAGAGGCGTA
CATAATTTAGACTTTATTCAATTCCAACACATTAACAATTCGCTGCCTCTGTGATGTGAG
AAGCTCTTTTGCATTCCGGAAAGGTGCCGGCACAGCCACCCCTGCTAATTTTAGCGTGGC
GCATGTCACAAACACAAGCGGCAACGCGTCAGCTCCACGTCTTCTCTCCAGCCACTCTCC
GCTTTCAAACAACAAGATACAGTGTCCTCGCTCGTTTTACACTTCTGCCGCTCATTATCT
AGGATTCTTTTCTGCCCAACTACGAACACTGAAATACCGGAAGATACGAATACGGAGCTA
TGCCGCCAGCAGTACCACTTCACAACACCAGCAACCTCGCCAAATTAGCGCGTCGGGCCC
TGGTCACAGCGGGGCCGGCTGTCGCTTCGCAGGCCTCGCATCACTTCGAGCGCCGCGGAT
TGAGTGTAAATCATACTCAAGGAGTTACGCTAGGTGTTATTGCTGCATATGTTGTTGTTA
TTGCGTTGTTGTGGAATTTACCGTATGTGCGATGGGTGTTGTGGCCGTTCAAGGTATGTG
CACCGTAGTAGCCCTAGGAGAAGATGGTCTGGAATTGAGATCATCAGTGTGGTTGATGAC
CGGGTTCCTTGAGCTTGCAAAATCAGCATAACAGGAGACATGGATGGCTGATTGAATCCA
CAGATGCTAGTCATTGCCTTCCACGAATTCTCTCATGCAATAACGTCTTGTTGTACTGGT
GGGCGAGTAGAGTCAATCTCTCTTGATCCTCATGAGGGAGGTGTGACGCACATGCGCGGC
GGCAAGCAATTCATTACTCTCCCTGCTGGCTACTTGGGGTCTTCATTGATCGGCGCTTTA
CTTACGTTCTGCGGTTTCAACATCGTGGCCTCCAAAGTAGCGAGTATCGTGCTAGGCGTA
TGTTTCCTACTGACATTGTGGTGGGCGAGAAAAGACTGGTTGACGATTGTGACCATTCTG
CTCAGTGTAGGGTTGCTTGTGGCGTTCTGGTTCATCGAACATGGCGAAGCGTTAAGGTTC
ATGGTCGTGAGTACCCCTTCTCGTCCCTTCGAAAACCGTCGAACTAAAAACTTTCCAGCT
CTTTATCGGCGTCATGTCTTCTCTATACAGCGTGTGGGACATCTGTGACGACCTCATCCT
CCGCAAGGTTAATTCTTCCGATGCCAGCGTCTTCGCCAAGCGGTACGGCGGTTCATCGCA
ATGCTGGGGCGTCATCTGGTCACTTGTCTCGTTGATTTTTATGGTTTGCGGAATCCTCGC
GGGGTTGGCAGCCTTCAAACAGAGTTTCGAACAGCAAGAGAAGGACAGTCAAGACTTTAT
TCCTACCGTGCGCATGATGATGCGGGTATGAGACTTGATCTGAGGATATGATATGGTATG
GACGGCTCAAAATATGTATTTGGACGGCACCGGGAGACCTGCAAAATTTGGTTGGCGATG
ATATACCCTTATATGCGCGTAGTATTGAGCTTTGTATTGCTCAGATCGTTCCACGACAGC
GAAATGACATAGTATTCACCTCTCAGTGGAGAAAAGAACAGGTCCCTATGCGGATCTAGT
TGAGTTAAAGAGTCATTCCCGTAGGCATGATGACCACCACTGTTAGACCGAACCACAAGA
AAAGCGGGATGCAACTCTAATCGTCACCACATGTCGAATATCCAAATCACCAGCAACTTT
AATCAGCAAGGCGTACATCCGCTCGATATCCAACGCAGGTCCTTCAGGCGTACTTCCCGT
CAACCTACTCTCTCTCAAAGAATCCGCCAAACGCGTCCTTCAAAGCCTCCTTCACACTCT
CCAACACAACCTTGTCCTCGTCACACTGTCTCTCAACTTGCAGTAAAAGCATGTCGTAGA
CCGCGCGACCCGTCTCATGGCCCTTCCCAAGCGATTGCAACCTGCTCGTCAACACCCTCC
ATTCCAACACCTCGTCGTCCTTCGCTTCTTCCAGTTGCTTCTTCGCAAGCTCGTAATCTT
CGTCTCGCTTCAATATCGCCTCGCGATAGGTATCAGCGTCCTTGCGAGACTCCTCTAGCT
CTTCGTTGGCAATGTCAAGGGCACCTTTGTGGGCACGGAGCTCGGAGGTTTGGTCGCGAT
ATGTGGCTTGAAGAGAAGCGTGGGAGGCGAGAGCGGCGTGGTAACGGTCGGTCAATCTGC
AGCATTGAACACAGAGCAACTTGATCTGGTTGCTGCTGTAGGCTGATTTGGCTTTCTCGG
CTGCCAGCTCTTGTTTCGTTCTTTGAAGTTCGGCCTTTTGATGGAGAAATTCACGCTGGA
GGATAGAGTGTGCATGAAGTTGGCGTTTCTAGCGGAGGTTAATGACCACTCCAAACTTGG
GTATACACGTCGCTGTCCATTTATTGTATGTACTCACAGAAGCAATTTCAGTGGTGTGCT
TTGTCTTTTTGGATGAGGGTTCTGGGGACGATTCCTCTGCGGGCCGCTTGCTCGTTCTTG
GATCTGTGGTCGGTACCATCAGGCCACGGGACTTCAGCAACGCGACTTGTCGTTCGAGCT
CGGTCATGTTGACTCGATCGCGGCTTGGTCTCATTGGACAGTGCTGCTAGTAGTTCGTAG
AGCAAGGTTGAAGTTGGTGCGAAACAGACTAAGGCACAGAGATGCAAGATATACGTGCGC
CAGTTCTTCATCTCTAGGTGACTAACAGTTGATCGTGGGTCACATATCGAGTGGGTAGCT
TTGAAAGTGGAAGTGAAATGTGATAGTGGCTTGCTAGGAGATGACTAAAGCCAGGGTGAA
GCGTTAATACTTGAGTTCTAGCCAAGATGAAGGTGAAGGTGAAAAGTGCCCAATCGAGAG
CGGCCTCGAGTTTCACAGCCCAGAAAAGCTGCCTGATAGAGATGTAGACGCTCTCCTGAC
TATGAGGCATCTAATGCAGCCCCACTCCCTTCACTCCCTCAAAAAGCGCGTCCTCCCTGA
CTAATACACTTCGACTCAGGTCCTTCTTTTGCACACTCTGGATACCGCTTAAATGCAAGG
TCAGCTCCAGCTCACCCACCAAACTCTTGAGTACATGCTCCACGCCCTTTTCTCCTCCGA
GTGCCAGACCATACACGTATGGTCTACCAACTAGCACACAGTCAGCGCCCAGCGCCATTG
CTTTCGCAATGTCAGCACCAGATTGAATCCCACTGTCAAAGAAGATTGTCAACTTGTCCC
CAACAGCATCAACGATATGTGGCAACACGCCCAACGAGGAATTCCCGCCATCAAGCTGCC
TCCCGCCGTGATTACTCACAACAACGCCCTGCACACCAATCTCAACCGCTTTTCTCGCAT
CGGCCAAGCTCTGAATGCCCTTGAGCACGATTGGCCCATCCCAGTGCCTCTTCAAAAACT
CCACATCCTCCCAACTATGGCTCTCCCCGGGGAAGATTGTCCTCATCCATTCTGGCGCCG
CAGTGTCCATTTTACTGTCCACATCCACGTCATGCCTCTCCTTGAACTGTTTCCGGAACA
CAGGATCTGTCATACCGAGCTCCACGCCTGTGCGATCTGCGCGCATAAAGGGGTTGTATC
CATTATCCATATCTTCGGGCCGCCAGCCAAGGATATATGTATCTAGCGTTACGAACAGAG
CTGTGAAACCGGATTTCTTTGCGCGCTGGAGTAGAGATATAGTAATGTCGTCGTGTTCGC
GTGAGGGCCAGTAAAGTTGGTACCAGCGTTGGCCATCGGAGCCGTTGGCTGCGGCGGTAT
CCTCTATACTCGTGCTACTCGCTGTACTTAGGATGTATGGGATAGCCTCTTTGGCTGCGG
CTTTTGCGGCGGCGACTTCGCCTTGGGGGTTGAAGATCTTCAGTACGCCGACTGGCGCCA
TGGCTATGGGCGCCACCATTTTCTCGCCGAAGATTTCGGTCGTCAGGTCGGGGAAACCAG
TGTACTTTACCAGGCGGTTTGGCACAATAGACCATTTCCTGAAGGCATTGCGGTTTTTGT
CTGTTGTTTCTCGTACTCCAGCCGATCCGTAGACGTAGCCTTTGGAGTCGGCTGACATGC
GGCTACAAGCCAATTCTTCCCATCTATCGGCCTGGAATGTGAGTGGTGGGCGTTCAAAGT
CTAACCCGCGTGTGTATGTTTGCATCTCATAGTCAACGGCATCTTGTTCTGGTTTGTGGT
TTTGAAATTTGGGATGGTGTTGGGTTGCTGTGGGCTCGGACATGGTGATGTGGTGGGATT
CGGGTTGCCCTTAGGATTGAAGTGATGGAACCCGTCAGGTGAGAATGAGTGACGGGAGTA
CAGACAGAGCTATTCGAGTGGTGACAGACGCTTACTGGAGCATAATGCACGTCACATCAT
GACAGCTTTACCGGATATTTTCGGAAACAAGGTAGTGCAGGGCCTAATGGCGCATCCCGC
ACCAGGGCAGTCTTGTGAAGCTTAGGTGTGAGCTATTTGTCGACTATTTAGTGTACCTTA
GTGGAGACGCAGGATTGTGTTGTCTGTTGGTGCATGTTGCGTCAATGGGTCTCCAGATGA
GGGGGAGCATGACAGTGCAGTGACGTCACGCGCTGTCATGGCAAAGTATGCCCAAGCAGA
GGGACATGAGGAAGTGTGTACAAGCAAATGGAGTGGGTGGGGACAGATGTCCGCCTGGTG
AATCATTTCTATCCGTCTAATAATGTGCCTCTATACCTCCAATCCATGATGATAGCGTGT
GCAAAGCATGCAGCCTCTGCTTCGGAAGAAAAGCGGGCGTCCCAAACTCCATCAATGCAA
ATATCGATCATCGCAGTATAACAAGCAAGGCTAAATAAAACGTCTAAACAGCGACGCAGC
CGCCGTCAATCTTCAAATGTCCACCAGTCATGAACTTGCTGTCTTCGCTGACGAGGAATG
CAACGACGCTGGCCACGTCATCTGGGGTGCTGAAGCGGTCGAGCGCAGTCTCCTCCTTGA
GCTCTGCCAGCCTCTCCTTGTTCCAGCCGTCCTTGTAGCCCTGTGTTTGGATGATGCTCG
TGTGGATGGTGTTGACGCGGATGTTGAGCGGACCAAGCTCTTCAGCGGCGGTAAGGGCGA
TGCCGCGCAGGGCGAACTTGCTGGCGCTGTACGAGATGAGGTTGGGGAAGCCGCGAAGAC
CGGCGATGGAGGATCGGATGATGATGGAGCCGCCACCAGAGGTGGTCTGCATGGCTGTAG
CAGCGTACTTGACGCCTAGGAATGCTGGGGGGTCAAGAGTCAGCGGAGGGTGACGTTGTC
GAAGAGACAGGGGAGTGACATACCAGACTTGGCGTTGATGGTCATGATGCGGTCAAAGTC
GTCTTCGGTGACGTCGAAGATGCTCTTGGACTCGCCGCGATGGCAGCAGTTGAGCAGGGC
AGCGTCGAGCCTCTCGAAGCGTTGCACCACCTTCTTGGCGCATGCCTCGACGTCGGGCTC
CTTGGTCGCGTCGGCGACAATGGTGAGCAGGCGCGACTCGATGGGCGAGCCTGTGGGAAT
GGCGGCCTTGAGGACGGGCACGGCAGCCTCGAGAGCACCCTGGTCGATGTCGATGAGGGC
GACGTTGCAGCCTTCGATAAGCAGGCGGCCAGCAGACTCGACGCCCACCTTGCCGCCTCC
GCCCGTGATCATGACGACCTTGCCCTCCAGGCGTTGGATGGGCAGCGGCCGTGTGAGGTT
GGTGGATGTGGGCGCGCGCTCCATGCCCGGCCGCGGGGGCTTGTTCAGGTTGAGGGTCGC
GATGCTGGCGCCAGGCGTGCGCAGGCTCTCGGTCGTGTTTGCTCGCTGCATGATGGTGGT
GGTGGTGGTGGTCAAGTCGGCCGTGGAAGTCGTGATGGTGGGGAGGGAATCTTGTGCCGT
CCAGCGGTTGCTTCGTGAGGATGTTGCGAGGGCAGGGCTCGCGGGCACAGGGCCATTTTG
CTATTTCTACGTGCCATCATCCCCTCCTCACCGGACCCTTCTTTTCCCTCAAGATGACGT
ATCGCCGGGATTCCCTAGGCGAAACTTTTTCTGCGTTGATCAAACACCGGATGCGCATCC
GTTGAGGCTCTTGCTGGCGGCTGTACCCACTGCCCCGAAAATTTCAGCCAATGTCGCCCC
TCGCCGGCATTTGGCCGCACCACCTGCTCCAACTCTGGTGCAATGAGCGGTGGGACGTGT
CCACTCCATGTTATCACTTATCGTACCCCGTGTGCACGATTGTGGGTGATGTGGGCAGTA
CACATGCCGCCGTGTGGTTTTTGACCTGCTTAGGGCGGGGTTGTAATCTAATCGTTTCCA
CCAGTCGCGCGAATCCAGTCGCGCCCAGCGTGACATCGCCTCAGACCAGCGTCCCCAGGT
GTTCGAACAAGGCGGTCAGGCACAGCGCTATTACTGCCAAACGGGCAAGTAGTCCGGCAA
GCTATCCATTTGTAACTTCCCAGCCCAGACGAACCGACTTCCCATCTCCAATCGCGTCGT
CGTGACCGGGTAACGCGGAAGATCAAGGCAGCAGACAAAGTCTCCTGTGAAGAGCAGGAT
AAAGGGAACAACGAGTCGGGTGCAAAATCTGGCGCTGGCATAGTGGATCAATAGCCGATG
CTACAAAGACACAGAGTCATGAGCCGCATTGAAAAAATGACAGCAAGAGACATCACCGCG
GCCGGAATTAAGCATTACCAATTTCAGGCAAGACAGGTCAGCAATGCTTGAGGTTCAGGG
TTGACCATCAGCTTTTCATTCAGTCCTCATACAAGGCGTCGCTCTCCTTCACCTCCACCC
TGGACAGCACTTTGCATTCACCAGTCCAGAAAGTAGTCGATACCATCCGCGAGCGCTGCC
GCGCCTACTGCAGCATGATCACTGAAAGGGTACTCATGTATGCTGATATCCCTCAACGCC
GGACTATCCTCCAGCGTGCTGTATAGCTTTTGGCTCAGATCCGTCATCCGCTGCGGTACA
AGGATGCTCTGTCTAAAGGCGAACTCCTCATCCGTTTCCGTCCGCCTCTGCACCAGGTTC
TGTTCGAGCGCCCCATAGCTTATCTGGAAAGCAGGCTTGGTGGCATTGGAAGTGTTGTTA
GCCGAGGGCGAAGTTAGCGGTGCGAGAAAATCCGTGTTGTTGAAGACGTAATCGTTGTTG
AAGAAGAGTGCCGGGGAGGCGCTGAGAAATGTATCGAAGAGATCGGGGCGTACTGTGAGA
GCGTACAGGACGAAGAGGCCGCCAAAGGAGTGACCGTAGAGCGCATCGCGGTCGAATTCA
GCCTTTGGGAAAGCTGTTTCCTGGACCCAGGGGCGGAGAGCAGTGTCGATGAACTCGATG
AACTCATTGGCATTGGACTGCACGCCAGGCACTGTTGGCAATGGGCAGCCGTCGCAGACA
GGAGGCTGGAAGTCGTAGCTTCGCTGGGTGCTGTAAGGCGAATCTTCAATGGTTTCCGGG
TAGCCTATGCTGACGACGATACAGTCGGGCATGTTGAACTCAACTGGACGGCGGCGACGG
AAAGCTTCCGTGGCAGTCATGCCGAGTGCATTGCCATCGAGGACATACCTAGTAGTGGTG
TTAGTACTTCTTTTCTCATGTTGCTACTGTAGTCCATCATGGGCTCTTACATCGTCTCCA
CAGTCGAGCTCTCCTCCTGCGATGTCCAGTTCAACGGCCATGCGACTTGAATCTGATATT
CCCAAGACCCGTTGGTCGCACTCCAGAACCCTAGGTTAGGCAAAACATTGGTAGGGAATT
CGGTGACGAGGGGCGCAAACTGCCAAGCACCAACTGAACTCATGATGATGGTGGTGATGA
AGACGGACCGGTTTGTTCAGATGCAGGTACCAGGGGATCAGGCTACCTATCGACTGGAAT
GCTTTTGGCTTTTGTACCTGATGGCCACCAGATTACTCGTCCCAGAAAATACAGACCCGA
GGGGCGGGGAGCAAGCCCGTATCCTGTGCAGATACCACGCCGCAATCGCAAGGGCCCCGC
AGTAACTTTGCTCTGGTAGGTTAGCATAGACGCGGCATGGGATTCTAGTCCCGGTACTTA
CAGTTGGACATCCCGGCCTTATTGAACAATATATACATTGCCAAGACGGGGGATCATCCT
TGATGATTCCGGTCTCTGTTCGCCTCTGATATGTTATAGAGAAACTGGAGTATCTTACAA
GACGATGTCAACGGAAGAAATCTCTCTTGTGCTGAAGAGTCCAGGCTGCGTAATCGCGAA
TTAGTGCGATGAGACTGCGAGTCAAGCAGCTATCCAAGTGGATGAGGCGGGTCAGAAGGA
TTCACTATCTATGTTCTGGCTCTTGGAAACCGAGGACTGTACATGTGCTGCACCGACGAG
CCTCAATCCTCCTCGACGGAACTATCGAACGCATGCAAGCCTTCATGCAGACTGTGCGCC
ACTGAAATCTCGATCGTCGTGCCTGATGCGAACGGCATATTCAGGAACAATTGGTCAAGA
TCGGTTACAGAAGAATTTGACGCTAGTTCATGCGTCTAATCACATCGTAGTTGTGGAAAT
GGCATGATTAGATTCACGATACACACTGCTGTAGTTCGGAAGGATGGCGCCGGATGAGCT
GGGATTGCTATAGCCACGTGCTCGTCTCCACCATGTCACACCCGCCCACCTTCGCAATTA
CCTCGGTAGCCCAATCACAGATGACTGCGATATCATTTCCAGGGAACAGCAGCTGCGATA
GGATATCTTCCGTGTCATTTCTTACGGAGAGAAGTCGGTTGGCGCCGCGCTGTGGGCTTA
CGACAAAAGTTTGTTAGTTGGCGTCAGCGCATCGGGCCGTAACCATAAACGTCAACCCAG
CCCGACCGCAACCAGATCCTGGGGACCCAAGTGCCGGGACAACAACCTCTTCAGACGCAA
ACTCAGTGCTGGGTTCAACGGCGAGTCGTCTGATATTTAATCCGTAGTATTCTGGAACAC
CAAGATGCAGCCATCCGAATCAAGGTACAGATGCAGACAGTGACAGTCGAGGCGAAGCGA
TGGTAAACGAGATGAAAATATTCAAGGATGTGTTTCAAGGTACTACTTATTCAGCGATGT
GCGCCTAGCTCCGTCTTTCTAGAAGGCGCCTCGCCCGGGCAGAGGGTCATTCTTCGCGGG
ACACGACGCGTCATAGATTTTGGGTTTGACAAACTTGGGCGTCGCGTCGTTGTTGTAGGC
CAGCTCGACGAGTGTGGCATTGCCTGTGCGTATGTTAGCAAAGAAGTAGTTGTACCCAGA
GAACAAATGACTCTTACCTGAGTTGTACAAAGGCCATCCATATTCAGTCAATCCTTTTTG
TGAGTCCCGGGCAAAAGCACCCCAGGCACCCTGGATATATTTCGTGTACTGGTTCTCGGC
AGGAGAATTGGGTAGACCAGAGATGTCCTGAGCAGTGCCGAAGACCAAGCCAAGATCGGA
GCCATGGTATGCAGCGCTTCCTTGGGAACCAAGACCTGCGCTGCCGTTGTAGAGGCGAAG
GTTATCCCAATCACCGTGGTATCTGTATCGCCAGGTAGGCACATCATACTGAGCCCGGTA
TGCAGCGGACAGAGAGGTTGGACACGTGAAACCGCGCTGAGTGAACAGATCCCATTGTGC
ATTGGTAAANNNNNNNNNNNNNNNNNNNNNNNNNNNNNNNNNNNNNNNNNNNNNNNNNNN
NNNNNNNNNNNNNNNNNNNNNNNNNNNNNNNNNNNNNNNNNNNNNNNNNNNNNNNNNNNN
NNNNNNNNNNNNNNNNNNNNNNNNNNNNNNNNNNNNNNNNNNNNNNNNNNNNNNNNNNNN
NTTGCGGAGGCAGCCAGAAGAGCAGACATGTTTGCAGAGCGCACGCAAGACACAACTGCT
GCAGCGTCATCTGCAGCGCCGCCACAGCCGATGGTCTGGGACACATTGTACCAGATGGAC
TGCGAGTACTCGACAGTGTTGGGGACGAAGCTCAGGGAGGTTCCAGACATGGGGATGAGG
CCAGAAACGATCGGGTCATTCTTCCAGGCGTAGGCCCAGTAGTCGACGGCAGCACCGCCT
GCGCTTTGTCCGAAGATGACAATACGCGATGGGTCGCCTCCGAAACCAGCGATGTTATCG
CGCACCCATTCGACAGCGGTACGGTGATCGCGCAGCGCGGCGTTCTTCTCCACACCAGGG
GCGCCAGCGAAGCCGAAGATACCTAATCGGTAGCTGGGATTGTCAGTAAACGCATGGATA
AAGATGGAGTGAACCCTACTTGAATGTCACAACGACCACATCCTCAGCGTCAGCTAGGTA
TTGGCCGTTGTAGAAGGGAGAGTGAGGACCAGGAATCTGGAAACCTGGAATGGTCGTTAG
GGATATTCTGGCGAATCAAAGGAACAACGTACGTCCTCCGTGAAGAAACACTAGCACTGG
CTTCTTCGCGTCCGCATCACCAGCACTTGCCGTCCAGACATTGAGCTTCAGACAATCCTC
AGATACAGAGTTGTTGTTCTGGGCTGCAAAGTTCTTCCACACACGCAGACCGGATGGCTG
TGTGAAGTTGGGGAAGGCGGACACTGGCGGCTTGACAGCAGGGCAGTCACTAAAGAGTCG
TTAGAAGTATCCTCTATGTCTTGTGTTCCTTACGTACGGAGACTATGATTTGTTAGCGAT
TGTACTCCATGTTGGCGATATTGCGATTACTAACCCACTCAGATGCCTCGAAGACAGTTC
CTGCTGGCGCATCGTACTTCTTCGGCGCAGCAAATCTCAACTCGCCGACTGGCGCCTCTG
CATATCGGATACCCAGAAACTCGGTCACATGTGTCTTGTTAGACGATGGGTGACCAATCA
AGGTACCACTCGATGTCTCAACATTGGAGCCATTCTTCGGCGCTGCAACAGCCGAACCGA
ATAGCGAGGCTACAGCTGCAGCAGTAAGGAGGAGGTGCTGCATAATTTCAACTCGAAACA
ACAACAACCTTGCGCTTTAGGGAATAAATTCCAATGCCAGGCGGGCGACCAGCTGACTTT
AATGGAGCGAAATTCAAATCGCGGCTCGGCCTGGCAAGCAATTGGCTCCGCGTTCCTGCG
TTGCCGTCGACGCCAACCGTGTTCCATAGGGGCAAAATACACTACAACCAGATAAAGCTC
CGAGGCAATTGGAAATGTTGCAAACAGCTCCATATTGAGCGCGCGCGGCGTTACACCGGC
GCGAAAAGCTTCGACGACGTTTAAGACAGGACGGGTGGCTTCATCTCGCACGGCTGCATC
CTTTGACATCTCAAGTTACGCTAGTCCTGATGCGCTGCCGCTCCTTCCCGGTCGCGTGGA
ACCTTTCGATCTGGCAAACGCCAACATCACCACAACATGTAGCATTCGAATACCTGGGAC
TGTGACGTCTTCTAATCCGCCACGGCTTTTGCGTGTTCTTACCGAACTTGAACACAGTGG
ACATGGACAACAAACGCGGTCTGCTTACATCCGGCAGATGTCCGGCTACCGCTGATCTCC
ATTTGTGATGTCACCCACCCATACCTGTTCAGTACATTACACCGAGGCGATTGGAAGTTT
GCCCTGCGTTCACGGCAAACGCCTGGACTCTAGCAAGGAAGAGCTTGCATGCGCACAGAG
ACCAAGAGATCGGCAGATGTAGTCCCCGAAGATTGGTATACCAGATCCAATCGTATCGGA
ATGAAACGACGAGAAATTCGCCGTCACTGCATTCCCGTAATGCCCCCACGAAGGAGTTGC
CAGCCGCTCCACAGCCCTCACCCTGCGCTACCGTATCTCCAGGGACGGGTACCTGGAAAG
CCAAATGCTAGACGAGGCCCATAATACTATCCGTTCCCGCTGTTCATGGATGTTCCATAG
GATTTACCTTCCAGAACTCGAGCACCCTCAAGCGACATGACTTTCAACGTCGGCCTTGGA
ACTGAAGGCTCAGTTGAGCGCGGATGGGGACTTTGGCTCACCAGTGTCCTATCTGTTATT
ATCGCCGGTCTTTTCGTCAGCGCACGTCTAGCGCAGCGATTCATCAAGAGTAGCGGCCTG
GGAATGGACGACTACATGATCATCGCCGCCTTACTTTCATCAGTTTTACTCTCTGTAACA
GAGTGTCAAGGTCAGTGGGTCGGCACAAGTTTGGGAAATGGGTATTAACTTTGATCAGCT
GTGGTATATGGCTACGGGAGACATTGGAAAGATCTACCTGCCGACTCCCGCGTTATTGCT
CGCAAATGGTTCTATGGAGCGAATAGTGAGTTGACATCCATCAAATGCACACATCATCCC
AAAAGCATGCGGATCGCTCGGTTTTTCCGGTTTCTGAGATGCTGCGGGGAGGCACTTATT
GGAAATGGTGTGAATTTTGACTATGAATCTCACTGACTGTAGCAGTTGTTTACAAAGTCG
TTCTCATGTTCAACAAGATCTCTGTGGTTTGCCTGTACTACCGAATCTTCGCCATCACCA
CAAAGTCTTTCCGTATTGCCTGTCATATCATGAGTAAGTGGCTCGTTTCGGACTACAGAT
CATTGACTGACTCTACTGAAGACGCTTGGGTCATCATGACCGGTTTTGCTTTTACTATCG
CAACGGTTTTCCAATGTACGCCAATCGCCGCATTCTGGGACAAAACCATATCTGGAGCCA
GATGTTTCAAGAATGAACCCTGGTGGATTTCCTATGCCACTGTTCAAATTACAACCGACT
TCATGCTCCTTGCAATGCCTTTTCGAAGAATCCTAGGACTCTCCATGGGACGAGCCGAGA
AGTTGGGTGTGGCACTTGTTTTCGGTACGGGTGGCTTGTAGGTATCTGAGCCTCCATTTA
AAGCACCTTGCTGACTTCTCAGTGTCACTTTTGCGTCTATCTATCGTGCAACTACAATCG
CCAGGTCCGCAAACGATCCCGATCCGACCTGGGGCCCTGTTCCTGCTACAATATGGTCAG
TGATAGAAGCCAACGCTGGTATCATATGTGCCTGTCTCCCCATGCTCCGCGCTCCATTCG
TCCGCCTCTTTGGACCACTTTTTGGTTCGGTAGCCACCAAGGCCACCTCGAAGCGGCGGT
CGTACCCCATGGACTGGAAGAGCAACCACGGGCCAGCTGGCACTGGAAATAAGAGTAAGG
TATCTGGTAAAAGTGCATCTGAGCGCGAAAGCGAAGATGATGCATTGCCACCAAGTAGAC
CGAGTGAGCTCGGCCGCCGGGGCAGTGGCATCTTTGTCACGAACGAGTTCAGTATTGAGC
GCAACGAGTTACAAAAGCAAGAGACAGAGACACGGTCGTGCGAACAAGATGGCGACACTA
ACACTGCGCTGAGTGTGAACGAGGACAGGCCAGGTGGCAAGAGTCCCTTCTACCACGTCT
AAGCAAAAGGACCATATTGCTTCTTCTCGTCCCAGTGCTGTAACATTTCAGCACTAGCTC
TGCATGATAAAATATGCAGATTGCCGTCTAGCAGACAAGCTACACCTCTCGCCGACATGC
GTATCACGATCTTCAGCGTTTCCATCGGAAGGCGCCTCTCTAGTGTTCTTTCGGTCCTAT
ACCGCATAGCCGCTAGCGAACGAGACGGCCCAATTTGCAGAGGCCAAACCGCCAGCCGCT
TGTGTTCTGTCTACATATCGACAGTACGTTCACATACAGCATTGTTCTAGTCGAACAAAA
CGCAGGTGCTGCGTTGAACTCATCATCTTCCATGCCGATGCTGCGCCGTTGCGAAAAACG
CTTTGAACTAGGCGACGCTACGCACGCATACGCAGGTACGGATGGACGCTGAGCGACGTA
ATCATGGATACTACCGTCCGGGCCGCTTAGTTTGCGTGTCATGCCTTATGGACGATGCAT
TGCGCTTTAGAACCTATGATGGTCTATCGTCTGTGTCAAACTGCCGCAAGGGGCGTGAGC
TTGAAATTCGACTAGAGCAGAGTGCGCCAGGTCACAAGGTATCGTGCACGATACGTGCGA
GCAGCGAACGGTTCCAGTAATGCGACGGTCTCTTGTTCAGGACCTTTCAACGAAGGCCGC
GAGCCCTGTATTCCGGGTGCAGTACGACGCGACGCATACTGGGGCCCAAATCATTCCTAA
ATCATCGAGTAATCTTTATCGCGTCTTTTCTGTTGTGAGAAAATCTAGATAAGTACCCGA
GGTGACTACACAATCTAGATCGCGAGCTATGCAGCGAAAGACGGTGAAAATTTTGGCAGC
CAAATTTGCGGTCGCACGTTCATTCCCAACAAAGTGACAGGCCGAGCAGTGAGGCATTTG
TCTGACCTGGCGTTGGACACGTGTGGCGTCGAAAACAGATGGAATCTGCAGGAAAAGGCG
TGGCATACATTGTTGCAGTGCTTGGTTGCGGATACTGGCTTATTTTCACGAATGAAGATG
GTGCTAGGAAAGCCAAGTGAGGATAAACGGCTTGCCGATCCTTGCCCCGCTTCCTTTGTG
CACGCGGCTGCGCCACAGCTGGATATTGGTCTCTCCCCTCAGACGTCATGCGCACATGCA
ATGAATATCGACTTGACCTGATCCGTGATGCATCCTGATTTTCCTTCAGCTGGCGCACAA
GCTTCTGCAGCGCGACACCCTCATCCGCTCTACCATCGGTACCTTGTTAGCTGGACATCG
AAACCTACCCCGCCAACATGACGACGAAAAGTACGACCGACTTCGTCGAATCAACTGACC
CAGCCGGAGGGAAGTCCAAGGCCCAGATCCTCACCGACGTCTTCTCTCTCGCGACCCAAT
TCAGCACCTGTGTTGAGGCTTTCAACCTCATCCATCCCTCAAAAGATCAGGACCATGCGC
AAAAGGTTGTGCTTGCGAAACTTGGCCTACAGCAGGGCAGGTTGCTGATCTTTGGCGATG
CCGTGGGTATAACTGCGCCACCTGCGACAATTGCACGACACATGATACCCAGCCATCCTG
GCATCACAAATCCAGATCCACATGTGCCTGTACACTTTGGCGTCAGAGATTCGAGGCTTG
ACGAGGAGGTCATCAATGCGAAAGTCCGCAGGGCGCTCCATGAGATTGCGGGACGCCCAA
GTAGCATGTCGCGAGACGAACTGATGAATGTTTACGGCTTGAAGAGTCCAAAGACTTTCT
CGCGCCTCGAATATCCAGCACTAGACACGAACCGATTAGAAGGCTTCCGCGAGAAGTACA
CCCTGCTGAAGGATCTCCTAAATCAGACAGGTGCGCGAGCCAGTCTAAAGCGCAACCTCA
GCATGACGACCTCCCATTGGACGGTCAAGGACACCACACGCTTCAGCGAGTACGTCAAAG
TTGTACGCACCGAAGTCGATGCTCTCATCGATCTCATGGGCGTGAAAGAGCAGGTTGACC
GTGGAATTCGTTCCGATCTCAAGAGCATGGGGTGGCACCCAGACCTGACAGGTCCAGCAG
TGCGACAGGATTGGGAGAAACTGCGTTTGATTCGCGAAGCCTGTGTAGTCGACTATCCAG
AGTACATTGAAGTCATCGACAAAGCCATGCAGTACATCAGCGAAGAAGTCAAAGAATCAA
ATCTTGCTCGAAATCGCGCTGTGTTAGGCCTCTCAGAACCTAACATGGACGCAGCAGGTG
CGCGCCGGAAGTCAGACTACGACATCCGCTCAGCGCCTGCGCCTGCGCCCGTGCCTACAC
CCACCGCCGGATCCAAACCTTCCAAACCGGAAGCAAAATCTCATATCCAACTTGCCGCTG
AACGCGCCCTAAATCCAAATGCAGGCAAAGAAAAGCGCCCAGGCTGGCTCTCGGCCTTCA
AATTCAAGTCCTGGTCCAAGAGCAGCAAAACTGCACATGAGAAGCAGCGCTCAAACAGTG
TTCCACACACACCAACTGTAGACCCCCAACGCTCCCTCTCCGCAGGCGAAGCACCAAACC
AAACCTCAGAAGATTCCAACACTCTCCAGGCCGTGCGGTCCAAGTCGCTCAGCGCAATAC
CCAGCGATAGCACGCCACAGCCCCCACCATCAAATCTCGACTCTCGCGTCCGCAAGCTCA
GCCTTGACCACGGAGACATGGCGAATATTCCTCCCATCCAAGAAAACGGTGGTGAAGTAA
CTAGTTTCCCTGAAAGAAATGGACTGCCCGATTTCGATGCCGATATGGATAAGAACGCAC
TAGTGCAGGTTGATACAGCGAAGAGCGAGGGAAGCAAAGATGGGTTGGAGAATATCAAGA
CGGCAAATAGTTATATCGATCGGCATGATATGTATCCTGCTGTGGGACGAATTGAGACAA
AGGACATCAGGAACTTTGCGCATGCGCCGGGATTATAAGGCTGTTTAGTGGGGGTGTTTA
GATTGTCTAGCGACTTCAAAGGATAGTTGTGAATTCGAATAGCATAGGTACGCCCACAGG
AGAGGGTATTAATATAGTTGTGTTGTAATTTTGTAGCCATTTCGAGGTCAATCTGTATAT
ACTCATTGCGTTTGCAAAGCATGGAGCCTGAGGTATTTGGTTAGTTTTGTGGTTACCACA
GTTTCACGATGGGTTGCTTGATATGTCAAAGCTCACTGAGTATCTTCAGAATGTCCAACG
AATCCTAAGGTCATGAGCCATTTTGTTATACCTGTTCTACCAAATATGTCCCCTCCATAC
CCGCATGTGCGATTCGGGACTTGATGTGCACAAAGTTTATTTCGCTGTATTTGGCTGATC
ATCCTTAAGGACGACGTGATCCCATTGGAAATCCGGAAGCATTCTCAAAGATGCTACAAT
TTAGTAAACACTCTAATCTCTACGCACTTCTATTTATGCTTTTCGCCATTGCTCAGTTTT
CTCATACTCACGGTGAAGGTGACTTCGTGCCTAAATCCTCACCTTCACCTCGAGGTTGGG
CCCACCTTGCGATATCCTCTGGCCCACGTCGTCTTTACCGTCCTCTCACACCACCGTCAA
CTCATTTACCAAAACTCAAGGTAACGACTTTCAAGATTTGTTCTAACGCGATCGCTCTAA
TTCAGTTTAGATAATTGGGTTTCGGTACGCACCCGCGCAGTTGCAGTTGTTTGCCTCCTA
CGCCCAGTCGGGTCGCGACAGCAACAACAACAGTACCAAGCCACACCATCGAACGAAGTT
TTCCCAGCCAGAGCTACGCTTTAGATACCACTGGCGATTACGACTATGCCGCCCAAGGGA
CTCTACCGAATCCCAAAACATCATGTCGTTGGCCAAGGCACCTCAATGAAGCGTCAATCT
TTCAACAGCATGGACTTCAAAGAGGCGGAGAAGCCGGCGCCCGTTACGACGAACGACAGC
ACGACAGACGATTTTGTCAACAATGAAAGGGCTCAGCGAAAGCGCGAGAAGCGTGAGAGG
AAAGAAGCCAGGAAACTGAAGAAGGAAGCCAAGGCAGCTATGGCTGCTGCGGAAACAGGA
AAGCTGAAAGAGAAGCAGAACACCCCGCCAATCGACGCGACACCCGCCGCCACACCCGTC
AAGAATGGCAGGTACGGTCCATGTGGTCCTTATAAGAAGAGAGAGAAAGGCCCGGACGGA
ACTCCAGTTTCTGCTGCGAAGAAGCGGAAGAGAGAGACCGAGGTGCCTGTTGACAGTCCA
GCTGTCACTGGCAAAGGTCTCGCTGACGCCGACAATTGGCTCGGCCCCAACTTTAAGAAG
AACATGGAAGACAATAAGAAGTCCCTTGCTCGCCTCGCCTCTATCTTCGACCAGCGGATC
AATGAGAACGCTAAACTTACTGAGTCGCCCAGAAATAAGCCAGGAAGACCAGTGGGTTCG
GGCAAGAAGACCGTTGCTAAGACTATTGAGACTGAGATACCGAAGGCCAGCGATACTACG
AAGAAGGCCATCAAGTCTGACGAGATCAAGCCCAAGGCCAAGAGGCAGAAGCTGGAGAAA
ACACCTGTGGCTTCCAACGAGGAAAATGTGTCCAAGGTCAGCAAGACACCAATACCAGTT
CCGTCGGTCGCATCAGCCCTGCCTACCGAGCCGAAGAGCACACCAGTTCCACTTCCTCAG
AAGTCTCTTGGTGCTTTGACGCGCAGTGTGAGCGAGTCACCGATAAAGAAGAACAAGATA
GACCTTCGAGAGTCTGAAGTCCTTGTCAGCGAGACCCCTCTCTCACAAATGAGCCGTACA
CCTGCAACCACTCCTCGCGTACAAGCAATCCCGTTTAGTCTCAGACCCGCAGTTACCACG
TCCAAGGAAACCAGCAAAGCTCCTGGCACCCTTGAGTCTTCTCCCGAAATTCCCCTCATG
ATTTACACCAAATCCCCAGAGGCCCGAAAGCGCATTGTTGGCAGCCAAGGTTCCGTGAAC
CCGCTCACCAATAGTCAGGTCGACAGTCTTACCACTGCGAACCTCATGCGGTTCAAAGAA
CCTCTCAGAGACACTCCGAAGCCGCGTCCTCGAGGCCGTCGTTCCGTTAGCGAGGCACCT
AGCACTTCTTCTAGCAGCTCCTCCACCACATCAAGGACCATTCGCGACATGTTAATGCGT
CCAAATAAACCATACACACGTCCCAGCAACGAGATCTCTCCCTTCAACAACAAGAAGAAG
CACATTGAAAGGCATGACGAAGCCAATCTTGCCACTTTCTCTAGCACATTCACGGCTTCC
CGCCGAACCGTCAATTTTACCGATGAGGCAGCATACCTTGACGAGTACGACGAGTGGCTC
TCCGACAGCGAAGCAGCAGGTACCCTCCCTTGCTTGAAACAAGCCTCAGGATGCACGGCC
AAATCCGAGCAACTGCTCCAGCTCCAACGTTCGGACGACACCTCAGCATTCAAAGTGATC
ATCACAAATGAAACCGAAACTGAGAATACGGCGTCTGACATTGCGCGCGTTAAAGCCGCG
TCCACCTTCCTGCGCTACAGCATCCTGACACGCATCCCCATACCGCTGGGCTCCATCGAA
GGAACGTTTAAGCTCTACTGCCCCAAGTACACCACTACCCATGTCGACAAGTACGGGTTC
GGTCAACGCACTTTGAACATCACCTCCATCGCCGGTCTAAATCCCATGTCGGGAGCCTAT
ACAGCGCGTCTCTCTATTCCACCTCGCTCCATGCCGTACCCGATCCAAGCGTTCGAAGCC
CCACCCCACGCTTCGTTCCGCACCATCACGCTCAAGACAGTTGCTGAGCGGTATAGAATG
GACGTCATGTTCTTGGGTAATGGNNNNNNNNNNNNNNNNNNNNNNNNNNNNNNNNNNNNN
NNNNNNNNNNNNNNNNNNNNNNNNNNNNNNNNNNNNNNNNNNNNNNNNNNNNNNNNNNNN
NNNNNNNNNNNNNNNNNNNNNNNNNNNNNNNNNAGGCGGTTGTCTGGGAACCGACGGTTG
ATGAGTTGGAAAAGGAGGGAAGGAAGTTGGTTGCCAAGTATGAAGGTCGTTAATGTGGAA
GTATGGAGTCGTGAAGTGGTTGGCGTGAGTTCATGGTTGGTCGGTGTAGGAAATGAGAAA
GGTTATCTGGAATGTGGGCTACCGGCGGGCAGAGGTAGAGTCGGCGAGATGTTTGCATTG
ATGGGACCTCGGGTATGGCTTGGGCTTGCCTGGCGGAATCTATTCAAGTTTGACTAGAGC
TTCGCAGATGTTGCCTAGGTTTGTCACGTTACCATCGCATCCATATGGATACTGAGTGTC
GCCTCGGTGCCCTCATATACTAGTCTTGTTAGTTTACGACTGGATACAGTAAATAGGCGA
GATGATTTGCCACGGAGATTGGAGAGCCGCATCCGTGTTCCGATAACGGTCTGAACATCG
CCAGTTTACCCCAGCTCTTGCACCTACAACACTCTCGAAATACATGCAGTACCCACATAT
ACTCATTCGGCTGTGGCGTGACTGTTGCTCTATTCATGTTGTTTACATCTACATCTACCA
CTTGTCTTTGAACAAAGCAAAAACTCCTAATCTCATGCAAAAGGTATCAAAACACTCCTC
TCCTCGCTGCTTCTTTGACTCCTTGCTGTCCCACCTCTTGCTTCTATATGCAAAGTGATC
ATGATATGCGTTCTTTGACTAGATCGGATCGGAGATGTGGGCGTCCGTCAGCGCGTTTCA
GCGAGCGAGAGGGAGAAGAAGAGGAAGAGAACATCTAGTCCTTCTTCGCCCTGCCGTTCT
GTTGTTCAGCGAGCTCCAACTTCTCGTTACCCTTTTGGATGAAGAATTTGCGTTCGAGGA
ACTTGAGGCCCTCGTCGATGATGCTGAAAACATGTTAGCGATTGCTCATTCTGTAGCCTT
TGGCACAAGGCGTGAAATGTGACTTACATGATTGGCGCGCTGATCGCCATGACCGCTTTC
CACTCGTTGCCGTCCAGCGGGATGACGCTGAACAGCCCTTGCAAGAATGGGACGTAGAGA
AGTGCAAAGTGCAAAGCCATGCTCAAACAAATGGCATAAACAAGGATCATGTTCTCCCAA
AGCGGTAATGTAAGCAGACTCTCTGAGCTGCTCAATGCGTTCATGGCATTGAGCATCTCG
ATGACGACCAAAATGCTCAGACTAACAGTAGAGGCAGCTTGGGCAGACGAGTTGCTGAAC
ATCTCACAACCAATCTCAGGGAACTGGGTCGAGCAGCGGTGGAAGTGGCGGAGCTGGTAG
AAGGAGATCTGGGGCCCATCGCTATTGAACATGAACCACCACGCGTAGCCACCGACAGTC
GCAGCGCCGACGTAGGTACCAATAACCATGTAGCGGAAGAACAACCAGCCACTGATGAGA
GGCTCGTCGCGCTTGCGGGGTTGGCGCTTCATTACATCATGGTCTGGAGGGTTGAAAGAG
AGAGCGGTAGCGGGGAGACCATCGGTGACGAGATTGACCCAGAGGAGTTGAACAGGGATC
AGAGCCTCAGGCATACCCATAGCGGCAGTCAGGAAGATAGAGACGACTTCTCCGATGTTG
GAAGAGATGAGGTAGCGGATGAACTGTTGAGTGTTGTTGTAGATGGAACGACCTTCTTCA
ACGGCACCTTCGATGGTGGCAAAGTTGTCGTCTACAAGCACCATGTCCGCGGCGAGCTTG
GCTACATCGGTTCCGGACCCCATAGCAACACCAATATCAGCTTTCTTGAGAGCAGGCGCG
TCGTTGACACCGTCACCAGTCATAGCAACAACCTCACCGGCTTGTTGGAGAAGGTCGACG
AGTTTGGATTTGTGTGTTGGCTCAGTGCGGGAGAAGAGGCTGGCGTGCTTGGCGGCTTCC
ATCTTCTCGGACTCGGAAAGGTCGTCGAATTGGCGACCTGTGAAAGACTTGCCAGTGAGA
TCTTCATTGGGGCCAAAGACACCGATTTGACGGCAGATGGACTCGGCAGTGTTCTGATTG
TCTCCAGTGATGACTACAACACGGATACCAGCGGAGCGGCACTTGGCGATTGAGTCGCGG
ACTTCAGGGCGGGGAGGGTCCAACATGCCGACGAGACCGATGAGAGTCATCTTCTGCTCC
AGCTGGGTGTATTCCTTGGTAGTCTTAGCCTTTGCCAGAAGTGGGTTCGATTCAATGTCT
TCAACAGACGCTACAGCAATGACACGAAGACCACGGTTGCCGTACTCGACAATTTCCTTG
TTGATAAGGGTAGAAAGTTGCTTGCTCATGGGCATCTTCTTTCCGTTCTTGCCGACAATG
ACATTGGTGCAACGATCAAGAATCGATTCCGGGGCGCCCTTGACGAGTAGTTTCTGCGAG
TTACCATTCTTGACTAGAACAGACATGCTCTTACGGTCGCGAGAGAACTCATAGGTGGCT
AGGCGGGGGTAGTGGCTTTCGTAGTGCTTGGTAGAGAAATCGAGAAGTCCTTCTGGCGAA
GTGCTGGCGCGGGTCGCGTTATGGGCGATATCTGGAGTGCCAACCTTCTCAACTAAGACG
CGGAGAGCACCCTCGGTAGGCTCACCGACAAGGTTGTAAGTACCATTCTTGGAGTCGTAG
GCAAGGGCTGCGTCGTTGCAAAGTGCGGTAACTTCACAAATCTGGCGAACGGTGTCGGAT
TGAGCAGCAAGGTTCTCAAGGGGTTTGCCACGGAGGGAGACCTGACCCTCAGGGGCGAAG
CTGGTGCCTTCAATATCAAATTCTTCGAGGCCACTACCTTGTTCGTTGAGGAAGACCATC
TTGTTGACGCTCATCTGGTTGGTGGTAAGAGTACCTGTCTTGTCGGAGCAAATGACGCTG
CAGCTACCAAGTGTCTCGACAGAAGGCAGGCTTCGCACAACGGCGTTTCTTGCAGCCATC
TTGCGCGTTCCCAGAGCCAAGCAAGTTGTGATGACGACGGCCAGACCTTCGGGAATAGCA
GCGACACCGAGAGAAACGGCAATCTTAAGATAGTAGATGGCGCCTTTGGTGAAGCTGCCG
TGCGAAGGGTCGTTGAAGTTGCCAATGTTGATGAGCCAGACGAGGATGCAGATAGCCGTG
ATGACCTTTGCGAGCTGGTCGCCGAAGTCGTTGAGCTTCTCCTTGAGGGGGGTGGGCTGT
GAGATCTGTGCCGTGATGCTCTCGTGGATGTCTCCAATCGCCGTGTTACCACCGGTCAGG
ACTACCAGCGCAGTCGCATGCCCCGTAACAACCGTAGTACCCGAGAAGAGCATATTGACC
TGATCCTGCTTGACAGCGTTCTCATCCTTGACGGCCCTGGTATCCTTGGATACACTCTCG
CTCTCTCCAGTCAAGATGGACTGGTCGATGTTGAAGCTGTTGCTAGAAATGGACAGGATC
CTGCAATCAGCGGGTATCCTGTCACCGATTGTGACCGAGATGACATCTCCGGGGACCAGC
TCGTCGGCCTTTACGCGTTTGACATGTCCGTCACGTACGACTTTCGCTTCGTTGGCCGAG
TATTCCTGGAGGGCTGCAATGGCCTTTTCGGCGCTAGTTTCTTGCGATACTCCGACGACG
GCGTTTAGAATAAGGATGGTGAGGATCTGTAGGCATGCACGTCAGCGCAGGTACATGTAA
CGTCGTCGCCTGGTACGTACAACTGCCGGGTCCACGAATGCGGTCCAGCCTTCTTCCTCT
TCGAAGAGGGCCAGTACAAACGACACTGCTGCCGAGCCTAGCAAGATGATGACAAGCTGG
TCTTTGAACTGCTCGAGGATGAGCTCCCAGATGGGTGTTGGTGGGTCTTCTGGCAGCGCT
GTTCTCTGTGTCAGCAGTCGTCGTCGCGGTCTAGGGGAATAGTAACACACCATTCTTTCC
ATGCTTCTCCCTCGCGCTTTGCACCTGCTGTGCGCTGAGACCTTTCTGCTCCTCGACCTG
GAAATACTTCAGCGCCTCAGCGGGCGTCTTGGTGTACGCATTCTCCATGCCCACTGCTCT
GATCACCGGCTTATTTTCGCTCAATACACCACTTGTTCAACGAGACGCTGTCTGGTGGCT
CAATCGTTGTGTGGTAGTGTTGTTCGCAGGGATATGTCGGTTCTAGAAATGTCGAGGCTC
GCAAGTCGCAGGTATCTTCGCCTATGACGTTGAGAGGAACTTTGACAACCTTCGCGTGAT
TACTTCAAGCACAAAGGGAGGGACTGTATTTTCCTGGCGCAAGTAAAGTCGCAGGAGAAG
ACGATAGAAGATTCTGCGATTGTCCACGGCAGAAACGGCTGTACTGGCGGCGCAACAGCA
CTTGTCTCGACTTCGGCGCGTCCCAAGAAATCTGTCCTCTAATCGACCCGCAAGCGCAAG
GGGCTAGTGCTGTGGCGCATGCTCACCAGCCACTTTTCGCCGATAACCACGTTTCGCCCA
AGTCGCTTCCAATTCGTCCATGTCTTCGAGTTTCCCTTTGATCGGTATCATTTCACTTGC
AGTCAATTGTGGCTGGTGAAAATCTGGGGTTTGCGCCGTTCGCAGCGAGTCTGAAATGCA
TGGGGTGCGGGCAGATTCCGACAACGTGCTGTGCTCGGCCTGTTCGGCGGCCATGCCCCA
CGATTCAAGGCCCCCACCTTCGACATCACCACTGCACCTCACCTGGGCAAGACTGCCGTG
CCTGCGGGTCTAGCTCGGCAATCCGGGTCTGAGCAGAGCCTCACCAAGCAACGCGTCGTC
ATCACTGCAGAGTCACTTGTGGGTCGAGGAATGATTGAGTAAAATGTTTAACGTTTCGTT
GTATTCGAGTAGCCCGCATATGCTACTGTAACCCATAACCAAGGTCATCCCAACATGCAA
AATTCATCAAAGGGTATTATAGCCCACCATAGGTATCCCGCTCGTTGAACGCCGCAAAAC
AAAGGCCCTCCAAAGGGCTGGTCAAATGCTATCGTGATCGTCGTGTACCCAGTCCGATCC
AATCATGCCCGCTTTCTAACATGATCACCTGTATGGTGTACAACTATAATGTGTATAACG
TGAATAGAACCAGGCAGCCAGAGCGCCGTGGGAGAAGTAAAAGTGGCAAGCTTATTGGCT
TGCGCAGTATGTCCGAATCAATCGGGCAATGTCTCGTGTGATGAAGGGCTTGGTGACAAA
GCCTTTCATGCCACTCTTGACTGCTTTGTCAAGAGCGGCGTCTGTAATGTCCGCGCTCAC
CGCCAGAATGGTCGGCTTCCGCTCAAGCTCTGGCATCTTCAGAATCACCTCAGTGGCTTG
GAAGCCGTCCAACAACGGCATCCAAAGGTCCATGAGGACAACGTCAAAGGACTCAGTCGC
CGGGCCGAGAGCATTGCGACGAACAGTCTCAACGGCGTCGTTACCGTTGAATGCCGTAGT
GATGTTCTTGTAGCCCAGTCTACCCAGCATGCTTACCAGCACACGTCGGTTGATGGCGTT
GTCGTCTACGACTAGAATGTTCAGAGGCAGTTGAACGCCCAGATCAGATGGCACAACGTC
CCTCTCTGAAGATAGAGCGCGAGTGGCGTGTTGTTGTCGGGGAGGAGACAAGGTGCGGCG
GGGGGTAGCGAGGCCGATATCTTCTGGCGATGTTGCAGAGCGGACAGTGATGACAGGTGT
AATTGGCGGCTGACGTTCGCGATCACTCTTGAATGATTCAGAACTTAAGGGAGGAGTGAC
GGGGCCACGGCCGAGGTCCAGGTGGGGTACTTCCGGATCGATAGACATGCGGGATTTGAT
GGAAAGTGTAGGGGATCCAAAAGGCGTTGCAGGGCGACTGCAAATCTCGCCTGGGGTAAG
CGGGACTCTCATCTCGAATTCCGACCCTCTCCCTGGCCCAGAAACATGCGAACGGAGACA
GAAGAGATCACCACCTAGTTTCCTTGCAATCCCCTTGGCGACCATTAGACCAAGACCCAG
TCCCTCACTCTGTCGTGTCATCGAATCGTCTTCTCTCGAGAATGGTTTGAACAGGTTAGG
TAGGAAAGCTGCGGGGATGCCAGAGCCAGTATCTTTGATATTGATGACAATGTAACGGCC
TTTTGCGCTGAGTGTCGCTTGAAGTGTGATGGATCCATCCTGTGTGAACTTGATAGCATT
AAGAGCGAGGCAGGAGACCATCTTGGCGAGATCCCGTTCATCGATGACAATCGTCTCTGG
GACATCGGCAGAGACGGTCCACTCGATCCATTTAGTATGTGCCTCTCCGTTTGAGCTACG
TGTTCGGACTTCAATGCGCTCTCCTGTGTCGGTAGCCTCAGCAATGGCGGAATCCGGCCT
TCCTCCCACTTTGAGCGCATCGTTAATGACGTATTGAAGCACTTCTCTTAGATTGGTATG
TCGGAGACCGGGAACTTTGGAATGTTCGGATGCGAAGATGGGCGAGGTGGTTGAATCGCA
CTTGCCTAACGAGGTTCCATGCGAGCAGGTGTGGTCCAGTCGGTCTAGTTCCAGAGCGCT
TGCGTCTGGGGGGCACGACTTAGTGCCGCGCTTGGGGGGCTCCTCTGAAAAGGTGTCTCG
AACTCGTTGGCGAGCATTCTTGGCAACGCGTGTCTTGTTGGCATGGTCTGCCCAAGAAAC
CTCGTGTCTCCTCCTCTTGATGCCGCGTAATGGAGCACGCATGTCGTTACCAGTGATCAT
CAAATCGGGTCGCATCTCACGCCAGAAAGTGTTCCACTGGTCCGGAGTCTTGTCGAGTGG
CGAAAGTGGGGTCTCTGGAACACCCATGTTCATGTCGTAGGCATGGACGACATTATCGGC
TGCCTCGACTGCACGTCTTGAGCTGTCTAGAGTAGTATCAGTATGGAGCCATCACTACAG
GTTCTTCAACGAGTTGTTACACACCTTGGACAGCTTCAATGTTCTCCCTGAGTGTGTCGA
GTATCTCACGGGTCCGTGATTCGAGCTGCAATGATTCTGATGCTTCTTTTACGTTTGCCA
TCATAACATCCAGCATACCAACAACGCCCTGCATTGGCGTCCTTAATTCATGGGATAAGC
TCCGGGCGTAGGGCTTCAACGATTGAGCCGCCGAGACGGCTCTGTGCGGCACGATCCTGG
GTATCTCGGCTTGAATTGATTCTGCTGACTTTGCAAACTCGTTGCCTTCCAATACGCGTT
CTAGAATCATGTCTTCCAGGCTATGGAACAGCATTTCGAGGAACCCCCAGCTCAACACAC
GACGAGCTGCGCCCTCTTTTCCCCACATGACACCGAAATGAGCGAAGCACTTTCCCTCGG
TAAACAAAGGGATTCCAAGGTAAGCCTCTCCGGGAATGATCAGGTCATTTGGGTTGTCGA
GGATGAAATCGTTTAATCTTTCGGGAATGATGAAGACCTTGTCGTGCTTCATGTAGGCAC
ACGGACATTGGTAGGCATGGTATTTGAAGTTTCTCAGATGGCCGGGTCCGTTGCCATGGT
CGTCGTTGATGTAAAAGGCCTCGCCCATGAGGCATGCTCCAGGCTCTCCAATGGGGGGCA
GTTCGACAGCAACATTCTTATCATCAACCAGTATTCTCTTGGACACAAAAGCGTACTGAG
CATCGGCAATTTTGGCGAGGCCTTGGGTGAGCTGAATCCAGAAGCTGTCGGTGTCGGCTT
TGCGGAGGGAGTCCTTTAGTTTGACGAGTTGCTCGGCGGCGTTGCTCTCTGCGGGGACAT
ATAGCTGTGACAGTTCTTCTCTGAAGCCGTTCTCTCCTTGTTGCACGACCATGCCTGGCT
CTGGGCGAGAGAAGCAGAGCGACTGGCGCTCGATTATATCAGGTGGGATGGTAGTAAGTC
CCTCCATCTTTCAGAATCCCATGCGGGCAATCGGCACGGGCGTCCAGGATGGGCACAGGG
GTGTTGGTCAGACGAAGTGCGAAGTTGGACAACGATATGCAGAGGGCTACGAAGGAAGTC
GGAAATGCATGCGGAAGCGGATTAGTAACGGTGTGTGGGAGGGCGAGGAATGCGTGATGT
GCGGGACAGAGAGAAGGAAGGCGAGAAATGGCAGGCACGGCGGGCAGTCAGCGATATGGT
TGGTCTTTTGCTAGAGTCGCACATAAGAGGGCTGGTGGACGATCTAGAACCTGACCCGGA
GCCATGGCTTTGCGCGTCCTTGCACCCTCCAGGCCCGCCCCCGTTGGGTGGTAGTGACAG
TCGGCTGCGCTGCTGTTTGCCTGCACGCGGTCAAAACCACCGTGGGCCCCAACTCGTGTC
TACGTTTCGAGTTGAGGCTCGTCGTGCTGCCCGTCCGCCTGCCATGCCGCTCCCCTCCCA
CGGTCGTCGTGATGGATGGCGGCACATTGATGCTGAGCGTCGAGGGACCCTGGGTGGCTT
CGGTCAGCACACACAGTGGGTCGCGCCTGCTGGAACAGTCTAGACGCACTCGGCTCCCGG
TCGCTCCTGCACGATTTCCAGCGCTACCCCAGTAGCCCCTTCCGCTTCGGCCCCTATGCA
AACCTCGCCCGCACACAGTCTGCAGTCACCGCCGACCTTGACGCCTGGCCCTACGCCATG
ACGATTACTGTCCGCCCGCCCAGCGCTCCAATCCGGATAATGCGAACATGCCAATTACGC
TTTTCGCCCTCGTCTTGCTTTTTTGCCCATCCAGAGCATATGCTTTATTGTGGCGGCCAA
AAGCTACCGCCGACTGCCCAACAACTGCTAACCACTGCTAACTGCCTAACATGTACACAG
CATCCGCGCCTCGACACAGCCGCACTCGCAGCTCGCGGCCCTTCCTCCTGCTTGACGTCA
GCGGCTCCAGCTCCGCCTACGCATCTTACCGCGCCCGTTTGCTGCGTCCATGTAGCTTCC
CCATGAAGCCGCACTGCCGTCGCACAGTGCTGGTAGAGGGTCAACGATACACCGGGCTTA
GCGCCTCGTCTTACACGACACCAGATCGACGATCGGCCGAAACAGAACCTAGCGCTCTTT
GTTCTGCTGTCTGCTCGTGCTTCCGTCTTCCATCGCTGCCCTCGCGCTGCAAGCTTCGAC
ACCCTCTCGACCAGTCGCCTGTCCTGAGAGTGCCCTCTTTTTGGACACCGTTGACGCAGC
TTCCGCTTCACTCTGCGACGCCGTCCCTCTGCAGCCCACCTGCGCATTCGGCCCTCGAGC
AAACATTAACGTGTCATCTTTACAAGTCCAGGCCTCAGGCTGCATGCTCGGTCTTTTGCT
ACTCTTATTCCCCGCGCTAGCCATAATCCAGCCTGGTCTGACGAATCACCCGCCGTCCCT
CCGCTGTCCCGTATTCAAATTCACACGCGTAGTCTGCTGGCTTAACTTCCGCCAACGTCC
AAAGGCCCTCAAGAGGCCTGAGTCCAGAGTAACGTTACATGGTGTCTTCTTACAGCAACA
ACGTCGTCGACTTTTCCGGCCCCGTGGGTGTGCTCCTGTTTGGGAACCTGTCGCACCAAG
CATTGGCCAACTAATCAGAACATGATCGACAAGGCATCGTGAACGGCGTGCTCCCATGCG
AGTAATGATGTGCACCGTGTGCCGATCGACCTCTCTAGCTGTCTCGCTGCAGGGGCGCTG
GCCATGTCAGCTTGATGCACCTCTTCTTCCTTTTGTTTTCCCTTTTGTCTTGACCGACAT
CACCTGTGCGTGCCTATGAATACTTGCCGCTACCAAGCTGACATCTGAGGAGAGCTGTCG
ACATGTTCGACGCCTGGCGTGCGGCTGCCCAATTTTCCGGCGCTAGCTGCACCGGACCAC
TGCAGAAGGAGCAGCCACAAAACATGAAAGCTGCCAGTACCCGCTCCATCACGTTGCTAG
GACCTTTCCAGCACATGTCGGCGTCTTGGTTCTCACCGCAACTGCTTTGAGAGTGGAGAG
GTACTCTTCGAGCTCACGGCCGGGCAGCCGTAGCATCTAGATCGTGAGGCGAACATCGTC
GAATTTTTACAGTCACTCCTCAAGATCTTGCATACATCCACGACCCACTCATTGGGTCAA
AGCAACGCGCTTGCCAATCACGCCTCTGCCAACGCGCGTTGACACCGAATGAGCGACACT
ATGATATCTTGGTTTGTCATATCTCGCGAGTCCAAAAGCACATGAACCATGGTACACATC
TGACATGCCGCGCTAGAAGCTCTACCCGCGGAGCCGTCTAGATGTCTAGACCATCGCCCC
AAGGTTTTTCCGCTACACGCCTTTACTGCAAGCCTGGTATCACCACCAGGCTCTCCATGT
TGAGCAACTACGCAAGAGGCTTCACAATACATACATAGTACAATGGAGATCCGCTCTGCT
ATCATGACGACATGGACACCCATGTTCGATGTTAATTCATCAGGCCCATTGCTCAAAACT
CTTGGCAACGGTCTGGACCTACCCATATCGGGCGCCTGGTCTGTCTCGTCGATACCAAGG
GCTTCACGACCGTGCTCTACATGATACGCTTGTATCGACAGCTGACATTAGTTAATTGAG
AACGCGCAGTCCAGACGGTATTGCAATCTTCATGCCCACAAATAATGAATCGTTTTTGCA
GTCAACGACACCGCATGAGCCGCAACATCTTAAACGGCTGCGGTCCGCTCCAGAGCAAGA
TGTCCCCTGCCACTCCGCCCAAGACACAAAGCAGGCACGGTAAGCTCAGGGCGACAGTGC
ACTTTGTTCGGCCGACCAAAGCTAGACGGCAATGATGACACGCCTAGACTTTGACAGACT
TTGGGTAGCTCCTGCACACCCCTTGCGCCTCTCACTGTTGCACCGCGTCATGAACTTCGA
ATGTGGCTGTCGTGAAGCCACGGAGAGTCCAGAACATCTCTATCCCACTATATACCATCG
TGTCTACTTGGTCTATTGATGGCTTGCACAGTCCGGGCCGCGAACGTGCCGAGTTCCGGA
CCGTCTCAAGGTTAGAGCACGACGTCTTTTGCGGCACGAATCACTACTACTATAAGCACC
GAGATTTGACCGAATACCTGCTCGGCTGCTTCGTGAGAGTGTTCCTTACACCATGCACAG
AGCATCGAAAAGTCGGCGTGTCGCAAAGTTAAACATCGATAGACTCGACGAGCTTGCCTC
TGCCTACTCTGGGTGTCGAAGTATATACTAAAGCATATTGTACAGAATCGGTGGATGTCG
GGATAAGGTCGGTCTCATCAAGAAGTAGACAGTCACATTCAATCACATTGTCTGTAGGAC
AGATCATATCAAATCATTCGTAGGGTGCACAGACGATCCTGTGTGACAATACCGAAGTCT
TTACACTCACTCAACAAACTGGAAATGCAATGCTACAAAATGTCTTTGACGGTAGCTTCT
AATCACCCAATATATGAGCATTGCAAGGCTTGATAGGGCTGTATCCTTTTGATACGTGGA
ACAAGGTAACACAAGTAAGTCGTTCCAGCGTACGTATACGTCGACACCTCGCTCAAGATG
TGATATCATTTGATCACAACATCAGCATCGGTATGAGTACGTATGACAAACACAACAGCT
ATCACATTCTACCAAGTCAAACAAGTGAACAGGTAAGTACATCTCAAACACATTCAACGC
TACCATCGCCCTACTTGATACGCGACTCGAACTCTCCATGCTCTCCTACTTCCCCCCCCA
AAAAATATTATGCATCCATCACTCGCAGCCCCGCAATTCTCCTTCACCACCTTCATCATC
ATACTCCTAATACCCTCCACCGCCATCGCCTCTGCCATCGCAAAGTCCGCTTGTACTATT
TCAGCACTATCAACAACAACAGCAACAACGACGATGGCCACCAACACCACCATCGAAACA
TCCTCTTGGGCTACGTTCCCCTCCCCTAGAACAGCCAGCACCACAGTTGCCGCCTTCCCC
GCTACTACCACAACAGCGCTCTGGCAAATTGACCCCATGTGCCTCCCTGGTGTAGCCCAA
TGCCACCATTTCGGCGACCGCTTCCGATACTGCAATGCAACGGGTTACTGGGTCCCAAAC
TACTGTGGTGGGGATTGGATCTGCTGTGCGTATAGTAGCCGGAACGGTATTGGGCCTATG
TGTGAGGACAGGGCGGAATGTGAAGTTGTTGGGCGACCGGGGATGATGGGGCTAGAAAGA
TGGGAGTAGCTGAGGGCATGAGTGATAGAAGTAACATGAACAAACTGGGTAAGGTCTGAG
ACTCTTTGCAATGGCTCTGTGAGTGGTGAACTTGATCTAGATTGTCATCGAAGAATGGAC
CAGGCAGCAGTAATGCAAGGACATGTTTCTACCATACCATTCTATTTGGAGATGATCGTC
CAGATGAGCACATTCATCCTCCAAGTTGTCAACTGCACATGTAGTAATATGCCTCCAGAC
CTCTACCGATCCTGCAAGCCACGACATATCCTCATATGCTATGGAATCTACTACTAGGAG
TTCAGAACTACAGACTGGCACAGAAGATGTATGTTTACTGCCCCAGAAGGCTTTTTCGTG
TTGATGTTTGGGAAGTGTGCAGAAGTTGGCATTTGTATACCGCCGGGCTTGCTGAGAGTA
GCTTGGATTGGTTCGACATGTGAGGCTGCGTCTATACCAGCTCTGGCAGCTTGAAGCAAA
GAGGCTACTGTGTTGGAGAATTGCGACGACTATAGCAGTTGACCTGATCTGCTGACATCT
GAGTTTCTCGACAGTCCAACTCTGGAAGCGCAGTTACCTCGTGCGAAAATGCTCCAGGAA
TTGTTGCAGCATTGTGTTTCTTGAGGCTATGCTCAAGTCAAACTTGATGGCAAGCAGAGC
AATAGTCGCTTCAGTGTTCGATGCGAAATAAAAAAATCATGGTGTAGGATATATCGTTGC
ATTTTGTATACATATTTCCTTTGCTCTTAACTCATTATTCGTCGCATTTCCTCACAACGC
TAACACTACCGGACCCTGCAAAAGAAGCGCTTACAAGTTAACGGCGGTCCTGAAGTTGTT
ACCGGCGTAGACGGCGTTGTCACCAAGCTCCTCCTCGATACGGAGGATCTGGTTGAGCTT
AGCGAGACGCTCAGATCGGGCAGGTGCACCAGTCTTGATCTGGCCGGATCGCAGTCCGAC
GACAATGTCGGCAATGGTGACATCCTCAGTCTCGCCAGAGCGGTGAGAAACCATGACACC
CCAGCCAGCGCCGAAAGCGTCCTTGGCAGCCTGGATGGCCTCAGTGATGGTACCGATCTG
GTTGACCTTGAGGAGGAGAGCATTGCAAGACTTGAGCTCAATGGCCTTCTTGATGAACTC
GGGGTTGGTGACGGTCAAGTCATCACCAACGATCTGGCCGTCGTAGGTCTTGAAGAAGTA
AGACCAAGCCTCCCAGTCATCCTCAGCGAAGGGGTCCTCGATGCTGACAATGGGGTACTT
CTCGGCCAGGGACTTGTACATCTCGGCGAGTTGTTCGTATGTGAGCCACTTGCTCTTGTC
GCTGTCGGGGTTCTTGAAGTCAAGATCGTACTTCTTCTCGTCGGCCTTGTAGAATTCACT
TGATGCGACATCCATGGCGATCTTGATCTTGCCAGTGTAGCCGGCCTCCTCAATGGCCTT
AGTGATGAGGTCAAGGGCCTCCTCGGCGGTCTGGATGTCAGGGGCAACACCACCCTCGTC
ACCGACGTTTCCAGCGGACTGTCCGTAGGTCTTCTTGGCAAGGGCCTTGAGCTTCTGGTA
GACTTCGGCTCCCTGGCGCATGGCCTCGGAGAAGGTAGGGGCCTCACTGGAGGTCGTCAG
TATGGGCTAGAACTGTATGCGGAAAGATGACCTACCAAGGAACGATCATGAACTCTTGGA
AAGCAAGACGGCCACCAGCGTGCGAGCCACCGTTGAGGACGTTTTGGACTGCATAGTCAG
TAAAATGCCTCTACTTGTCAACTTCAGTTCACCTACAGGGTACAGGGAGAACGTAGGGCT
TCTTGGTGCCAGCCAAGTCGGAGATGTGTGCGTAGAGAGGTACACCCTTCTCGGCGGCAG
CGGCCTTTGCAATGGCCATTGAGACACCGAGGATGGCGTTGGCGCCCAGGTTGGTCTTGT
TTGTGGTGCCATCGAGCTTGTTGAGGAACGCGTCTACGGCGGACTGGTCCTTGACGTCGA
GCTTCTCCTTGATGAGAGCAGGGGCAATGGTGTCGTTGACGTTGGCGACAGCCTTGGTGA
CACCCTTACCACCCCACTTGGACTTGTCTCCATCGCGGAGTTCGCAAGCCTCGTGGGAGC
CAGTGGAGGCACCGGAGGGGACGATGGCGCGGTGAAGGCCGGTCTCGGTGACAATGTCAA
CCTCGACAGTCGGGTTACCCTGGAGATGTTAGCAACGAAGCTTGACAAGCACAAATGTCT
GCAAACGTACCCGAGAGTCGTAGACGGAGCGGGCGTGGATCTTGGTGATGGTCATGGTGA
AGGATTGCTGTTGAGAAAGTCAATTGGAGAGTTGGGGAGCCGCAAAGTGCAAGGCAGGAG
ATATAGAAGGCGACCGGATGCGCGGGCAGCAATGTCCGGCCGCGGATAGGATGCCGAGCA
GAAAATTCGACTTACTAGTTGTATATGTAAGATCAAGTGTCGGTGTTGTTTTGTTTGGGT
GGGGTGTTCCAGAGCTTAAGAGTCCAGCAAGGTTTTGGAGGGGTTGCTCAGCAGAATTCA
GCCCCGCTATGACGCCGTCGCCTCATTGGTAGCCACCCACGGCCTCTTTGTAAAAGTGTG
CATTAACATTATCGCAAAAGCATCGAGTGGGACGACGCGCAAGCTGGTTTGGGGGTCTGT
GGGATACAATTGATACATGTCGGTGATACATGCAGTCCTTGGCCCTGTCCGTTGTGAACG
GGAGATCGTCGTCCAAGGTAGCTTCTCCTGCGGGATTCAAAACTTCAGAGCACTCCTTGA
GGAAATACCAAGGAATGTCAGACAAGTGCGATACAACGTCTTCGCAGCCAAGCCAGGCGA
AACAGTAGCTCTCATGGGCACCGGTGAAGGATTCGAGTAGATGCAGAACCAGCCCAACAC
AACGTTGACCTGTTTGGTTTGTTGCATGCAGCTGTAGCCAATGTTGCAGGTTCGCAAGGT
ACCGTGAGTATCCTGTGAGCATCATCACGGCTATTCATCCATCTCTTGTATCATGCGAAG
ATTGCACATCTACCTTGGGCTTCCAAGAATTACGGCAGGTCGTCGCAACAGAAAGAAAAA
AAAGACTGTTCAGGTCGGTAGAGGGCACAGCAGCATTGTGAAGTACTTTGTACATGTTGG
TGCGGGCTAGCAGTAGAGGCGACGCGCATCTCAGGCTGTTCTGGTATGAAACATCGTCGT
CAATGACGAATAGTTGATTGAACATGGTTCACGAACCGAATGGAGCCAAAGCTGTGAGGT
ATTGCACAGGTCTGAGTGGACACAGCTCTTCTTGTTCACGACTCCAGGCGTGCCTGTTCA
CATTCAAGTCCAGTTCTGCCAAGCCCGAGCTGGCCCAAGCTTCATGTGTACGGCGGCCGC
GACGCTGGGAGCTGCCTTCGCGTGAGGCTTCAACATCACCGTATAACCACACCAATACCG
TCCTCGCCACTACGTCAACTCGCTCGTAGGACAAGACTCGTGTCACCTGCCTGCTCATAC
GCCCTCCCACCAGACTCTCCAAGCCCGACGAAAGTCGCCCTCCAACACACTTACCGTCAC
CACTTCAAGTTCATCACAATGTAAGTCGCCTTGACGTCTCCTGCTCCAGTACTGACCACT
GTACAGGGAGGTCCTACTAGGAATCACCGGCAAGGATTTCACCCTCATCGCCGCCTCCAA
AGCCGCCATGCGTGGCGCCACCATCCTCAAGGCATCCGACGACAAGACGCGAGTACTCAA
CACACATACCTTGATGGCTTTCTCTGGAGAGGCTGGTGACACTGGTATGACGCAAGAAGA
AGCCACGATAACTTGGCGGTAGCTAACAACGATGCAGTCCAATTCGCCGAGTACATCCAG
GCAAACGTACAATTATACTCCATGCGCAACAACATGGAGCTTTCCCCTGCCGCAACAGCC
AACTTCGTCCGAGGAGAACTGGCGTCAGCGCTACGGTCAAGAAAACCCTACACGGTCAAC
CTGCTGTTGGGCGGATACGATACCATTGCCGACAAGCCGACACTGTACTGGATCGACTAC
TTGGCGAGTCAAGCACCGCTGCCATATGCTGCACACGGATACGCACAGTATGTTTCCTCT
CTTGCTGTCTTTGCTGAAGCACTCCCTGCTCTTCTGCATGGTCCCAAATCTAAGCATCTT
GTGCTAACACCACTTGCAGATACTACTGTCTCTCCCTGCTCGACAAGCACCACCATCCCG
ATATCGACTACGAACAAGGCATGAAGATCATGCGCATGTGCACCGAGGAGCTCAAGCGAC
GTCGTCCGATCGATTTCAAGGGCGTGCTGGTCAAGGTCATAACGAAGGATGGCATCAAAG
ATGTGGAGTACGAGGACGATGTAAAGGTTGCGATTCCATAGAGGGCTATGGATTGACGAA
AGCTAGAGCATTCCGCCGGATGATTTATGCAAAAGACATGGGTGCCATTACGATTATGAC
ACTTGAGCATGATAGATAACGAGAACAAATAGTCAAATGACATTAATGACTAGACCGTGT
TTCTCAAGGAACTACAGTGGCCGGCGTGCAGATACTTGTTACTTCCTTTTGAACATGGCT
CAATTCTCTTCGCAAGTTCGCATTGTCAAGGTCTGAATAGAGGCCTATAACTAACACCGC
CCTATTCAGATCCGAATGCAATCGATAGCGAGACTGCCGTGAGATACTCTCAAGCACTTT
GCACAGGGACTAGCCCGAAGCAACATAGCACACTTATGCGACAGGCTTGCGCGCCCCTCA
CTCAAGTCAAAGTGTGCACAAGACAAATATATGTCCTCCCAATAAATCGACACCGCAGAC
TCATCGCCATCACTGAAGACGACCCAACGAGAAAGCAGCTTCCTACAGGAGTATCGCTCT
CCGACCCCACGCCACCGTAGTGACTGGCAACTAAAAGACAAAGATGTTCTGATAGTCGTG
GCTGGGTTCGTTTGTATTTTTTGATCAAAGAGCCAGAAAGGAGGACGAGGGACGCAGAGT
TTTTATACCAACGAGTGGGGGCCGCCAAGCCAGTGCACGGGCAGAAGGGTTTTTGGCGTG
GCGGGCACGGGCACATTCAAGCAGCGGTAGGACTGAGGGCAATGGCGAGGGGACGGAAGA
ACGACACCGGCACCCTGATAACGCAGCAACAATACTGCAGACGGCGATAGTGCGCAGCGG
CGGACGCACACTTAGCAGTTGCATGGCAGGCTTGTCCTCTCTGCTCGATGCAGTACCGAG
GCATTCACCGCAAACTTCCACACACAGCCAACCATCATCACATGATTCACGATGCAGGGA
GCTATAGAGTACAATGTGTTGGGTAAATGTTTTTTTCATTTCGGAGAAGCTGATGAGCAT
AAAGCATGTCGCAATCTATCACTCCATGACGGGAGACAGCATCGCCGCTTGAAAGAAGAA
CTTTTACGTTCAAATCATCGCTAACATCTGACATGTGCTTGCCTAATCGGACTTATTCGC
AGCTATGTCACTTTCTAGTTCTTATATCCGTTCTCATACCCGTTAGCCATGACCTCCTGG
AGGCCCTGGGGAGGACCGTTGGCCTGGCCCTTGGCGGTACCGTTGACGGCGCCGTTGGTC
ATACCGTTCATGGTCTTCTTTGACTCGTGCATGGAGTCCTCGATAGGCTTGTCGTTCATG
GTGTATCCAGTGTCGGATGCATCGACGAACGCGTCAAGACCGGCACCCTCGCGAGGGTAC
TCCTTCATCAGCTCCTTGTGTCGTCGCAGAGCCTTGTTCATCTCCTCGGCGGAGACATCG
TTCAGGAATACGCAGGTACCAATGGGGTTAGGCACGGCAGCACGGAGCAGACCATCACGG
GTCTTCAGGATAGCCTTGGTGGCCTTGTCAAGCATGTCCTCGTCGAACAGCTCGTGGTCC
ATGGACAAACCAGCCCTCGAGAACAGGTTCAACAGTCTCCTGTGCTCCTCATCACTGAGG
AGACCGCGCTGGTTCGCCAATGTTGCCGAGTATGCCATGTCGATAGAGATGGCATGGCCG
TGGCGAAGTGGGACCTTGGGCGATAGCTATGGATGAGTTAGCAAAGTCAACATTCGCAAG
GTGTGGTAACCTTACCTCGTGGAGCGGGCTCCAGGTGTGGCCATAGGCAATGACACGGTC
GAGACCGATCTCGTGAAGGTTAGGTGTCTCGAGTTTCAACATCTCGTGGATACCAGCACG
GTTGATCTCATCCGCTGCTTGGAGGACCTCCTTGTCATCACCCTCACGACCGAATCGAGA
AGTGATTAGCTTCTCACAGTACTTGTCCAGCAAGTCGAATGTGGGCTTGTGGGCGCAGGT
TGAGATCTTGATCAACTCTGCAAAGCCGTTTCGTACTTGACCCTCCGGTAGGGTCTTCAA
GAACGAGAAATCGAGGAATGTGTGCATTGGGGCGTGGTACGCTCCGAGACGGTTCTTGTA
GTTGCCGTAGTTGACGGCGACCTTGATGCTGACACTAGCATCAATCAGGCCAATGACAGT
GGTGGGAATACGGATGAAGTTGGTATTCCTTCGGTAGGCGGCGCAAGCAAATCTAAGGTC
ACGAGTTAACTCCATTCTAACAACGCAGTCAGGCCAGAGTGCCTTAGAGCTATTTTTTAC
CCAGCAACATCAGTCACCAAACCACCGCCCTGTGATATATTAGCATCCTTCAACACCATC
ATCAGACTGGATAACATACGACAACAAGTACAGGCTCCTTGCGGATGATACCAAAGTCGG
TCATCGAGTCAACGATGCTGAGAAGAGTCTCCATGGACTTGGCCTTCTCGCCGATCATGG
TCTTGTGAATCGTCAAGGGTAGGTTGTAGTGGTCGAAGTACTTTTGCATCTCATCGCCAT
AGACGTTGTAGATGTTCAAGTCCATGACGGCCAAGCAACGGCCCCAACGCTCATAGCACT
TGGCTAGGTTGTTGTTGGCAGGGTTGAAGACGCCGTCAAGGAAGGTGAAGTCATATTCGA
TCTTCTCGTATCCCTCGACATGGAAGCCGTTCTTGGTCTCGACAACGGAAGCTTTGAGGT
CTGACATGGTGAAAAGAGTTTGAAAGGTGTAAATGAGATACGTTGAGTTCTGCGGGGTCA
AGTACGGGCACGGCTGTCCTATATAAATGTCGACAGACCGATGTCGTTTGGGACTACTCA
TATAGCTCGCGGTACACGCTCCGCCTCCATTGGCTCTCGCACGCCAGCAACGCTCCAGAC
AAACGTCAACCATACGCATTATTCTCGTTCATGATGCGGCCACTCGTGTATCCCTTGTTG
TTTGGACTTGGTACCACTTCACTTCGAGCGAAACTAGGCTCCTACTGGCCAGCCATGATG
AAATGACTTCAACAACAGCGCCCTCCCAGCGGTAAAACCCGGTTCCGGCACATGGGATAT
GCACTTTACTCATGCAACATGGGTTTTTGCGGGCTTGGACAAAGCAGAACTATCCTATTT
TTCCTTCGGCCAAGGACGCAATCGGCGTAGCACAAGCCGCGAATCCATTTAGTGCCAACA
ACGGAGTCTCTCCCGTTGTGGAGAGGATGAGATACACTACATAAAACTGCGGGGCAATCA
TCGAAATCACCTCATCTCCACTTCAGGATTCCCATCATTCGATTGCTGACGTTCTGTGGC
ATATGTTGGAGAGTTTTCATTTGCCAGCTAGTCGAAAGATGTGCTGCGATGCGCGCAGGG
CTGATAGTGCAGTACCGGTAGCCATACAACGGCACTTTTCTTACCCCTCAGTTCAGGGAC
AAGCTGGAAAAAAATGTGACGTTCGAGGGGATCTTTTCGATCCTAGTTCCCGCTTCGGGT
AGATAGAGTTTGGCGGAGCCAGGATCGTTGAGGTATATTGCCTGGTAGAGGTAAGCGTAC
GTTGTCATGGCAGGTCTTTGTGGCTCCATAGTCGGCTAGCGGATGCAGAAAGCTCTAGAT
CGTTGACGACAGCCACATCCAACTCAACGTCAACACTATACAGAACCGTATATGCACCAA
TGATCCGACCCACATGAGCGTCGCGTATCCACATGGTATAGTATGAACTCGCCTCAACCT
GTGCCAAGGGTGCCTTGACGCGTACACGGGGATGTGGCACCGAACAGGCAGGATATGGCG
TCTGACACACATTGGCATCCCACCCTCAGTAAAGAGGTTTTGTAGAAAAAGCAATTTGCA
GAAAGTCAATTGCTAATGTGCTAACATAAGGAGTGACATCTAGAACGACTCCACGGAAGC
GGGATCCGTGCTAAAACGGTCGACCGAACCAAGCGCCACTCGTCGTACACGTTCCTGCAT
GTATTTCGTCATTACTGACCACAGCCCCGCACTAAACCACACGCGTTGAGGGGCACTCTC
TAGCAGCTTGGACGCGTCGAGCTCACGGCTGCCCGCACAATTTCATACTACCATTGAACA
ACAGCAACAATGGGTAGTTTCGATCAAAGCAAAGCCTATGCAGCGCAAGAGGAAGAGGGT
GCCTTCTTCGACGACGGGCGAGAAATTGAGCTCCTGCACTTCGTCTACTCGCACCCCAAC
ATCGAGAAGATACGAGGATCGCCAGAAAACGTTCTGGCTGCCATTGACGAATATGGCCGC
ACGAAGAAGTATCTCATGAACGTCGGGGAGGACAAGGGCCGTATCGTAACAGATTTGATT
GCGGAAGTAAAGCCAAATACCATGGTACGAGACTTGTCGAACTCGATTCTACGTTTCTAA
CACCTCGCAGGTAGAACTCGGCGGCTATGTAGGCTACTCCTGCATTCTCTTCGCAGATGC
AGTACGCAAAGCAGGTGGTGAGCGATACTTCAGCTTTGAGCGTGACCCCGCTTTCGCGGC
TGTCATCATGTCCTTGGTCGATCTTGCAGGCCTCACCGACCTTGTCAAAGTAGTCGTAGG
CTCAAGCGACGAGGGTATCGCACGACTGGCCGCATCAGGCCAACTCAAACACGTCGATCT
CATGTTCCTGGACCACTACAAGCCAGCCTACACCACAGATCTGAAGCTTTGCGAGGAACT
TGGCCTGATCACCAAGGGCTCTGTGCTGGCAGCGGACAATGTCATCAAGCCCGGAAACCC
GCCATACTTGAAGTATGTCAGGTCGAGCGTTGAGGAGAAGGTCAAGGAAGCAGGAGAGGG
TGGGCAGACAAACCTCAGCGGCATTGCCGAGACGAATGTCAAGATGTACGAGAAGCGATA
TGGCAAGGCCAAGTTCAGCGAGAGCAAGGGCAACCCAAATCTCAAGTATGAGAGCAAGCT
GGTAAACAGCTTTGAGCCGACTGGTGTACCTGTGAGTTCAAACACAGACGACGCTTTGCA
AGCATTTACTGACTAGCACAGGATGGTATCGAGATTACACGATGCGTTGGTTAGATGGAA
GCATCATCAATAGTCGGATACGCGTAATAATCTCTATGAATCGCAAGTTTCAGCGCTGGT
GGGTCCTGAACGACTCAGACATGGGCATGGTACCCGACCACAGACCAGCAGGATAGCTAC
CGTCAAGGCTTCAATGACAGCACAAATCAATGCAATAAACAATTGAATCTAACATTTGAA
AGCATTTGTCGATCCATCTTTGCGAAACCGTATTGCACATATTGTGCGGGATGTCGAGAA
AATAGCATGACACGTTGCATTCGAATAAACAAACATGAACCCCACGCACCCTGCATCCGC
AGTACAAGCCCCTCAACATCCATCTGCCGATCGCGGCCAGATCATTGTCCCAAAATCAGG
ATCTACTATATACAGATCGTAAACAGGATCGTGGAGTTCCTAGTGTTCCGCAATGTCGTA
CATGAGTGAAGTAACGATGACGTCGAGACTAGTCGTGCAGAGCCAGCACTCCAAGGCCAA
CAACTTTGTCTGGGCGAACGCAGCCGCACGCACATCAATCACCTCGCCTATGCAAGAACG
GGTTGCGTGACTACGAGCCGTCTGTTTACTGCCCACTAAATTCTACTTACTTGCAGTTTG
CATTGCAGTGCAGCCTGCACCTTTTTTGCAGGGGCAATTAAGTCGTTCCTCGGTCTTACT
TTTGATAAGGTAGCGCCGTTGGTGGTGTGTTGGGAAACTTCTAAACGGTGAAGACTGCGC
GAGAACAAGTGCCGAGGTCACGAGCTGCTCATTTTCATCAAGCAGCAACAAGGAAAAGAC
AATGGCAATGGCGGAAGGAAAGAAGGATTCGGTGGTGTTGCCATTTTACTATAGCCATGT
GTGGAAGAATGTGCTTCTACTGGCTCTGAGCGCTGTTTGCGCGCCTCTCTCGGCAGCGCT
GGTGTTGGTTGGTCTTGCAGTGTCGAAACTCCATGGACAGCGCAATGCAACGTTTTCCAA
GGAGGATAAGCAGCATGTTGCAGCGGCACGGAGACGGAAAACTATTCTTGTCACAGGAGT
GTCGATGACCAAGGGCCTTACTATTGCGCGCAATTTGTCTCAGCATACACCACATCGCAT
CATCGGCGCCGACATCTCTGCTCTATCACCAGGTCGCTTCTCCAACGCTATTGCAAAATA
CTACCGTCTGGACACACCAAGTGGCGACGATGCGGAGCCATATATTGATTCCATCCTCTC
CATCATCCAGCGCGAGAAAGTCGACTTATGGATCAGCTGCTCCAGCGTCGTCGCAGCCGT
AGAAGACGGTCAAGTCGTCCGCTTAGCAGAAAAGCAGGCCAAAGAACAAGGCCGCAAGTT
TGAAGCCGTCCAGTTCCGGGAAGATGTGGTCGAAAAGTTCCACGAGAAGGACAAATTCAT
CGACTATATCGAATCGCTCGGTCTGCCAATCCCAGAATCGCACCGCTGCACCCACCCAGG
GGAAGCCCTCGATGTGCTCATGGGAGAGCTTCACAGAACCCCGACAAAATCTGGGAGAAC
AGCACCCAGGCGACAATTCATCATGAAACCCATCGGAGTGGACGACAAGGCGCGAAACAA
CATGATGACCCTCCTCCCCTTCAAGACACCGGATGCAACAGCGCAATACATTCACTCTCT
CAATATTAGCAAGGAAAACCCATTCCAACTCCAACAATTCATCAAGGGAAACGAGTACTG
CACACATGCACTCGTCATCCGCGGCAAAGTAAAGGCCTTTACTAGCTGCCCCAGCCTAGA
ACTCCTCATGCACTACGAACCGCTACCAGCCTCCTCCCCCCTCAGCAAAAAGATGCTCGA
ATTCACCGAGCGTGTGTGCAAAGACGGTGGCGAAACCTTTACAGGTCATCTGAGTTTTGA
CTTTCTAGTCGAGAACGACGACAAGGGTGCGGCTGCGAAGTTCTACCCTATTGAATCTAA
CCCCCGTGCTCATACGGCTGTCGTGCTCTTTGAGCAGACGCCCGAAATGGCGGAAGCATA
TCTTTCCATCTTCAACAGTCCTAACCCATTGACCTCCAAAAACAAGCCTGGCCCTGTTTT
TCCTCGCACCCCAACGTACAGTTATTACTGGATCGGACATGACCTTGTATCTTTTGTCAT
CCTGCCACTTCTCGATCTCTTATTCGGTGCGACAACGCTGCAGAGTGCGTTCAATGATCT
AGCGACATTTTGGAGTCATGTTGTGGGGTGGAAGGATGGGACGTATTTGTTTGAGGATCC
AGTACCTTTCTTCGTCTTGTATCATGTTTATTGGCCGGCGAAGTTCTTGGAGGCGTTGAG
AAGGGGGCAGGCGTGGAGTCGGATTAATGTCAGTACTACAAAGATGTTCGAGGTTTGAGT
ATGGGGTGATGGATGTGAGCTGGACGGGAGGAATAGGAAGGTGCGAGGTGGGATCGGGAG
TCGGTCCAATGCATGTCAGTATGTATAATTCTAGATGATTTTTCATGAAGTGTTGTATCA
TTACTGTGGCGTCGTCACTGGACCTGATCGCAATGTCGTGCTACCTCAACGCTGCCACTC
CTTACCAACCTGAGCTTGGGCTCTTCAATTCATCATCCCCTATCTACTACCCCTCACCAC
CTTTAGTCCGAACTGGCATTACTATCAGTATCCCAAACCCTGCCCAACTTCCCGTCCCTA
ATGCTCAACCACACCTTCTTCAACTCTGCCGAATCCCATCTAGCTCTCTTCTTCAGTTCC
GCAATAGCAATCGCCATCTGCCTCTGTACGCGAGTCTGTTGGCCACACAGCGCCCGAGCC
ATACTGCATCGAGCGAAGCAGCGAAAAGCGACATGGCGTTTATTAGTAGTGCTGGTGAGA
CGACGATAGTAGCCTCTGCGCGGCTGGGATAGAGCTACTATTTTGGTCTTCTTGGACGTA
CGGCAAGGATGGAATGCGGTCGTGTGGGATTTCCGGGGTGTGGTACTAGAGTAGGTTTTG
TAATGGTATGTTCTTCTTGTCATGATTTTGCGCTTGATGGCAAGTGGTGAGCGAACCGTG
GGTTCTGCGACGTTGAGTTGGTTGTTACGTTGGTCGTTAGGTGAGGGTATTGCCAGAGAA
GTTGAGTCTGTGGTACTGATGATCTGTTGGGTTGGGTCGTTTGAAGGTTGGCCTTGCCTT
AATTTGCCAGCATAGAGGGAGAGGGCGAGGGCGTATTGAGAGATGGTGCCATATACAGGA
TCGCTGATCTGCTCGCATAGGCTAGGAGTATAGGCTGGGCCGTTCTCGGTGTCTTCATCT
GCTTTGTGCTTGCGCTTGACGCCTTTCTTTCCGTTTTCCTTGTGTAATGAAACCCTACCG
TTCTGAGTTCCGATGACATCTATAATTGCTGTAGTTGCCGGCTTGTTTAACATGCCTCCC
AGATTGTTATTTGAATGGTCTGTTCCTGTGAGCTGGTTGCCAGGCGTATACTGTGGATCA
TCTACTGAGTCTCCATCTGCCTCAAACTTGTGCTTGACTCGATGATCGCCGTCGTCATTA
CGCAGAGTAGTACTGGAATCGACATTGTCGTCAGCAGTTTTGAGCACCACCTTCTCAACT
TGAGCGACGGTGTCGTCGACGGTAGATGTGTCCCTGCCCGCCTCTTCAGCAGCATACGAA
GCCTTGAGACCCTCCCAATCTCCCTTGACCCGCAACTTCGCGCGCTTCAACTCCACATCA
CCTTCACTACGAGTTAAATCCTGGATCATCTCCGCGACACGTCGAATCTGTTTCAACGGC
ACGACCTTGGTAGACAGCTGATACCCAGCACCTTCCTCAGCTTCCGCTTCCTCTCCTTTC
TTAGTTTTTGGATCGATTTGAAGCGCGCGGAAGAGATCAGTTATCAGTTGAAAGTTAGGG
GGATCTGGATCAGCATTCATGTCTTCGGCGCGGAAGCGCTGGACTTGATCACTCATCAGC
ACTTCCTTACGGATACGCAGAACGAGGTCGTAAGCGCGGCGGTAAAAGGAAAGGAAGTCG
AAATTACTGTGCACCTCGTTCTCTCGTAGTTCTGATTTCATTGTACCGAAGAGTTTGGCG
TGGGTCTCATCTTGCTTGTCGAAGTCGGGTCTGTGTACCCTGGATTTGCTCTTTCCTTTT
CGCCTTGGCTTTGGAGGCGCGATATTGGCCGCTAGGTTCGCGAATGTATCTCGTAGGCCC
TTCCTATCTTGAGTAGCTTCCTGACAGTCATCATCTGGTGTCTTGTCGGTATCCTCGCTT
TGTCGATAGAGGTAGTTAAAGACTGCGTGACGCCTCAGCCAACGATCGTTGTCCGCATCT
GAATCGTAGTAGTCGCAGATTTTGGCTTCCAAAGACAATTCGGGTTGCAAACCACGCTTG
GCACCAAGTTCTCTCGAGACTTGAGGTAGAAATTCGGACGTGTGACGGAAGTCTGAAGCC
ATAACGCGACTGCTAGTGTTGCCCGAGAGGAGATAGCGGTTGAGGAAGTCGTTAGGGTGA
GTAGGTGGATCACCCCGGAACATAACCTTGGCCCCATATATCATGATCAGGTAGTCCAGG
TCTGACCATAGAATCTCCAGACCACCCATCTGGCAGGCGGCGTTGTATAGATGGGCCATA
CCATGAATGAACCATTGTATCTTAGCAATCGCAGTATGATGATAGATAGAGTTAAAGTGC
CACATAGAGAGTCCTGCGAGCGTCGAGTGGACAGTGATGAAGATGCTAGCAGTCATTGGC
TTTTCTTGAGAGTTCAAAAGCTCTTGTAGCCACTCCAACAGCCTGTCTAGAGGATTGAGA
AGGATGGTGCTAAATTTAATCTCTTCTTTGCACATGTAATCTGGCTTTGTGCCCTTGGCC
CACATGCGATCCTCGTAATCGACATGATAACGGATACATCTAGCGATATCCAAACCGTGC
TCGGTAAGGTCGCGTAACATCCGACGGTAGTCCTCACGTACAGCTTCCTGGATGTCAAGG
ACAATGGCCAAGCCGAACGGCAGGTAGTCCTGTGATGTACTCTGGTGCAATAACATCTCT
TCAGTAAAGTGATCCCACTTAGGAAGTTTGAGACCGCCCTTGCGAATGACGTCGAAGAAC
TTCAAGAAGAGCATGAGAGGATGCTCTCGTATATCTTCGTCAGCACTATCCTCTGTTGGG
TATGTCTTCGTAATGTAGGTTTTGATCAAAGCAGCAGCATCCAGACCGAACAGGTGGCGC
AATACCTTTTCAGCAGGTAGTGTCGCAGAATTTTGCGCCCCAGTCTCAAGAGCAGCTTTG
GTTTTGTTGAAAAGTTGGTGGATGAGTATGGCCAATTCTCCAGGTAGCAGATCAAGCTCT
TCCACGAGTGACTTGACATTTTGGTTCATTTGGTCCTGAGCCAGGTCTGATACCAACGCT
GCTGTGATCGCATTGACAAGGCCCTTGTGGTAGAGCACCCAAATCTCGTAGAGGACATCT
CGTATGCGGTTGAAAGTGTAGAGAAAGCAGAGTATAAGGAATTCGCGGCGCAGCTGCTCT
TCCTCTGCAGTCAGCGGATTTGTCTCTGATATTGGTGCCTTCTTCTTCGTCCTGGATGTC
GGAGTTTGTTGCTGCTGACCATCACTCTCGATGTCGCATTGGTCCTGTTCCCGCATTTTC
TTAAGCAAGTCGTCTTGTTCATCTTGGCTTGTCTTGGGACCAGTGGGAAGCTGAATGAAC
ACGAATGTGGGCGTGTCATTCTTGCGATTTCGAGCTTTGTTCATTCCAGGAACGAGAACT
TTCAACGACGCCATGAGCGTCTCTAGGCTCCCGCTGAAGTATTCGTGACCCAAATCCGCC
GTGTTGTTGTGTTTGTGGTATTGCGTCACCTCTCTCCTGGAGCGGATGGCATCTTCGAGG
TCGTTGATACCGGAGGTGTCGGCAAGTGGAACGCTTGTAGCAGTGATGGCGTTGACGAGT
TGCTCCTGCTCTTGTAGTGGTATTCTGTAGCCCTTTTTGCTCTTTTTCTTCTTAGCCTGG
TCTGCGACTATATTTGCGAGTTCCACGCCGCGCTGAATTCCCGTCTTGAGCAGCCATGCC
TGAAACTGTTCGGTATACGTTTTGTAACGCTTGACTGTCTCGGGAAGTTCGTTCCGTCGA
TAGTAATCCATCTTGAAAGAGAATTGGAGAGGTGGTTGAGAAAATGAATGTGGGTGGTAA
AGACCATTGAGAAGAGTTGAAGGCAGTGAATTTAGCTGGCGAAGTAGCTTCGCGAGTGCT
CTAGAAAAGCTCCCGAGAAAGTATCTGTGCTTTCTGATATCAGGAAGAATGAATAACGAT
TATAGAATAAAACGTTAATGGTAGTGCGCTCACGGGCCGCCAACTTACAGTCAGGTATTG
CGCAAGATGACAGTTCCGTTCGCGATAATGCAGTCAAGACCCGCCTAGATCTTGCTGTCG
CATGATAATACTTGACGCAACCGAGTGGTGGTCTGGAGATTCCGAGCTCAGTGGTTCATA
CCCTTGCTATGCGCTAACGCTCGCAGGTCTCAAACCCAGATACACAAAGTGAAAGGAGGG
AAAGGCCTCGTCACTAGAAACACCGAAATCCTTCTTATGTCCTTCAAGGCTAGCGTCGTG
GCCATTAAGGGCATCGCTTCATCGTTAGCAGTAAAAAAAGGAGTCGGCCGCTGTGGTCCA
TCAGAAGCCGTCGTAAAAGGCGCGGGATTGAACAGTATCCATTCACATGTCCGCCCAGAG
AACGTCTTACTCTACAACAACGAGCGCCATTCCCTACTTTCCGGCCTCTTGATTCCCAAA
TGATCACACATCAGCCCCATATGATCAACGCCCCAAAATCCCTCAGTCTCCCCCTTTTCA
TTCGTAGCAACAAACCAAGGCAGGCCAAAAGCCCCATCCTCAAACGCCTTGGTCGTATTC
CCACCTAGCACCTTCTTCACCTCCTCCGTCTTGGTCCTCTCTAGCACCTTGCTTGCCTCC
TCCTCACTACCCAAGGCAACTGCGAGAATAGCAAGCAGGTTCTCCGGCTTGATTGGATCA
TTCCATTTTGCCCAGAAGTTTTCGTAAAACAGGGCGATGGCTTGTTCAAGGGCTTGGGGA
TGCGACAGAGAGAGGGAAACTAGGGCGCGTTGGATAGGCAGTGTGTTGATGGGGAAGCCA
GGTGGAGTATCTTGCGAGATGGGGACGTTAAAGTGAGTGGATAGGCGCTGACGCTCTGTG
TTTATCCATTTGTCCTTGTCTGATTGGGTGTGTTAGATGGTAAGATAAGCAGTTGCAATG
ACGGTGACTCCGATGATGGTCCACCAGGTGAGCCGTTTGTTGTATCTTTTTCTTTCGTGT
TGCGCTTCCCCCTTACTGTGGCCAAGCTAAGCTGCTCTTTCAAGAGAAGGGGAGATCCGA
CATACTTTTTATCCTCAATGGTGGTGTATTCTCGCAGACCTTCATCAACCCCCCAAGCAG
AATAGGCACATACGTCACCTCAACCTGCTTAAAAACCTTTGAGTTCTACTCGGAATGCTC
TTGTTAGTACTGTAGTGCATGATTCTAGCACAAAAATCTGGATTTACGTAGGACACATGG
TAAAGCAACTTACTTTCAAGATGTAGAAAGCAATGTAAGCAAACGGGCTGACAATGTCAA
CGTAAAGGGTAATCTTCGGCTGAGCCATGGCTGGTTGGATTATTGCAGAAGTCAAAAGGG
GATTACTGATCTGGAGTGGAGATGAGACCGGGGGTGCCTTTGTTCCTGGCACCTTGCTCT
ATGTAGGTGGTTGGTGAGGAGACGAGGCCGGTGATCTCATAGCCGATCGGATTAACCGAG
GCACAATCGGCCGGCGTCTATCCTTGACGCAGGCAGACAAGTACCACATTAGAGAAGGAA
AATCCTGAAATTGTCAAATATGGTATTCATATCGAACCTACAATAACCCAGCTACTCGCC
GGAATCTTGGTGCCAGGCTAGCTGCCTTGAACATATTACTCCTAATCAACCATGACGATA
TCCCTTTGAAGACCCAGCTGCGAAGTGCCGTTCGTAATAGCCTTGACTTCACCCGCAACC
TCGTCCATTTCCTTGAGAGTAAAGTCCAATAAGTAACTCTCATCAACCAATTCCTCTACT
CGCTTGTAGTGCCTCTCAGAGTACACCTTGATGGCATCCATCACATCTTTCAGACTGCCC
TTTGCGCCAACCTTGCCCTGCGGCCTCAGACTAGCTAGTCGAGAAGCGGGATATGACTTA
ACAATAGTCCACAGAATCTTCTGAGCGATGGGTGCAGTACGCACGTTGGTATTCCAGTCG
CGGAGGCGGATGAGCAGTTTGTACAGCTGTTCGTCTGCTAAGGAACCGAGGACTTCGTCT
ACGGTGATGAGACCTGAGAGACTGTCTGTATCTGGGTTCTCGGTTTCCACCACAGATTTA
AAGAGGGAGAAGAGACGGGCGGGCTGGTCCATCTGGAGTGCAAGGACGATAGCTTCGCGA
TAGTTGCCGGCGTAGGTGTAGTTTTGTAGTTTTTGATCAAGTTCGACGCGTTCTGTTTCC
GCTGTTGTGGCAGCTTCCAGCGTGGTGCTCGTCGTATCTTCCCAAAACGTGATGACACTA
TCTCCACCACCAGACACCAAGGCGCCCGTTGTGGGGTGTGCGACAAGTGCCCAGACACGA
TCAGTGTGGTTGTCAAGTGTGGACATGGCCTCACCGGACACTGTATCCCAGATCTTGACC
AGTCCGTCACCAGCTGCAGAAGCTATTTGTGGGCCACGCTTGTCTCGTGCGTCGACGGGT
CGATAGGGCAGCCACGACAGCTTCAGTACACTGTTTGAGTGGCCTTCTAAAGTTAGTAAA
CAGCTGTAGTCTGCTAGACTCCAGATCTTGACCGTCTTATCTCCGCTGCCTGTTGCGATC
AAGCCCTTGTTTCCTGAGTTTGGCGCTTGCGAGTCTTTGGGTGCGAATTTGACTGACCAC
ACACCACGTTTGTGACCTCGGAGGACACCAATAGCCTCTCCTTCTGCTGCGGAGTAGATC
TTGACCGTACGATCCTGCGATGCGGACGCAAAAAGACTTCCAGAGGGGTCGATGTCGATG
GCATTGATGTCTTTGTCGTGTGCTTTGCGGGTGTACTTGGCTCGCAGTTTACCCTTCATC
TCTTTGGTGGTATCCCAACGCTTAACTGTCCTATCTTGAGAGCCGGTCACAATATACGCA
GGTGGGTGTGACAAAGGGTCTGTGAAAGCGGCTGAGGATTCCTGGGGTATGGTGTGCGGC
AGTGCAATCGCTCCAAGCGACTCGGCATGACCTGTGAGGACTGCAGCACAGGTATACGAT
TCGTTAGCGGGGTCGAGACGCCATAACCGTGCTGTGTTGTCTTTGGCACCTGTGACAAGC
CAGTGGCCTGACCAATCTACATCTAGGCAGATGACAATGTCTTCGTGTCCCTTTAGCAGT
CCGACATCGGCACCAAAGTATTTGCCTTGGGTCGCGTCTTCTGCGTCGGATTCGTTGAGT
GTGATTATCCGAATATCCTCTGAGTTGGTGTTGAGTGCCAATAGGGACTTGTCTCGGCCA
ACGTAGGCGATGTCAATGACCTCGTCGTGGGTTCCGGAAACGCGGCGGAAGATGGGCAGC
GGGTCGATGGTCTCTTCTACGACGAGTGACTCTGCTGTTTTGAGGGAGTAGAAGTTGAGC
ACTTGGTCAGCGTGCACCGAGATCAAGTAGGGCAATGAAGGATAGTAGAGGATGTTGACA
ATCTCATCCGTCTCGGATCCAGGCTCTTGCTCTCGGGTGAGCTCTCTTCCACTGGAGGCT
GACCAGAGTCGTAGTCGGCCGTTCTCTCCACCAGAGTACAGGATCTTGCCGTCTGCGATG
AAGCCTGCGCTCTCGATGCCCTCTAGAGTAGCAATGGTGCGTTGCGCCTTCCACTTGTGT
GAGTCCCAGACAATCAATGTCTTGTCTCTGCTGCCAGACAGAAGGACCTTCTCTTGCGGC
GAGTACTGTAACGAGCGAACGACGGAGACGTGCGAGTCGAGGACAGCAGTGCTCTTTCTC
TTGTGAAGATCCCATATCCGTATTTTGCCGTCTTCGGCACCAGAGGCCAACCGAAACTGT
ATCTGAGTCTCGCCCTGAGCTTGATCCGACTCGGCGCCTTCCTGCCGCGACTTTCTCTTT
CTCTTTTTGTTGTTTTCCGAGGCGTCGTCACGCTCGGCTACCTCTACCTCGAAGAAGTGC
AGGGCCGAGACGACTCCACCATGGCCGTGGAAAGTGTGTGTTGTGTAGCCACCGACAATG
TCCCAGATCTTGACCACGCCGTCGGCGCCGCCGGTGGCTATCAGTGTGCCCGTGCGATCT
GTGGCTAGCGTGACGACAGGAGACGTGTGTGGGCGTAGTGTTCGGAGAAGGTCGAGCTCG
ATGACTTGGTCGTCGGTGTCAGAGGGCCTGAGGGCGAAGAGGCGCATGGAGAGGGAGCGC
GAGCACACTACGAGATGAGATGCGGACGGGGTCAGGGCCAGGGCCGTGATTGCCTCGCCG
TCTCCCTCGACCCTGGCCAGCTCCTGGCCGTTGGTGAGGTCGGAAAGAAGGACATCCTCG
CCCAAGCTCGCGGCCAGAATGCGCCCGTCTTCGCTGAGGGCCAAGCTGCCTCCCGAGTAG
ATTGGCTGCAGGGTGCGAGCGACCTCGTACGTCGTCTTGACGGCAGCTCTTTGGGCCGAC
ATGGTGGATTGTGGACTTGGTAGCGTCGCGTCTCTGCCGAGAGAGGTGAGGGAAGTGTCG
CAAAGTGCTCGAGGAAAAAAGTTTATCGATAACGGCAGTCGCAAGCCACGCGCGCTGACG
TTTGGCGCCGGCGCGTCTCCCCCCGGCCGCCAACTCGGCTTCTGGAGCATGCGCCTATAT
TGCATTGTTCAAGATGCAGTCACCTTGTTCTACTGCGTGCACCTGATCAAAGTTGAATTT
TGTCAGCACCACCATGGGCCGGCAAGCCTACCTGGACAAGATCGCTTTCGTACACACGCC
GCCAGCCAGCGCAATGCTCGAGGACATGTCTGACACGCTTGCTAGGGACGGTCTGCCTTT
GAGCCCACCCAATCCGCCTCGCAGTCGACCGAATACGTCCAGCTCGAATCGTCGCAGTCC
GAGATTCCACGGCGTTACCACGAGGCCACGGCCAACAACTACGTCCAGCTCTACGACGAG
CGCGGCAACCCCATCAACCCCCGCTCCCACCAGTATGGCAAGAAACTCAGAGGCGCCCAA
AACGATGTGCTCGCGTCTGTCGGCGTCGTCGAGCGCAGACACTCTCCCGCCGACGCCTTT
CCAGGGTCCAGCGTAGAGCGTCTCGAGCTGCTCGAAGCCGAGGATACGGTTGGAAACGCC
ATTGCGCTGGCGACTACCCTTACCGAGAACCTTTGCACATGGTGGATAGGCTCAATCAGG
GAGAGGATCCTGACATTTCGCTATCCCCATGCCCTTGCCTTCAGCCACATCGCAGCCTCG
GAGCGTGCCCTCTCTGGCACTTCCATTGTCTATGCTGGCTTCTTCTCTCGCGTCTTTGCG
ACCATGAACATCCAAGCCATCGTGTACAGCACTTTTGTCTATCAGCCCGTCGAACGTGTG
CTGTATGCGACACGTGCCAGCCCAAAGACCCGCCACTTCTTCCGACGAGCCAAGAAAGCC
ATCAAGTCTAGGTAGGTCCCACGTTCGCCTTTCTACTTCTCGTTAACCCCGTTAGTCTTC
GTCTGGGCCTCGAGGTTCTGTGCTACCCCTTCTTTTACCACGCTGCTTTGCAGCGCCTTG
GCCTGGTGCCCGCTCGCCCACTATTGCCAAACTGGACATGTCTCATTCCCTTTTCAAGCT
CATCGCCTCTGCTACCATTTTCTGTGCGATACAATGCGTCCAGTTCCATCACGGACTGTA
TTGGAGCAGTGCTGACTTCACCCCTTGTCCTTTTATGTGCTGAACATGCCATTGAACGCT
GGATTTATGCCTGTGTCTACGAAGCAGTCGAGACAGCCGTCGTCCGCCCTGACAAGCCCG
ACATACCCAGCCGAGACGCCAACGGAAAAGACCGTGCTTTGACTGTGCTCGGGTTGCGGC
GGGAGTCACCAACCCTTATTCGCAATGCCATTCACAGGCTACTTGCAATGCTCGGCTGGG
CTCTTCCAAGTTCCTCTCCAAACACACAACAGAAGCGGACCATCGAGCTTGCAACCACGG
CTGCTTCAAACAATGGCCAGACAATAGAAGTCGGTGGTACTCAAGTGATCAACGCTACCC
CGCTGCATCTTCCCGTGCTCCAGTCCCAAGATCAGCCTGTCACAGAGCCGCTCGACGCAG
ATGTAATCACAATTCCAATAGATGCGTTCCAAGATTTGATACGATCCACAACTCCACCGG
GATCACCAACAGAATCCGAGCAAAACGAGAACGATCCTCGAATACGCATTACTTCAAGGG
AAGGTATCGTAGAGATGGAAGTCCGCCTACCACCTAGGATACTTTCCACTCATACTCGTG
TTGCAGAAGCCTCGGGTTCCTCGCGAGATGATGCAGCTGTGGAGCCGCGGGACCGAGCAC
GCTCAATAGACGGCCATGTATACCACCGCGTATCCCAACTCTCGTGTGAGCCTGCGCAGA
TGATCAGTGCAATGGTGAGAGCTCAGCTTGTCGGTCTTGCCATGCTTCCGTTTAGGATGG
TTACTTTGCGAATGATTGCTTCACACCATCTAGTCAGCCAAGGCGAATACGCGGGGTCGC
ATCGCATTGTGAATCCACTAGAGCTCCATGGCGATATGAGCTGGCGGAACATTGGCACCC
AGCTCTCACGCGTAGCGCTCTGCGGGGCACTGGAGTTGGCTATCGATCTCAGTTTGTGGG
GAATGCAATATCAGGCCATTACAAAGTTTGGACAGAGTGTCTTCGGATGGGGTACGCTAT
AGGCGAGTCGCTCGCTTCGTATACAGCGTCAGCACCAGTGACATGCTCTTGCATTGCACT
TGGACTTACCACTCAGGCGGGACATTCCTGAAGTCTACATGTTCGGTAACACCCGATGCA
ATGGCCGTAGGGTGGCACCTTTGTGCGTTTCACGAGCAACTAGACTCGACTGCCGGCATG
GAGAATGCTCCGAAGAAGAAGAAGCAGTAAGCAGTGCACAGCAGCGTCCCCACGATTCCA
ACGGGTTGGCTTTTTATTGGTCACCGCCGCTATGGGGCATACTTGGTCTCGAGTCAAGTG
GATAGACGTTTGAGCGGATCGATCATGTTTGTTGGGGCATGCGCACAGAGGAAGATTGCC
GGCAGACGTTTGCAAGACATGATGGTGACTCGGAAGGCAAACGCGGCAGCACGTGCAATG
TGGCGCTCCTCCCGCCAGCGCCAACGCGTTCGTCTCACGAGGCTGGCGCTATGCAACGCA
ACTAGCACAACTGATTGGGGGAGCGAGATGCGACGTCGAGGTTTGGTCAACAAAGGCTTT
GTGACACGGAGATTGCGAATGGTTCTGTAGTAGAGCAATGGCATGTCGCAGGGGCAGAGA
AGCGAAGGATGGTCGGCATGATTGCCTGTGCAGGGGCGGATCAGCAGGGATCGCCTCTGG
GGCTTTACAAATACCGTTGACGCAAGTCGTCACTACAGAAACGTCGCTACCAGAAAAACC
GTGAGATTCAGATAGAGCAGCAGTGTGCACGGCGCGCGGTGCAAGGCCAGATAGCGCGCA
GAGGGTTAGGCAAAGGTGGTCGGAGGACTGGTGCCATAGGACAATGGTATATAGCCGGAA
TGCTACGCGAACAGAGCCGGGCAAGGGTCTGCAGATAGCAGCTGTGGGTGCGGATATGTA
CGCTTGGACTGAGGCTGGCGGAGGGCTAACGTCTTTGGTGCGTAGAGGCAACATGGGGGG
AACAAGTTGAACCCACCAAGAGTTGACGACTGAACCCCTTTTCCACCCTTTCCCAGGGTC
GGGAGAGGGTCTTGTGTCTGATTTCTTCAGCCGTCCCCACAGCGCAGCCGTCGAGAGCGA
TTTGCCGCCTCCCACTCGTTCTTTGCTTTGCACGGAGTTTTCGTCGGTCGTTCCTTTGTC
GGGCCCCTGCACATGCACCGAGTCCCAGGGGATATCCACGCTTGGGCTTTTCGGCGGCCA
CCATCCTACCATCCATCCCATCACCGCTCCTTTTTCCCCACCACGCCAGCACACTGCTGC
CGACCTCTTACTCAGACACGCCGAGTGCTGTTGTATCGCATCTTCACCCTCGCTTCCGCC
CTCGACGCCCTCGACGTTTGCCAGAGCGCGCTCCAGCCTCTTGCGTCAAACGGCAGTATC
CACTGCACCTACCCGTCTCCGCTGCATTACATTCGCGCTTGCTTCCCGCATCCAGGTCCC
TGCCTGTCTGTCTGAGACTGACGCACACCCAACCAAGCCTGCCTCTCTCCCCTCCCCGCA
ATACACAGCCAGCTCAGACTGCTTCCCCGGCCTGTTCGAATTCCGGTCACGACTACTGGA
GGGCCACGCCGGACATGTGCACTGTGGCATAGGCCACCTGGAAAAACAAAGGCAATCGGG
CCAAACACTGCAGCGCCAGCACCCTTCCAGCCTGCAGTAGCACTCGAACATACGCGCCAC
CCCCATCACCATGTCGGCCAACTCGCTGCCTCGCCCCTCGCGGCCGTCGATTGCTCCTCC
CACCGGTCCCTTGCCCTCGCTGCCCGTCCCCAAGCAAAGAAGCTCCAATGTCGGTCCGAC
GACGCGAGCCTCGTTGCTCCCAGGCGCCGCCAATACACGCGCTGTGTCTTCGTCGTCGCT
ACCCTACAGGCCAACTTCCAAGCACCTCACATCGCCGTCCGTGCCGTCATTCCCACCCGA
GGCTGGTGCCGCCGGATCGCTGCCCGTTGGAAAATCGCTGCGCAAGACAGTCAGCATCGG
TTCCTTTCCACAACCACCCAGACATGGTGGGCGATCGAATCCAACCAGTCCGCTGTCGAC
GAGTTCGACGCCTGGAGGAGACATGGTCGATCGGAGAGTGTCGTCAATATCCAAGGGTCA
AACGCCTTCCAGGAATAACAGCCTTAAGAAGCCGCGAAGCTCTAATATTGGAGGAGCGCG
AGGTTTACTACCGAAATCACCCCTATCACCCCCCAGTCTACTCAATGGAAGCGCAGATTC
CGTCACAGTAGAGACAGCCCACCTCAGTCTCCCCTCACCACCGCAGAGTCGCAACTCTTC
ACCCCAGGGATCGTACGCAACCAGCGCAACCACATTCGAGGAAGGGGAAGATGGACGCGC
AGATGGCAAGGTACACAAGGACGGCAAAGGCAATGTCATTGTCAGCGTTCGGGTACGGCC
TGATGCTGGGGCCAAAGACAACAAACACGACTTGGAGTGGGAGGTTAACAACAAGCGCGC
ACTGATAGCCTACAAAGGCAAAGAGGGCGGAGACTACATATATGGTATGGTTGCATAACG
AAGTGGAGGGTGACTGAGCTGGAGCTAATTTGGTCTGACATAGACAACGTATTCGATACC
CAAGACAACAACGCCCGCGTATACGATGCTGCAGCCAAGCGACTTGTCCGGAGGGTCATG
GAGGGCTACCACGGCACCGTCTTCGCCTACGGAATGACTGGAACCGGCAAGACGTTTTCT
ATGCAAGGAACTGCAACAAATCCTGGTGTCATACCACTTGCCATCACCGATATCTTCTCT
TACATTCGTGAGACGCCTCAGCGAGAGTTTCTTCTGAGAGTCAGTTACATTGAAATCTAC
AATGAGAAGATTATCGATCTGCTAGCGGGACCCGTTGTAGGCATGAACGGCCAGACCGGG
CCCGTTGAAGAGATCAAGCTACGCGAGGACAGCAAACGTGGTGTCTATGCGTCGCCACTA
AAGGAGGAAATCGTGCAGAGTCCGACGCAACTCCTGAGGGTTATTGCACGAGGTGACAAC
TCAAGAAAGGTGGCGGGTACCCAGTTCAACGCGCGCAGTTCCCGAAGTCACGCCGTGGTC
CAGATTGTCGTTGAGAGTAGAGAGCGCGCTCCCGGCCCAGCAATAAATGGCGACAAACGG
TCAGCCATTGTCCCTGGTGGTGTCCGTGTCTCGACGCTCAGTTTAATCGATTTGGCTGGT
TCTGAAAAGGCGGCTGATAACAAAGAAAGGCGGACTGAGGGTTCCCATATCAACAAGAGT
TTGCTTACTTTGGGTACAGTCATTGGCCGATTGGCTTCCGATAAAGACAAGTCTGAGAAG
GACAAGGGCAAGGGCGACAAACATTTGCCATACCGAGACAGCAAACTGACCCGACTTCTT
CAACCTGCCCTCTCCGGTAACTCGCTGGTCAGCATTCTCTGTACAATCCAGATCGGAGCC
AGTGGGAGTCCTGCTGCTGTCAATAGTCACACAGGTGAGACGCTGAATACTCTCAAATTC
GCCTCCAGAGCCAAAAACAATATTGTCAGCCACGCCAAGAAGGCCGACGAATCTATGGGT
GCTGGTGGGGACGCAGGAAGTCGAGCGCTTCTAGATCGCTACCGCCTGGAAATTGAAGAA
CTCAAGAAGCAGCTCGCTGAAGGCAAAAACAAAGAACCCAAGGAAGAAGAAGATGACGAG
CTGAAAAGAGACAAGGAGGAAGAAAAGGCGCGCGAACTGGAAGACAAGCAGCGGCATGAA
GAGCAGATGCTTGAGATGCAACTAGCCCGAACAGCCCTAAAGGAGCGGATCGAGCATCTT
AACAGGCTGATTTTGAGCTCCAAGTCTATCGGTGTCAACAATGGCCGATCATTCTCTTCA
ATGAGCTTCCAGCGCGGCTCCATCATGAGCACCAACCACCACGACATGCGCCCAAGCTCT
ATTCGCTCTTCTGCTAGCCATGCGACCCTCGAGGTTCCCGGTAAAAGACAAAGCACACCA
CACCTCCACATGGACGGCTCTGAGGAAGACGACTCGGTTGGGGAGAATGGAGATGGTAGT
GCAAGTCAGACGGTGCAGATCCAAGCACTACAGGCTGATCTTGCGGATAAGAACCGTTAC
ATCGCTACCCTTGAAAAGCGCCTGTTGCACGCTCGGCGATCGAGCCATTCTCGTGTCTCC
ATGTCATTGTCACACAAGCTCACAAATAGTGAGGAGGGTGGTATGATCGCAGCTCTTGCC
GAGAGAGACAACGAGATAGTCAACCTGCGCGCACAGCTTGAGGATAAGGAGCGTATGATC
GGCGCCCTCACATCAGCTCGCAAGAAGAACGACACTGCACATGAGATGGGCAGCGAGTCA
CCAGGCAGCCGGCGCACCTCGGGTTATCAGCGCAGCGGCAGTGATGGTAGCGGGATTAGT
TTACCGAAAGGTCCAACGTCGCCTGCACTCAGTGTAAAGACGCCCTTCCTACCCCCTCCA
GTTACCAACGGCTCTACCAAGAATATCGAGGAGATGACGCGTATGCTAGACGAGATGATT
ACTGGTCGCGTTGAAAAGACTGCCAGGCGAAGCAGTCTCAGACCAGTCACCGAAGGACCA
TGATCTTACCCAACGCAGAAGATGGTGAGAGTCAGGTACGAATTCTTGCTTGGACGAACA
AACGAACCAGTTCAGCCGGGTATGAAACGAAGTACAGTAATGAGGATGAGGCGAGAACGT
CAGCAACGAGCGGCGCGCGGGTGTGGCATCGTACTTGCACTTTTCCCAATCCCATCCAGC
AAACAACATGTTCATTCACAAAGGGACAAGACATTAGCGACAGGCGTTTAATCGGGGAAA
CGGAGTAATGATTTGAGCCACCAGGCACATGGACTGGTAGGAAAATTCGGCGCAAATAGC
CGTGCATGGGATTTTTATGTTACGCACATGGGTTATATCCAAGGGGGGCGGCTTTCTGGC
TGCTGCTACTGCTGCTGCTTGTTTAATTCACATTTGCGATATGGCGAGCCCTCCTGGTGG
AAGGGGATTTTGTAACACTACTACTTTTTTCTTCTTGTTTTCTATTCTCTTCGTCTTCTT
CCCCTGTGCCGACCGAGGGACTTTCGATCTGATACCCAAACCCCCCACCCCATCTTTTAC
ATAGCTTGTCGTTGAATTGTGTTCTTGTTGCGCTAATGAATACAATGTGGGAGCTATAAA
TGAAGGCTTTCACACCTTGTTCTCGACGAGATTGTGTGTTTTTGTGTGATGTGATTTTAA
CAAGCCGTATTGATGTGTAGACAACTTGGTTGCACAACGTCTCGAGGTCTATACGCAATA
CGATAAGCGCTACCTTACTAATTGTGAGCACCGTCATCCGCAGGATTTTGAGACGCCAAC
ACGCTAGCAATTTGCAGATATGTACTCCGAGGTTTGTTCATAGTACGTGGTGTGGGGCAC
AAACTTGTCGTGCCTCGGGATCCTGAAGGAGACCATACAGCTGCTATCTAACCTAGGTAC
TTTTTACATAGTCGCCTCTCGTAGGATTCCAGGGAGTCAACATGCTAGCAATTTATAGAT
ACTCCGAAGTTGTTTATAGTACGTGGTGTACGGCACAGCAGAGCCTACTTGCCGTGCCTC
GGGATCTTAAAGTTGATTGCCAGCTGCCGTCTTACTGCATGTCCAGCATGACATTCTCAA
ATAGCAAACTTCCTTTAATACGTGTGCATATACATCTGACTACATGCCCTTTACCCTAAA
CTTGCAGCAGACAAATCAGCCTACCTTTGCAAAGATCCCAAGCCACCATTGGTGTGGTGT
CACTGTCATGTGGTTTTGGCTGCTCAACTCTAGCATCAAAGGCGTTTAGCGCCGGAGCGC
GATCAGTCGACTAAGCACCAGTGCGTCAACAACGTTGCACTAGAGGGGCATTCTGAAACA
ACGACGCCCTGGCCCGCGCACATGCGGCAAAATGAGGTCCCCTCCTGCGCCTTCCGCATT
CTCGCTGTAACCTTCCTGGATCAAGCAAGTGCGATCTCTGCAATCTTACCTTTGATCCTA
TCTTGGTCTCCGCAGCGCTTCTCGAGTCGTCGCTTCTATACCCTTGGGCCGCTTACTGGC
TTTATCCGCTGTGCAAGGGACTCTCGGGCGCTCCTTGATGGAGATCATTTTACGGCGGGA
TCCTGCTCGGACATCGGATTGTTTCTGGTTGTGAAACTCGTCGTGCACCAGGAGGGGCCT
TCTCTTCAAGACACGCCTTAGGTTTGCCCGCCCTTTCGAATGGCTTCTTGAACGTCCTTC
TACTCCTTCTTCCTTTGATTCGTATCTTGAGCGAACGAGGGGATTGAGTTATACATTCTT
GTACTTTATTTTTCTTCTACTTGTTTTGCTTGTTTGATAGGCGGTGCCTACGTCCCCTCC
TTTGACTACTATCACATCTTTACTTGCTTGTTGGAGCGTTCTCTGCAGGGTCAGAGGTGA
CGTTTACCTACTTGCATATATCGGCATTACAGCTTCGTCATCACTGTAGCACTGTGCACT
GCAGAAAGCCGTTCGACTTGGCCGTACCCTACATTCTCCCTCTTTCCACGAGCGGTGACG
ACGCGCACGCCCATCACATCAGTCTACCGGGTGTCTCGCATTCGACATGCTAAACCAGGC
TGCGAAGAAGCTTTCCAAGATGCATGTTAGACGGAATCCGAACCTGTCTATACAGTCGAC
AGCGCACTATTCACAACTGAGCCCGCCACCCCAGTCTGCTACCTCTAGTGCTTTCCTCTC
TCCCACGGTCCCCTCGAGACGTGGCCTACTTGCGAGATCCCCACCACCGAGTCCGAGCCT
TCCTAGTCTGCTGCCAAAGCATGGAAAGAAGACTACACAGCCGAGTCATTCAAAGTTGGT
GAAGCGAATACTGATAGGCTGCTGCGGTGTAGCATTCCTACTATGGATTGTGCTGAGGCA
GATATACGCCAACTCGCAAGGAGCGGCAACTTATGAGGATGGCAACGAAGAAGAATGGGA
GATGGTTGGTGGCAGTCAGTTGCCGCATGAACCTGTCGCCCTTGCGCTGCAGGACGCAAA
GGGAAAGATGAGGTGGACTGTATCCATACCATCCGACTATGAATTCCCGCTTCGTCCGGC
GCAGTACCGTGATATCTGCCATCAATCTATGGAAGTCTCGAAAGAAATCAGACAGGAAGC
GAAGGCTTCGGCTGGCTTTGCGAAGAGAATGTTGAACTACTATCAACAAGACCAATATTA
CATTGATGTCCAGGAAGCGGAACAACAAGGACTGTTGCCACCATCTAAGGCTGCTGGAAG
ACCCAAAAGCTTCGTAGAGGACGAGGCTATCCGGGATGGTATCTCTACGGAAGGACTCAA
GGTCTGTGACAGGACTTTGACATATGTCATGGAAACGGAGGATGCAGGTTTTGGCAACAC
GCTGATGCGTTTGTGGATGTCGTATGGTTTGGCAAAAGCCGAGAAGCGCGCCTTTTTCGT
TGATGACACTCGTTGGTATGTATCTACATTTCTGACTACCGGATGATTGACACTGACACT
ACCGCCAGGCCGTATGGCAAGTACTCCTCTTACTTCCAGCCTCCCCCTTCCGCAAACTGT
CTCCCTCCTCCCCCATCTCACATCGTCCCCTGTCCTCACACTGCCCGACACATCGTCGTC
AGCGGAGCGACGTTGAAATCCACCTTTGGACATGCCTTTACCGACGAGTGGGAGGATCCA
ACAAAAATGGGTGTGCAACGCCAATCGAAAATCTTCAACCTCGCCCGAACAGGCTATGAG
GCTCTCTTTAAACTTCGCTCAGACGACGAAACCTACGTCCTCCAACGAGCGCTGGAAATG
TACGGTGAAGTTAAGAGCGAAGGCGGCCTCAGCATCGCCATGCACGTCCGCCACGGCGAC
AAGCACCCCATGGAATACCAGTACCAAAAGGACTACATCCCGCTAGCCCGCTACGTCGAC
ACCGCCCGCGATCTCTACATCGATCTTGTCGAAGGCGGACTAAAGAAGAAAATGGCCAAA
CGCAATCTACTCTCTTCTCCATTCTCTTCCTTCTCTACCGACTCCCTCACCCCCCGCCAT
ACAACCTCGAAAATGATACTCGCCTCTGACGACCCCCTCGTCTACGACTCCCCCGAACTA
GGCCCTAACAGTGTTCGTGCCCAAGACCGCATTGTCCTCGCCACAAAAGCCGCTCTCGAA
GCCGCGCAATCCCAGCCGAAGAAGAACACGTGGATCGACGAGATTACGGGGTGGGAAGGC
GGCTTCTATCGCGACGTCTTCTTTTCTTTGGGACAACCTGTTGGCAACGCCGAGGACATG
AAGAAGGTCAATGAGGAAAATTCTGCTGTTCCTGAGAGTGCAATGAAGCTGAGGGAGCTT
GTTGGGCGCGCATATCTGCTTGACTTGAGTGTGTTGAGCAAGGCGGATACGGTGGTTTGC
ACAGTTAGTAGTACGAGTTGTAGGTTGCTGGCTGTTATGATGGGGTGGGGAAGTGCTGTA
CAGGAGGGCAAGTGGAGGAACATCGACGGCCAGTTCGACTGGAAGGGAATCATGTGGTGA
GAGTTGTTCTTTCACCCCTTTCGTTTTTGTTTTTGTTTGGTTGCATGAGATACTCGGGAA
CAGGTGGGGATGGCAAGTGCGAAACGGCATATGNNNNNNNNNNNNNNNNNNNNNNNNNNN
NNNNNNNNNNNNNNNNNNNNNNNNNNNNNNNNNNNNNNNNNNNNNNNNNNNNNNNNNNNN
NNNNNNNNNNNNNNNNNNNNNNNNNNNNNNNNNNNNNNNNNNNNNNNNNNNNNNNNNNNN
NNNNNNNNNNNNNNNNNNNGTTCTGTCGGGTAGATTTTGGCTGGATTTTAAGCTTCAAGG
CAGTCCGAAAATGATGTGGTCGGGTCAAATCTGGAGTAGCAATATTCTATGTGAGGAGTG
CTACGAATGACTGGGGGCTGACATCCTTCATCTGCGATACTAAATCCAGGCGCAGGGAGT
CATTGTATTGATTCCTCGACAAGACGATATTCCAACTATGCTCCCTAAAATATTCGTACA
AGACAGTCACCACTTCCTCTGCCTACCGCCCCTTTGGTTTCTGCCCCTTTCTCCTCTCCC
AAACCATGAGATATGCTTCCTTGGTAAACAACGTCTCAGCCCTCTCTTTCTCGACATACA
GATCTTGAATGCCGTACCACTCCTCTCTCGCTCGATCCTTGACCTGCACTCTCCAAACCT
TGCTTTCCTGCTCACCTTCAACACTATCATCCTTTTTCTTGACCGCCTCGTGAGTGATGT
TGGCTACAAGATCATACCAGATAGGCTCGCCGGGAGGATAGTCTTGACTCGGCTCGACGT
ACGGTGACATGTCAAGAGAGTGTACGGGAAACGTGACGATGGTTGGATTCCGTTCCGAGA
CGAATTTGTTCTTGGAGAAGCGCTTGATGTTGAAGAGGAGGTAAGGAGGTAAGGGGTGTA
GGAGGCGGTAGCGAACGCGGTTCTTTGACTTTTCTTGTGGAGTCACGCCGTTGTATTTTG
AAAGGATATTGACAAGAGGGACCTGTGGGATGATGTTCTTCTCGAGGGCGTCTTGGAACA
GAGGGGCTGCCGGTAGGTCGAGGGTTAGCACGAGGAAACGTGATATCTCGGTTTGAACGG
CGGCGTCTTCGAAGCGGAGACGATCACCGGCATCAGCACGCGCAGTAATTTCTTGTTGCT
CGATCTTCAGCGTGCCTTGGAACACTTTCTGGATTATGCTGCTGTTGGGTTTTGTTCGCG
AGCCGCCGACTGCTAGGTGAAGATTGTTGAGGAACCATGAGAGGAAGTCGACGGGATCTG
ACTGGTCAGAGAGAGTAAAACGTTTTGATGATCGAAGAGCTATCTCTTGGAGGAGTTCAT
GGGGTGAGACGTGAGTTTTGAAGGCCCGTGGGTTCCAAATCTTACGGACGAGGGTGCTAA
AGCGCTGTGCGAGCTGCGGCCGGGTCGACAAATCTTCCAGCATGAAATAGTTCCGCAAAG
GAGAAACATGAGATAGAGCTTGTATCACAACGTTGAAGTAATCGTTCGCTTTGATGTTGT
TCATACCAACGAAACCTGGGATATACTCTCGATTGGAGAGGTCCCATGATACCTTGGGCT
CCTTGTCTAGCTTCGCAACCTCTTCTTTGTTCATACGCGGATCCACAACGAACTTGATGT
CGTCCAACGACTTGGACGTCACTTCGTAGCCCTCTGGGAGCACATAGACCTTCTTTGTCT
CCATATTGACGTATACGTGATGGCCCTCCTCCAGCGCGTGGAAGTATGCCTGCGATTTGG
GGCCGCGACCTTGGTAGTATTTCCCGCATACTAGACAGGCATACACGTTGATGTTGGAGA
GGGTAACGGAACATAGTTTCTCAAAGTCGAAGTCGAGGACTTTGCGATTTATCGTATCAA
GGTATAGATCTGTGTAGCCGGCTTCTGGGGCAGTCTGGCGTTTCGGCGCAGCGATTGCGG
GCTCGTCATCGTCGTCGTTGTCGTTTAATGCGCCGGCTTCCTCAAGCTCGGCATGCTCCT
CGTCGTATGCGCCTGTGATGTCTACTTTGTCTCGATATTGCTCGCGCGGTGACATGAGAT
GACCATTGCTAGTCGCGCCATCGGGCTGAGGGCTCTCCATCTCTTCGTCTTCGACCTTGG
CGCGCTTTGGTGCTGGAGAAGGCGCGTCGTACATTTCCTCGAGCGGTTCTAGCGCCGGTC
GCTTGGACATTTTGCGCAGGGAAAAGTGTCGCGAGGATACGGCAGTCGAGTGGCAGCTGG
AAGAAGCTACGAGTCCAGGTCGAATACAGCTGCTCGCGCAATTGGAGTGGTGAAGCAGCG
AAAGTTGTAGGCATCCAAAAGGTCACGGGCGCCGGTGGAACCATTGGCCGGGGAAGCTCC
GGGCGCAAACACGGCAAACACAGCTTCAACGCGGGCAGGTCGAGAAAAAAGTCGCGTTCA
GGCACCACAAACCAACAACCCCACACCTTCCGAGATACCCCTCTTTGCCTGTTTACGAGT
GCGTTCAAGATGGTATGTCGCACGCCTCGCTGCAAAAGCAACAAAAGCACTCACTCGCAC
GCAGTCCAACCCCACCCAGATCTTTGCGGAGGATGTCACAGAGGAGAAGGGCGAGAATGC
GCGTCTCTCGGCCTTTGTAGGAGCCATCGCCGTCGGAGACTTGGTCAAGAGCACACTGGG
CCCCAAGGGCATGGACAAGATATTACAGTCTGCGTAGGTGCCGCCTCCTGCCCCGCCATA
TGATGCCTGCACTGACATGTCTCCAGTTCTACCGGCGAGATCATGGTTACAAACGACGGC
GCTACCATCCTCAAAGCGATTGCCCTCGACAACGCCGCTGCCAAAGTCTTGGTCAACATC
TCAAAAGTCCAAGATGACGAGGTCGGCGACGGAACGACATCAGTCACTGTCCTTGCCGCC
GAACTGCTGCGAGAGGCAGAGAAGCTGGTCGACCAGAAGATCCACCCCCAGACTATCATT
GAGGGCTACAGGATAGCGAGTTCTGCGGCTCTCAAAGCCCTGGAGAAGATTGCCGTGGAC
CACAGCAGCGACGAGCAGGCTTTCAGGAAAGATCTCGAGGCCATTGCCCGAACAACTCTG
AGCTCAAAAGTGCTCTCGCAGGACCGACTACAGTTTGCGAAACTTGCCGTCGACGCCGTC
CTCAAGCTGGGGGGATCGACCGACCTCACGCACATTCAGATCATCAAAAAGGCTGGCGGA
AAGCTGAAGGACTCGTACCTGGACGAGGGATTCATCCTGGACAAGAAGTTCGGTGTGAAC
CAGCCAAAGCGGATAGAAAACGCAAAGATTCTGGTTGCCAACACAGCCATGGACACGGAC
AAGATCAAGATCTTCGGTGCACGGGTCAAGGTCGACTCGACAGGCAAGCTCGCTGAGCTG
GAGAAGGCTGAGCGCGAGAAGATGAAGGCCAAGGTTGAGCGCATCAAGGCACACGGCATC
AACTGTTTCGTCAACCGACAGCTCATCTACAACTGGCCAGAGCAACTCTTCGCGGATGCT
GGCATCTGCTCCATCGAGCATGCCGATTTTGACGGCATTGAGCGCCTAGCCCTAGTCACT
GGTGGAGAGATCACTTCGACCTTTGACCACCCAGAGAACGTCAAGCTCGGCCACTGCGAT
CTAGTCGAAGAGGTCATCATCGGAGAGGATGTGTTGATCAGATTCTCGGGCATCAATGCC
GGACGGGCATGCACCATCGTCCTCCGCGGTGCAACCGAGCAACTTCTCGACGAGGCCGAG
CGATCGCTACTCGACGCACTTGCCGTTCTGTCACAGACGATCAAAGAGCCAAGGACAACG
CTGGGTGGTGGCTGCGCCGAGATGAACATGGCAAAGGCCGTGGCGGAGGCGGCACAAAAC
GTGGCTGGCAAGAAGGCCATCGCTGTCGAGTCCTTCTCCAAGGCGCTCCAACAACTACCC
ACCATCTTGGCCGACAACGCTGGTTTCGACTCGAGCGACCTGGTCACACGCCTCCGGAAA
GCCGTCTACTCGGGCTTGACCAGCTCAGGTCTGGATCTCCTGTCCCCTGGAGGTGGCATT
GCGGACATGAGGGAGCTTGGCGTCATTGAGAGCTACAAGCTGAAGCGCGCGGTGGTGTCG
TCAGCATCAGAGGCTGCAGAGGTAAGTCTACCCAATACGGCGTGATTTGAGCAAGGAACT
AACACGACTCTAGTTGCTACTGCGAGTAGACAACATCATCCGAAGCGCACCACGGAGACG
TGAGCGCATGTAAGGGTGGGGTGAGCAGGCATGATGTCGTCAAGGATTTCGACACTAGAT
AGAGTGTATACTATGAAAGACATCAATGCATCCAGACGAACATGATGAAGACCAAGCTTC
TCCTTTGGTCGTGTCACATATGTGGCAGTGGGGGCGGACACTGCCGAATGTGGAGTGAAG
TTGCACGCAACGACAGGTTGGCGACTGTGAACAAACAGTTGCTTAGTAGTTGCGAGAGCT
ACTCAAGTGCTCACATCATCTGTTTCATGTTGTTGTCTCGAATAGGAATCTTAGACTTTT
ACATGGTACTTGCCGCAGCATGGCAGTCGGACTTGGTAAGAAACATGGGGGGTGTTGGGG
CGGGGGGGAGTGCAAGCCGGGTGTTCCCCTTCTGACTGTGTCGTAGACCGAGCTGCAGGC
AGACTCGCAGACAGAGTTGGAGGAAGACGAGATATTTGCCAACAAGAACGATGCTTTGAA
GTGATATTTGGCCGTGTTGCCGGTACCTGCGTGGACAGCAAAGACGACGGGGCCAAGGTT
GGTGCTAAAACAAGGGAAACAGGCGGGCGTGTCGGCAAGGAGTTTAGTGGGCGGGCTGGC
TGACGAGGCCCCGGCGAGACCCCCAGTTTGCGGCGCACGCCCAGACAGTTGCAGCAGCCC
CCGCAGGTTAATATCGAGGCCAAAATCACTGCTGCCACAGGCCTTCTTCTTCTTCCGCCC
AAACCTCATCACCTCCCACTGATGCTCCATCACCCCCGCTCTCGCCGCCTTCCCTAGGCT
TCCCACTCATCGACGCACGACCGACCCGCCATGCCGCGTCCGCGCCGGCCGCCCGGTGCT
GGCTCGACGCTCACCACACTCGCCCTTCTCATCATCACGCTTGTGGCAGCTCAGCAGCAG
CAACCACTCGACCACCATGTCGGCAACACGTCTCCCCACGCCGAGGTGCACGTGCAGCAT
GCAAACACAATTAAACCCCACCACGGACACCCCAGCCTCAAAGACACTGTAGGGGACGCC
CACAGACGTCATGCCTACACGCCCTTGAACGACCAGAATGTGCGCGCCGTAGCTACCAAA
GTTCCTTCTGCTCCAGCCATCAGTGCTGTCAGAGCCCATCCTGCCAGATACGCTGCCTCG
GGAGGCCTCATCCCCAGTGCGCGTTCTCTGCAGGATTGGGAAGTTGAGGACTTTGTTCTC
TTGGCGACCGTCGATGGCCATATCCACGCACGCGACCGATACAATGGAGAGGAGATCTGG
GAGCTAAGCGGACGGCCCATGTTGGAGACCATCTACAACGTCTCCGAAGACAAGACCAGC
CCCCACCACCAGCCCTTTGTGTGGGTCGTCGAGCCTAAAGAGGACGGAGCTCTCTATCTC
CTCACTCCAGGCCCCCACCCCCAGCTACAGCACCTGGGTGTCACAGTCAAGCAACTCGCC
GAAAGTGCACCCTACTCTAGCGATGACCCGGAACTCCCCGTCGTCTACAACGTCGAGAAG
AAGACATTCATGCTTCTCGTCGACGCCGCCTCGGGCATTGTCAAGCAGAGCTTCACTCCG
GGCGGCAACTTCCCCTACGACGATAGCTGCGCTCCCGACTCCAAGAACTTCTTCAGCACT
CGGGAACGCGATTGCCGTGGCATCATCGACATTGGCCAGACTCAGTACACCATCACCATC
CACAACAAGAAGACCAACGAGCATATATGCACGCTCAAATATGCAGAGTGGAACCCAAAC
AGCCGAGACAAAGATTTGCAGTCCCAGTACGATCAGACCCTGGACAAGCAGTACATTTAT
ACCATGTACAACGGCGAAGTCATTGCCTTTGACTACAAGCGACCGAGATCGCACCAGCGT
CCCCTCTACAGACAACGTCTGCCTTACCCGGTAGCACGTGTCTTTGACGTTGCTCGGCCT
CTGAACGATCAGTCAAGCGAGCCGCCCCTCGTTTTGCTCCCACAACCAGCCGGCCCCATC
TTCTCGGATGACAAAGCTAACCACGTCCTGCTCAACACGACCGAATCGGGGGCTTGGTAT
GCTCTTTCAGAAGTCAATTACCCCGCAGTCACCGACGGTGCACCCGACGCAGCTTGCTAC
AAGCAGAACCAGGTATCATACGACTGGGACTCAGCCTACGTGTTGCCGGATAGGAGAAGC
CTTATTGGTGTCCACAGGCTGGACTACAGGATCCCCAGCCAGCAGGCACAATTGCCAGGC
ATCGCCGCCACGACTTACTCTCCAACCTTGAACGGTCAAGTCGTGTCTAATCCGCCTGTG
ACATCACCTCATGAAAACCCTCAACAGCAAACGATTGAAGGGCCGCCTCAAACGCAGACG
GCAAAAGCATCCATCACACTCTTTGTTTCCTTTATGATTGCCGTTGTCGTTTTGGGAGCT
ACTGTGAAACCAACAGTACGACAGTCCTCCTTGAGCTACCTCAACAGACTTTTGCATCCA
GCCAAGGCCACTCTGTCACCGACTCCACTGTCTGCCTCTACCGAGCCGGAAATCGATCAA
TCCGTAAAACAGGAGACTCTAACAGTGCCTGTCAGCGAGGACGTCGTCCCTGAGAAGCCA
AATGTAGAAAGTGTAGTAGAGGCTGATATCGTCGCCCCTGTTGCTGAGGAAGTCAAGGAG
AAGAAAGTGACTTTCAACGTCCCCGATGACGAAGATGAAGATCTTTCACCTCTCTCTAGA
ACCACGACGGTTGAACGTGGTTCTCCTAGTGAAGACGAACCTACCCTAACTGGTTCCACA
CTCAACGCGGATGCTCAACCCATGACTAGCAGTATCGACGACATTTCGCAGGACCCATCC
GCCGCGCCCACGACTCCTAAGAAGAAGAAAGCACATCGGGGTAGACGTGGTGGACGCAAG
CTCAGCAAGAATCAACAGAAAGAAGAAGACGAGGTAAATCGCATCGTGGACGCAGCTAAG
CAACTCGAGGTCGGGCCTCGCCTGCAACCCGATGAACTTACTGTGAGTGGTGGCGATGTA
CAGAATGTCTCCGAGATCAAACGGATCGGCAAGTTGACGATCGACCAAGATCGTCTTCTT
GGCAACGGAAGTGGAGGAACGTTTGTCTTTGAGGGTAAATGGAAGGTACGTTGAACAAGT
CAATCTGTTACGATTGAGCATGTCGGCCGTCCAGCAATGACGGTTTCCACGCATTCTCGA
TGAGTATCTCATACTAATTCTCTTTGCAGGAAGTCAAGGTGGCTGTCAAACGCATGTTAC
CACAGTACTTCGGACTCGCAGAGCAAGAGGTGAAGCTATTACAGAACAGCGACCCGCACC
CGAACGTTATTCGATACTTTGACGATGAGAGGGATGAGAACTTCTTATATATCGCCGTCG
AACTCTGTCAAGCTAGTCTGTTTGACCTTTACAAAGACGGTCGTCCAGGAGAGGAACTTT
CTGAAAGCCACCAGCAGTTGGTGAACAAGATCAGCGGGAAAGCTGCAGCTTGTCTCTACC
AACTCGCTGCTGGATTGAATCACCTTCACCATCTTCGCATCATCCACCGCGACATCAAAC
CCCAGAACATACTGATTGCACAGCCATTGATCACCTCCAAGGACGATGTACGGCTAGTGA
TATCTGATTTCGGACTCTGTAAGACGCTGCCTGACAACGTCAGTACCCTTGTCGGAACGA
CTGGCAATGCAGGCACGGTTGGCTGGAAAGCGCCTGAGCTTATCTCGCAACCGAAGGAGT
TGGCCAACGGCAGCTCTCAAGGCTTCTCTCGCGATTCATCAAGCTCTACAGACCCGGTCG
CGCAAGGCGTCAAGCGAGCCGTTGACATATTTTCTCTGGGCTGCGTTTTCTACTACGTCC
TCACTGGTGGTTGCCATCCTTTCGATGACGAAGAAGGCTGGATGCAGATCCGCGAATACA
ACATCAAAAAAGAGAAGTCCAATCTCGATCGCCTGCTTCTCGGTGCCGATTCCGTAGAGC
CCCATCGTCTCATCCATTGGATGCTGCGACCCAGGCCCGAAGACCGCCCCAACGCCTTGC
AAGTCATGAACCATCCCTTTTTCTGGGACGATCAGAAACGCCTTGATTTCCTGTGCGACT
GCTCGGATCATTGGGAACGTGAACCCAGAGACCCACCATCGGAACACCTGGCAGTGCTGG
AAGAATATTCGGAAGACGTACTGGATCATAGACGCAACTTCCTCGCCAAACTTGACCAGA
GTTTCATCAACTCGCTCGGAAAACAGCGCAAGTATACGGGCGACAAGATGCTGGATCTGT
TGAGAGCGCTCAGGAACAAGAAAAACCACTACGAGGATATGGAGGATGCAATCAAGGCCA
AGGTGGGGCCATTGCCGAGTGGCTATCTGAGATATTGGACGGTCAAGTTCCCGCAGCTGC
TGATGAGCTGTTATGACGCGGTGTTGCGATGTGATCTGGAGCGCGAGCCGCGATTTAAGA
AGTATTTCGAGAGCATGAAGTAGTGGACGAAGAATGTTATTGCGATTGATGCACACACAG
ACCGAACATGATTGTTTGTCCATTCGTTTGGATTTGCTGTAGCCCTCTGATGAAGACCAT
GTGCTACCTCTTCAATCGACTGCCATCCAGCTCCGCTAAACTCGCCTTTACCATGTCCGG
GTTGTTGTTCAACAGCTCTTGCACCCTCTTTTCGAAAGCCTTGACCATGAATTCTGCCAC
CTTGGGCGCGACGCCCCCACTCAAGGCCGCGTACATGGGATTTGCAAAAGCAAACTCTAC
CGCCAAACTAACCTGTGTCTGGTCGTTCTGGATAGACTCGACAGTCCACGTACTCCGTAG
ATGGGTAAGCAAACCATTTTCGCCTTGTTTCCTCTCTGTTCCCTGCTTCTCCCCATCTAA
GTGATGGGCGATATCGTCAATCTTCAAGCTCGTTTCCGTGTTCCCGCCTACACTTTCCAC
ATAGCGTCCCGGTATGCAATACACCCTACTCACGAAACTCTCGGTTATGCCACCAAAGCC
GCTCGTCAAGATGCCTTCTGATGGCCACCGCCGGCCATGAACTTTATCTGGTGCCGACCA
CTTCGTTATGTCGCTGCGTTGGCAGTAGGGCAGGAAGTTTTGGTAGTTGGGTACGTCGGC
TATGATGGAGTAGACGGGGTCCGAGGGGTAAGGGAGAGTTCGCACGGCGGTCAGGATTTG
AGGTGGCGAGGACGAAGATGGGAGGGCGGAGTTTAGTGCTTCGAAAGGGTTGGGGAGGAA
GGTTCGCCGTTGGGGGAGGCGCTGGGGAAGACGCGTGTAGCGGTGCACCGATGGGCGAGC
GGATCGCAAGGATGCCATTGTGGATCTAGAGCAGTGGACAGCGGAGTTTGTATTGAGAGT
GTCACCTCGACATGATACCTGAGGTTTTCCGAAAGCCTAGAATCGATGAGCGCATCAACC
TTCAGTTGAGTGTGGATTCGCGCCGCTAGGAGATGCGGCTCTGCAATGACGCTGCCAGGG
ACCGCGGCCGCTAAACTCCTCTCGACATTAGCGGCTGAAATTTCCCCTCCATGAATTATC
CCCATGCCCCGCGTACGCGACTCTAACAAAAGTCGGCCACGGCTGCGAAAATGGATGCCA
TGGAAAGCGCAAACACAGACGCCATGGACGGCCCAAGTTCTCAGGATAGTGGCGACTCCA
GATTCCAGACGGACAACAGCATGTCAAGGAAGCCACAGCCTAAACAGCAATTATCCAAAG
CAATGGAACATATGCGCTTCGCAGTCACAGTCGATCCTATACCGCATACTTCGACTTCCA
CGCCACCGCCAGAAGCCTCCGATGCCGCATCTCCACCCACGCAACAAGGCCCCGAGAACG
ACGCTTACGGAGTACCTGCTTCTCTACAGCCTGTCCGCGCACCACCCTCTCGCTCCCACG
ACCCTGGCAACAACCAAAAGCGCAGTGACCCCTTCGCATTCGGATCGCGCTACCTCGAGG
AAGGCGACAACATCTTCGAATTCAATGCCTGGGACCACGTAACCGTCGACTCCAACTACC
TTGCCTTCTCCGAAGAACAATATTCCAAACAACGGCAAGAGCCCGTCTCCGAGTTTGATC
GCAAACGTTACAACGACCAGCCCGAGAAGTGGTGGAACCAATTTTACAAGAACAACAAGA
CAAACTTCTTCAAGAATCGCAAATGGCTGGCGCAGGAATTTCCAATACTAGAGGAACTGG
GTGCAGAAGATGGACCCGAGGCTACCTTGTTGGAAGTTGGCGCTGGAGCGGGCAACAGTG
CGTTTCCCATCTTGCAGAGGAGCCAAAACAAGAGGCTGAAGATACACGCATGCGATTTCT
CTAAAAAGGCAGTCGAGCTTATACGTAACCACGAACTCTACGACCCGGAACGCATACAAG
CCGACGTATGGGACGTAGCCGCATCGCCCGACTCTGAAAACGGCGGTCTCCCTCCAGGGC
TGATAGAAGGCAGCGTGGATGTCGTACTCATGATATTCATCTTCAGTGCCCTAAATCCCA
AGCAATGGGACCAAGCCGTCCGCAATATCTGGCGGGTCCTCAAGCCGGGCGGCCAGGTCC
TGTTCCGCGACTACGGACGCGGCGATCTAGCTCAGGTCCGCTTCAAAAAAGGCCGGTACA
TGGAAGAAAACTTCTACGTCCGCGGCGACGGCACGCGAGTCTACTTCTTCGAGCAGTCTG
AGCTCGAGGACATTTGGGGTGGAGCAGCCAGGAAACGCGATACGACGGTTGGCAATGTGG
CGGATACAACAATATCCCAGACAGAGGCTGAAGGCGTCATCGCGGATAAGATTGAGAGTC
TGTCGCTTCATGATCCGGATTCGCAGACGAGAGAGCAGAGTCATGATGACGTTAATGATC
CCGAGACCCCCAGACCGGGTTTTGAGGTTGCGCACATTGGCGTTGATAGACGTATGCTGG
TGAATAGGCAGAGGAGGTTGAAAATGTATAGGTGTTGGATGCAGGCTGTGTTTCGCAAGG
CGGGCATGGAGAGTGAGGTGCCGACAAGTACGTTGAGGCAGGATAAGGAGGAGGAAGAGG
GTGGGGACGGTGTAGCGGATGAACAAGGAGAGAGCCAGGCGAGCAAAGAGGATGCCGTGG
AAGGAGGGGGCGTCAAGGTCTGAGGACCTGTGTCTTGAAGCCTGGAATACAAGGATCTGC
ATGGATGGGATGAAGATGAATGATACCATAACCTCTGAGACATAAAAAGATGCAAAAGCA
CAAAAGTTCGGTCTTTAACCCATTGATGAATCTTGGGAATCACTGTCATATGAAAGTGCA
TCGTGTTGAAATCGTACTGCATTTCTGGTGTACAGCTGTTATGCCCCTGAATGAAGCCGG
CTATGCTACGCTAAAAGACTATTGCTCATAACACAAGCGATGATGCAGGTGCAAAAACTT
TGGCGCCACGCTTCGCAAAACAAGTAGACAAACACAGAGCCTCAATCGAGGATGTCACAA
TATGATCCGTAATCAAGCCCCATTCCATGCGACCGGATCCAAAAGCACAACAACAGCGTC
TTTTCAGTTTCCCTCCAGGATACCCTTGAGGATGCCAGCTCCAGGCCCCACGAGTGAATC
CGCCAACTCCTTCTCTCCAACAACGCTAGCAACCCTGCGATCCTCAACAACAACCCCAGG
AAAAGCTTTACCCCTCCCCCTGCGACTAGGCGTGCCAGCGCCAACATCCAGCGACCCAGC
TTTACCCTCCACTGCAGAAACAAGCGACAGTGTCTCCAAACTGCCTACGATATCCCTGAA
CTCAGTGCTCGTAAGAGGATGTAGAATGTTCTCTCGCTTACACAGCGCGGTGTAGGCTTC
AAAAAGTTCTTTGATGGTAGGAGATGTAGTGTGGGATCTTGACGGTGTGGCTAGAATGCT
GTCGGCAGCGGTGGCACGCTTCCTTTTTTCAATGGCGGAGAGCGAGCAGAGGACGGCTTT
TTGTTGGAGGTTCAGGTTTCGCAGACGTTGACTTGTGCCGTTGCTGAATACTGCTGCTGT
GATCTTGGCCATGTGGGCAATGGTGGCGCGGGGTGCGGTTTCGACAGTGAGGGAGCCCAG
GGAGGCAGCGATGATGCTGTTCAGGTCTTTGGTTTTGGTGGGTGAGCGCACGGCTGAGCA
GGAGAGGTTGACTTTTTCAACTAGAGGGGTTTTCGAGGGCGAGGGCGTGGGTGATGGTGT
GATTTCTGTGGCTTTTTTCAAGTGTTGGTCGCGCGTGTCGGCTTCGATGAGGTCGATTGC
CCGCCGGCAGATGTCGAAGGCTTTGCGTAGGTCGCCGGACTGGGCGGCTACTTTCTTGGA
GAGGAATATGATGGCGGTTGGGTGGATGAATGGTAGTTGGGTTGAGCCTGGTGGGAGAAG
GGCCTTTAGTTTTGAGGTGATGACAGAGGATATTTGTGTGGCGTTGTATGGGAGGAACGG
CAGTAGTTGCGGCTTGAGACCGCGAGCCTTGAGTCGCGGGAGGAATCGATCTGTGAGATC
CAGCGCGTTCGCAATGCCAACTAGCACAAGGCCTGATTCTTTCTGTAACGACCACTCAAA
GATGTTGTAGAAGAGCTCAATGTCCAAGTCCAGCAGGTGGTCCACTTCATCGAGCGTAAC
GACGTAAGATGTCTTCCGTTGCATGAAAACAGTCCTAAGCGCATCCATCTCGTCGCCCTC
TGCGATCTCAGTGATGTCGACGAACTCCTCTAAAAGGGTTCTGTAGAGATCTGTGGCGTT
CTTGACGCTCATACAATTGATGTATCCGGTCCTAACGGCTTCATCCGATGAGACTGTACG
ACAGACGTCGTTGACGAAAGCGCTCTTGCCGGTGCCTGGCGGACCGGAGACGTATATGCA
GCCCGATGTCTTCGTCTTAGTTCGTGTTGTGATGAACGTGTCGAGTTCCTTCCTTTCATT
TTCGCGACCAAACAATGCAGTTGGGGCAGAGCCTCTTGCAAATACCTGACGCGCTTCATT
GTAGATTGTCGGCCCTGTGTTTCGTGGAGTGCCTGGGGTGTGTGGTGTGCGCGGTGTCAA
AGGTCGACCGGCAATGATGAGTCGGTGCCTGGGTGTGACGGCAACTTTGCCGGCAAGCGC
GTCGCGATGTCTCGGTGTCGAAGGAGTAGGCGCAAAGTTTTCTGGGATGTCCACGAGCGC
CTTCTGCGGGGAGTTCTCCTTGGCTGCGGAAACGGGGAGTCGTGTGCATTGCGAGTCATA
CTTTGCGGGAGTTGTGCCTGTCTTCCTTCCGCGTTTTATCGACGCCTTCTCCTCGGGCTC
ATCCACGTCCATTGCATCCTCGTCGCGCACATTTTGCTTCTTTGGAGTGACGAAGGGATT
CTCAATCTCCCCTTCGTCGTGTATAACGAACTGAGTCCTCCACTTTGTGCGCGTTGCGAT
GTTTAATTTTGACTCTGTAGAGCGCGTTAGGGACGTGTTGTCCAAGGAACCGCGACCAGA
GCCGCCGTGGCTCGTACCTGAAGCTTCTATACGTGCAGAGCTGCGAGTCCTCTTGCCGAG
AACGGTAGAGGCCATCTTGGGTATGCTGTGGGAAGGTGCGAGGGGTGCGTTGCAATTGCC
GACAGTGTGAGAGCGTCAATCATGGAAGGAACTGAGCGGCACACGAAGCACGCGCGACGC
GTAAAGTGGTGGTCGGTGCGCGTCCCGCCCCAAAAGTCTTCTAACCCATCTTGTCACGCG
CCTTTCTCCGCCTCCCACATATCTTACGAACATGGCCCAGCATCACTCAGTCAGCGGTGA
ATATGTCACGCGAACCTCGGGCTTGTCGAGCTGTTTGCTGCGAAACCCCTGCGCCTCGTA
ACAACTCTCCAACGAGATCATGTCCCTCTCCAACGCCTGGTCCACATCTACTGATCCTGG
ACTGACGTGCAGAGCATGACTACTGTCTCACCACTGCCACTTCGTTTGCGTGGTACAATT
GGGCTGCCTTTTCGTTCTGCCGATTCTTGTGGTGGTGCAAGAAGCAGGGCTGGTATTAAG
TGTGTGACGTGAGCAAGCACAATGACCAGCAGTATAAGGACCTTCGCACACAGTAGCCAT
ATCATAGTCAACTCTTCTACTTCACCGCTATCTTCGCACTGCTTTTTCATTATTTCACAG
CGTGGTGTGTTGGGCATCATCAACAAAGAGAACACGAAATGCCATATCAGACATACCCGT
GGTGGTCGAATGGCTTTGACTTCTTAGATTCACATGCGCGCTGTACCAATCCTCGATCGT
CTCGAAGGCTGCGAGCTCCATGGTGGGCGTTCTCAGAGCTCGCAGCAGGTCCATGCTGCG
AGTTTTGTGTTACTCATGACAACATTGTACGCTACATGCTACCCGCTTAGCCTTTTCTGA
TTACGCCCGCCTAACAATGTGTAGCCGAGTCTGGAAGAGGGCCTCTTTGAGCTGAGAATG
GTAGCATCACCATATTTCGACCACGTCCTGGAGGCATACAAATGTATCCATCGCTACTAC
AAGCACGGTTTCGATCAAGATGGCCCGGAGTCTTATTATGTGTCGCGTGAGATAGAGAGG
CTATCAAAGTTGTTACGCAAATTGTACTTTGCAACAGGTATGCATGAGTTGGCTTCATGG
TCGGACCAGTTGAAGTACATGGGAAGGGATACACAAATGAGTTCCAGACGTTTTCGATCC
AGCGCAATGTCTAAGCATCGGAACAATCGTGGATCGTTGATGCCGCTGATTATGTTCTAG
ACATAGATGCTTGGACTGCTGGTGTTGAACTCAACTTGCGCTCATATCGAATGGCTTGGA
TCACGCTCTAGAGATTTGCTGCGGTCGCTATTTGTAGACTGTCATTCGATGTACGTTAGA
CATGTCACTGCTGCTATCTTTCCTGAGTATGCGATCGTTCTTTGAGAAGTCGAGCGGTGT
GGCGATCATGACCTCGAAGTGAAGAACGAAAAATGGCTACTGAACGTGAAACAAGCCGGC
TTGTCGTACAAAAGATTGCACATGACAGCTCTAGCTGTAGTTTTAGGAATGCTCTGGCCA
TGTATCGAATATCTCTGGTGTGACGCCGCTTTCCAACTACCGCACCAGAACAACTCATTA
ACTTCTACCATGATTGGGTCTTTCCGCTGGAAAGCGTACGTAATTATTCTAATAGCAATA
TATTCCCTGTTCAGCAAGCAGGACTTGTATACTGGGGTACTACGCACGTTGTACATATAC
GCAGGCGGTGGACCCCCAGCGAATGCGTGAGTGGCCATTTGGCAAAAGCATTGCAGGCTA
GAGATTGCTCGAACACAAGTGCGGCTCCGAGAGATGCAATGAGAAAGTGGCAGCCAAGTA
GGACAGGAAGGTCATCTACACTAGACGTAAACTGTATTCGCTTAGTAGGAACGTGGAATG
AATGTATTGACTATCATGACGTTCCTGCTTGCAGTGCCGGACATCGGAAGAATACAGGAA
ACAAGAGAAGCAGTTTACTTGCGAGCGTCATATGTCTTAGTCCTTCTCTCATGTACAAGC
AAGTAGAGCGGTGAGTTTGTTTGCTCCCTCGCTAATACTGTCTTGCCTCTGTCAATCCTG
CGATCCACTTGGACGCCACCCTCGTACCGACTGCCACCACGACCAATTCTCTCCGATATT
TGTTTATTCAGGTTGTCGCAAGCCAAGATCAGCACATTACCCCTTGATACACGGTAATGC
CGTCTTACGACGCTACTTGTGAGACAGTGCGCGCTCGGTTCTTCAAGGAAATGGGCGAGG
CCACCTACGATGCAGAGCGCGGCCGGGCGATCCAATCTATGGCCGAAGTAGCTCACCAAG
CAGAGTGCATTCGCTCCGTGCAGCAAGTCGTCCATAGTCTCCCCAATATCTGCCAGACCG
ACCTAAAGATTGCGCTGCAGGCTACTAAGATTGAAGAACGCATCCTCATCCTATACGCGG
ATCCCATCACCAACGCTATTGAGATCCAGGTCCTGAAAAAGGCCTGGTCTAGTTGACTAC
AAGACTATACTTAGCCGCCCACAGAGCACATGATATCGCTTTCGAAGCTGATGTTCGCAA
TCCTGCTTATACTGTCCCTTTGGCCCTAGAAAAGTTTGTAGCAAAGGATGAGAGGGCATA
CATGGCCATGACAACGAGATGAAATTCAGAGATATTCATGGCGATGAAGTTGGAAGCTCA
AGCTCCGGAAATTGCGGTATTGATAGGAAAGGTCCTGGAAGCTCAGATCCAACCTTGAAA
GAACAACGACCCTCAACCTGCGTAGAGGATGTGTGAGCGGTACAAGGATCGCAGTAACAA
CAGCATCAGGAGCAGTGACAACGACAAGACGTAGAATGGAAAATGCAAGCGAAAAGCGGG
CGACTAGAGAAGGCAATGATGGGACGTCGCGATTTGGAACTACGTACGTAGATGGCGTGG
CGAACGACGAGACGGGGGCGATCTTCAGCTGTTGGGGAATGCGTGGAAACGCAGGCTGTT
CTATTTGCAGAGTTCCAGAAGCACGTAGGTAGCATCGGCGACCAAATCTTGGAACCGACA
GGTAGCCATGAAAAGCTTGTTTGCTGGATCACTTTCGCCTGTTATTGTTTCTTGCGGGGT
GCATTGCCGTACCAAGCTTTCGGAAGGGATGCCCCCGCCCCTGAGTCGCCAACCGTGCGT
GACACTTCAATCATGATACAACCACACTTTCTTGCTAACCTAAGACATTCTTTTGTCGAT
GCAGTGCAGTCACTTGTACTTTTTTGCCTCGAAATCTGTGAGAGCGGCCGTATTATGTAA
CGAAGGCGCTTGGATGCACGTCGCTGGGGTGTGGAGCTGAATTCCCCTCGCACATATGCA
GAAGAGAACCGTGCCGCCGATCATGTCCTTCCTAGCGCACGGCGTGCATCAAAGCAACAC
CGCGATATTGTTTTTTCAGCCTGCTCAACAGAACCGATGTCTGAGGCATAGCTCCTCATC
GCTAAGGACGCGAGCCAGCTATGGTGTGATGACTGCACAAACGCCCTTAGGGGTATTGTG
CTACCGTATAGGCATGGGCCAACAGACGGGCATATAATCCGCAGAGACCTGCATTTCGGA
ATCTGCACGCTCGTTTACTTTCGTTCCGAGTCAACATGAAGTGGACATCGTCTCTAACGT
TTGGTGCTGCCGTCTTGGCCTCTCTCGCGACGGCACAAGATACGCCGACAAACGATCGCC
AACCCACAGTGAGCGCGCCGTACGAGAACCCATGGAAGGCATTGTCCGAAGAAGAAGCTG
CTAGTGTCAATGAGCTTCTACAGGAGAGAATGAGCTTGACAGGCAACACAGGATCCAGCC
GAGATAACTTTGTGTGAGTCTGGCAATCCAAAACATCACTGTGCCTACTAACACCATCTC
AGCGTACAGCTTTCCCTTCTTCATCCCAACAAGACGGACACTCTACCCTTTCTCGACAAC
AATGCCACCGCACCAAGGCGTTATGCGCGAGCAACTATTCAAAGCGGTACCACCAACTCG
ACGGAGAAATACTGGCAAGAGTATTTGGTAGGGCCGCTACCAGCAACAAACGCCACTGCG
GTTGAACCGTTGACATTTCCTTTCCAAAACTCTCAACCGGGACGAACTCCCATGCATCCT
TTGTACTCACCTAATGAAGCATCAAGTTTCTTCACGAGGTTCTCGACAGAGGTCGAGGAT
ATCTCAATGCAACTGTTCAACACTGTAAGTTAGAAGACATACGCACTAGGTAACAGCAAA
AGCTTACATGTCTAGACTTTCTTTACTGGTAGCATTGGTCTCCGGCTCGGTAGTCCCTTC
TGGGATGAAGAAGGCCGAATAATTTCCTGGGCGGCGGCCTTTGCGGATCCAGGTACCAAA
CTTAGCAGTGTTACAGTGGAGCCGCTCGGTTTTGCTGTAAAGTTTGATTTGACTGGACAA
AATTCGGACAATTGGAAAGCTGTTGGCTGGTACTCGAAAGGAGAGTTTTATGCCAGTACT
GACGACTTCCGTGCCGCAATCAACCAGCCCGACTACCAGAAACCACCACCGAATGTACTG
GGTAACTGGACGTCCACTGACAGGCAGGGAACGCCCATGCCCTTGGACCATCTACCACCG
CCAGCGTCTATCGCCCAAGGAGACCAGCGATTCAAGATTGATGCTGAAGAGGGATATATA
TCTTGGATGGACTTTACGTTTTACCATGCTGTCTCCCAGGATCTTGGCCTTTCGCTGTTC
GACATCAAATACAAAGGCCGACGTATCATTTACGAGTTGTCTTTGCAAGAAGCTCTGACG
TCCTACTCCGGAACCGATCCTTTCCAATCGCAAGCAACATTCTTCGACACTACAAGTGGT
ATGGGCTCGACACTACAACCTCTTGTCAAGGGTTACGACTGCCCTAGTCATGCGACATAT
CTCCCTGCGACATGGACCGAAGGCGATACACTCAAGACCCAAGCGGATGCTATATGCATA
TTTGAGTTTGATGCTGGCTACCCGATCCGCCGCCACTCTTTCTCACCATCCGCACCACAC
ACCAGTGTAGCAAAGAATATCCAATTTGTCATGCGTACCGTAGCCACAGTAGGCAACTAC
GACTTCATGATCGACTACAGCTTCTTCTACGACGGAGGCATCGAAGTATCCTCTCGATTT
TCTGGATATATTGCCGCTGCCTATTGGGATGGCCAACCGGAGTACGGCTTCCACATCCAT
GACTTTCTCTCAGGTAGCTCACACGACCACACCCTCACATTCAAGGTGGACTTGGATATC
AACGGAAGGAAGAACAGTGTGCAGAAACTGCAATTTGTGCCAACTTCCACGACATATCCC
TGGAGTCAAGGTCGAGTATACAACACTTTTAAAGCCGAGCGATCATGGGTAGCCAACGAG
AGCGAATCCAAGATCAATTGGGCGGAGAACGATAACACATTGTACGCCATTGTGAACAGG
GATACACCGAACCCATACGGCGAATACCCGGGTTACAGAATCAAGAGAGCTGCCGGTACA
ATCCATCTCACACAAACAAACTCGACAAACACTGGCAAGACGGGTGCCTTTGTGACGCAC
GACTTTTACGTTACTCAGCAAAAGGAGACGGAGCCGAGGGCTGCGGATGCCAACAACCAG
TTTAACAAGGATGATCCCTTGGTAGATTTTGCATCCTTCTTCGATGAGGAGACTTTGGAG
CAGGAAGACTTGTTCGTAATCCCATTCCTTATCAGTATCGCGGCTGATGATATATAACAC
CTTACTAACAAGACACAGAGTACTCTGGTTCAACCTTGGCATGCACCACCTCCCGCATAC
TGGCGATTTGCCAAACACAATGTTTAGCTCTGCGCATTCTGCCATGCGATTCGAGCCACT
TAACTACCTCGTCGGCGATCCATCTGTCTCGAGTAACCAGCAAGTCAGGATCGAATACGA
CGACCAAGGTGCTGTTACGAGCGTGGATGAGTTTGGCAAAATGTCTGCCAATACGACTTG
CGCTTGATCTGCTTCGAGGTGGAGAACTGCATGCTATCAGGCTTGCACTACTTTGTTGTT
TCTGAACTGTCCATAATCATTTTCTTTTCTCAAATGCTATTACTATACTTTCTTTCTTGT
CTATCCAACCTTTTGCTCTCCAAATGATGTGCATAGTCCCGCATGGTTAGCTTGTTCGAT
TTTCTAGCATTGATCCTATATCTAGTCATGTACGCATCGCTTCGCCTAACAGGGATTGTG
CCCCTCCTCAGAAACGCCTCTTCGTATACGCACATGCAGTAAAAACCTGTTGCGGATGAA
TCAAGTTGTGGCGTAGCTGTGCTGCATCACGCAAGGTCCAGGCCCTGGCTTTACAACCTT
TCGTCCTCAACATTGAGTAGGTCTCGTTTCCAACAGGCACTACGCCAAATGCTGGCAATG
GCTTCAGGTGTACTAAATCACATGCGATTCTACGCCTCTGATTGCCAAGGAGGTGAACAC
GTAACACGCATGCAGCGTATGGGTCATGACGAGGTCTATCCCGCACTAACGATGTGTTCA
GGTATCGTGCGCACTCCTACCGGGATGGTCGCCAGCTATTCCTACTTTAGATCGATGCCG
AAGATATACAGAATAGAAGTAGAAAAATGAGACATAATTCCAACTGTCTGTATTGATGTC
TTTAAACAAAAAAGAAACTTCAGGTTTTTCATCTAGTCGCGATCTTTTTAATGCTGCATC
ATTTGAAACAGACGAAAAACCGAAACGCAATCTTTCTCCTTGCATAATGTAGCGCAAAGC
GTCGTTTTGGGTACGATGAGCGCGCAGCGAAAAGAACTTTACGGATCCTGTCTTCTTATC
AGCCACCATGGGTGAGATCGGGTAGAGCATTGTTCCTCTATACTCAAACTCATTTTATTT
CACGAGGTTGTCCAAGTACCCCATAGACAAACAAAATAATGTGACATTTAACGGAACTGC
TACAAAAGGCTTCATAGAAAGACTTTCACTCATTACCATCCAGCTATTGGTATCAACGTG
TTTTGCGTATATTAGCCTATATTGGCAGCCAACACCGTCGTTCTCGCCAGCCTGATCATG
CGCTGTGCTTCTTCTTCTTCTTCTTCTTCCTCCATAGTACAGTACACCCCGGTAATGTCT
CCCTTTCTGTGACGTGGGATCATGAAGCCGCAACCAACGGCTTCACGTGTTGCTTCCAGA
CATCTAGAAATGCCCTTCTATCCTTCTTGCTTTGAAACTTGATGTCCAATTCCGAATACC
CAAACCGATTTAAGTTGCCCGCTCTCGAAAATCCACTGCCATTTCCAAATATGCTCCTCG
GCGACTGGAGCGAGCCGTTCAGTGACCCTGAGGCCCTACTTTCTGATCGCGCCAATTCTG
GCATCTCCATAGAGTCGTTTCGTTTCCTTTCGAAGAGAGAAGAGTTCACAGGCTCGGACT
CGGACCGGGTCGATGATTTGCGGCGTTTGAGCAGCTTATCGGTCGCCCAACGCGATGGGT
CTTTTGAAAAGACAAGAGTAAGCTTGTCGCTTTCTTTCTTGTAGATAGAATCTGCAAGCC
ACTCGAACGCGTAATGTGGCTCCTCGACCCAGTGACCTTTCTCTTCTTCTAACGCGCTTG
TGTAGAATAGCAAAACCAGAACCTCGGATGTGATGAGCTCGCCATCTACCAGCTGCGTCT
CAACGCGCCGCCATAATCGCAGATTCTTGTTACGACATTCAGTTGGATTTTTGTTTGACG
ATATAGCCAGGATAGGTCGATCGAATTTAAGTTCGGCAGGATCGACGCCGTTGTTGGTGT
ATAATAAGGTTTGGAACTTGTCCGCTGATTCGTGACCAACAAATGTGTATTTAATGTCAA
TGTACTGTTTGTATAGTCTTCCGAACGAACCACGTGGAAAATCAATAGACACTGCACCGT
CAGCGTATGTGGTAGTCAATGGTATCGATGGACCGGTGGCAGGGAAATGCTGTTCAGTCC
AAGTGCGTAGTTTTCCATCTTGGCTAGAGTAATATACTGCTCGCAGCGAGATGCCAGTAT
CTTCTCGATATCGCCACCGAACGTCGCATTCACGGTTCTCGGGCCCGTACTTTAAAGACT
TTCGTTCAACCTGCACATTGCGACAGACGCGCTTCCAATCGAGTGCAGCGTCACCTAATG
CCATGGTGGCCAGCGATGTGCGCGAAAGACTGCGTTGCAGCGTGGGAGATAGCGACTTTT
CTGGGGTAGTACCTGCTGAATAGCATTCGCTACTTCTTGTTGTAGACATAGAGGCAGTTC
GGCCCGAACAAAGAGACTTTGATGTTGGCGACTGTGTCCAGTTGAACGAGCCAAAATAAT
CTGGGGATGATGGTCGTATGCTCAAGCTGGGACGGATGGTGGCTGTCGAGTCACTCATCA
GTTCTTGGCCAGACTCCGTAAAGTCACCAGAATGGTCTGTCTTGAGGGTATACACTCGCG
GTGGTGCTGGTGGCATATCGCGGACCTCCTGCTTCATCGTATCGCTCGGGACCAGGTGTG
TTCGTTTCTCGGCAGTAGCCCGCTTCGCGCGATTTTCTTCAATGAGTATCGCATCGTCAA
CCTGTCGCCTAAGTTGATACAGTACTGCAGCGGTTTGAACATCGCCACTCGGTATAGAAG
CGGGTATGTCGCCTAGCGATAGGGGCCGTGACGATCCCGCTTCTTGAGCTATGCGTTCAT
CCTCGCTTTGTAGCCATCTATCAAAAATCTTCCATTCGCTGAACAATGGGTGTTCGTCAG
GAGGCGCAAGCGCTAATGGCGTATGGTTGCTGGAAATTCCAAGACTGTGAGTGGAGTATG
AGCGGCGACCCATGTTTACTGTACGAGATGGCGCGGCATCGAGAAGGCGCTGAGTTTGCT
TTGTTGCTTCGAGATGAAGCCGTCTAGTGGCGGTCAGCGACTAAATCCTAAGCGCTGAGT
GCGCATGACGCTTACAACTGGAGAAATGAGATGCACATGTTGAGAGCTTGATAGTGACCG
CTGATCTGTTTTCTCAGTCCATCGATTTCTTTTTCCATCCCTATATAGCGGATAGTGAAG
ATGAACTTCTTAACAGACATCTTCCTATCGACGAGATGATCAGCGTATGGTTCCAGGGTC
TTTTCACACTTCTTCAGCGTGTCTTCGAAATCTTTGACGGGAAATGGCATTGTTTGGCCA
TATTGTTTCATCAATTCGCCTAGCTGTTTGAGACAAGTATGGAAGGTGGTGAACTCTTTC
ACAAGCCCACTAACTTGAGCTTCTGAGTTCTCATTCGCATCTGAATGTAGGGATTAGCAA
GCTGATCCCTGGAAGATACTGATGCAGGGTGGTAGCTGAACATACCTTTGAAAGCAAGGT
ATACACGAGTCGAGATCTCCAACAGCTTCAACACATCGGATGGACTACATCCAAAAGACA
TTTCGGTTCGCTTGCGCCGCGCTCAAGCGCAACACAGGATGTTTAGTGACTGACCATGCG
TTGTGGAACTGCTAGTACACAGTGGAGGCAACAGTCAAGAGAAGTTCAAGCCTCTGAGAG
ACGCAAACGGGGTTGTAGAAGAATCTTCCAAGCTTACATCCAGCTTCCCGACATGTGCAT
AACTTGGCTAACCCAAAGGCAGACCGCTGCGACATCTGGAGTGGCTTAGCATATTATCTG
ACATGCTACTAGAGCCCAGGCACGCGCATTTCTCAAGCCTTCCAACGTCGGAAGCACTAC
TTGCAGCCGTGATCTTATTCAAGAGCGGCATACAGCTCGTATTCGTGCATGTGGCGGTAT
CAGGATGGTTCACCGAAACCGGTATGGCGGCTTTTGACGTTCAATGAGGATGCGAAGATC
ACCACGTGGGGAGGCGAACGGCCATCGTCAACTACCAGATACCCAGATTAGCCAACCATC
ATCATCCAGGACCGCGCGGCTTCCACTCAAAATATTGAAGGCAATATCATGATTCCATCT
TACAGACATTCTGACAAGTCCAAAGTCCACACTGTCCACCGCAACTGTGTTCATTCTTGC
GCTGGCACCCGCCCTAGACATGACGAGTCGCAGATGACATCCTCAGTTAGCCATCAATGG
TAATCTCAGATGACCTGTAAGGTTGACATGTCAGGGCTATGCTGCGGTTTTTCTGCAGCA
ACAAACGCCACCAAGTCTGACTTCGGCGAAGAGAACAAGATTGGACACGATGAGGAAGAA
CCCATGAGTAGCGCCAATTCCAATGCACCCCCTTTTGTTGACCGGTTTATTGTGTCGCCT
CGGGCTGTGCATGAGTTTCTAAGAGTGGCTTCGGTGATGCGCATCGTAGTGGAGGCTGAA
GCTTCGTACGCCCTCAATATGAACTGCGCTGCCCCGAGAGGATTGTGTACAACAAACGAC
GCAACACAAAGAGATTTTGCCAAAGCATACGCGTTGGGGTGCGACTACCTGTTGTAAAAG
AAGTTCATCATTAACGCGACGATGGGTCTTCGGAACTGGATCACACGACCAATCAAGGGC
CACCATATCGGGATAGAGGACTTGACCGCAGGCGGGAGCGGCTTTCCTGTGGGTTATTCC
TGTTCACACGCAATGAGTTCACTGCTTGTAGGTGTCTTGCTGATCTTAGTGACAGGAGAT
AAGGCGTCGGCGATGGACGCTCGCAACAATCGATTCAGCACCCTTCCAGGTCTGGGTAGT
GGTAGTCGCTGGCATCGGCTTCCTAACAGATGCGTTCGGACTCTTCGCCTTGAATGTCGT
TACTCCTATGTTAGGTTACGTCTACTGGCCTAACCACGACGAAGGTGGTATACCCTCGGT
GCCGTCCTCGGTCAAGACGGCCATGATGTGTTCAACACTTGCGGGTACAATGGTAGGTCA
GATAGGATTCGGCTTCGCAGCAGATCTTCTGGGCCGACGCAAGATGTATGGGCTCGAGTT
GGTAATCATTATCGTCGGTACAATGTTGCTACTCATGAGTTCGAACGGAGAAAAGAATAG
CATGGCGATTGGAGGGTGGCTAATCACCTGGCGAGCGATTATGGGTAAGAAAGAGTGACC
TGGCTCATGGATTCTTGATAGTACTGACATTACGGAGGCATTGGTATCGGGGCTGACTAC
CCTTTGAGTGCTGTATGTATCGATATCGAGCGTGCTCGTCGCTTTACTGATCGTGAAATA
GGTTATCACTGCGGAGTTCGCTCCTCGCAAGCACCGTGCGCGCATGCTGAGCTGGGTTTT
CTTTGCTCAACCTGTTGGACAACTACTCGCCAATGTCCTGTCGCTTGCTGCAGTAGAAGC
GTACAAGCCCTGGATCAAGAATAATGTAGGATCTTGTCAACCTACCGACCTGGAGTGTTT
TCGAGCTATCGATCGGCTGTGGAGACTTGTCATCGGCATTGGCGTTGTGCCGGCTCTCAT
TGCTCTCGTATTTCGATTTACAATCCCAGAGAGCCCGAGGTACACACTGGACATCTTGCA
AAACACGAAAGGTACTCTCGAGGACACCGCGAACTTTTTCGGCGCGCCCGAAGCGAACCC
TGAACATGGCGAGGTCGAATTATTGAATGTGCCTGCTTCATCGGAGAGCCGAAGGCCTGC
TTCGAGGCATTCAACTACTTCTTCAGTGATTGCACCTGACGAGGAGGTTGAGAGCGACAG
TGAATCCGAGCACCGACTCAGTAACGTGCATCTTCGTACCACTGCAGCACCGCAGGTCCA
GCTTTCTCCAGGAGATCCAGAGTTTTCCCCTCCACTCGCCTCATGGACCGATGCAAAACA
GTTTTTTATTGCCGAGAAGAATTGGCAGTACCTACTGGGAACCTCGTTGGCTTGGCTGTT
TCTCGATTTCGCATGTGAGTAGACCACTAAGCCGCTGCGACAGACTTACTGACTTTGAGG
CAGTCTATGGGCTGGGTCTATCCTCACCAGAGATTGTCAGACACATCTGGCCGGGTGGTA
TCAAAAATGAGTCATCTGTGTACCAGACACTGAGCGATAACAGCAAATATACCCTGGTTA
TGGTTTCCACAGGGACAGTTGTGGGTGGTCTGCTGATGATCAAGATCGTCAAGTATGTGT
CACCGAAAGTGATCCAGTTCTGGGGGTTCCTGGTTCTGTTCGTACTCTTCATCGTAACCG
GGAGCGCTTGGACGAACTTGCTCGACAGCAGTCGATCAGGACTGATGGTACTGTATGTGA
TCAGTCACATCGCCTTCAACCTAGGGCCGAATGTGACGACATTCATCATTCCTCCTGAGA
TCTTTCCGACAAGATATCGGTGTACCTGCCACGGGATAGCTGCTGCTAGTGGAAAACTCG
GGTCTTGGGTAGTGCAGATCTTTCTGGCGTATGCTTTCCAATCCGACAAGTCTAAAAACC
AGGACGATTTCAGATGGGAACGACAGAACTTCGGGCACATCTTACAAGTCATGAGCGCGT
TCATGGTAGCGGGTGCTGTGACGACATATTTCTTGGTCCCGGAGACGAGGGATCACGATA
ATAAGAGTCGAACACTGGAGATTCTGGCATGCGGCAAAAAGGTCATTGATGAGCTGAACC
GTCAACGGAAGAAGGAAGATGAGGAGGACTAAGCCTTTAGTGCGTTCGGTAACGCGAAAG
TATTTTGAATCAGTCCAGGGCCTGGTAACCTTAGTGCAAATGTGATGATGCCATGGCGGG
CGTGTTCGTGGGTTCATGTTGGGCTTTCGCAATCAGTTGTCCAGCCACCTAGATATGACG
CACCACTCTTAGACACTAGTCCCACTCGGTACTAGACGAAACCCCTCCTCCAAGGTGCCG
CCCTCCATTTCCGAACTCCTACAGTTTCGAAGTCTTGAGAAATCCAGGGCTATGACTTGC
AACTCCCTCGACCAGTAATACGAGACAAATTGATAAAGACCGGTCAACACCCCTCAAATG
TACTCAATTATGAGAACAGGATGAGCGGAATTACCTGTAGATCAGAAAGAAATGCATAAG
GTGTGAGTAGTATGGAGTAATAAATATTTGTTGAACATCCTTGGTGATTGAGAATTGCCT
ACTTTTGCTTCACAGCTTCATCAACCCTCTTTCCTTTCTACTGCCAGATCAATGTAATCT
TCTTCCACCACGGCCCTTTCACTGTTCTTGCTGGTACTTCCTCAGCGAGAACCTGATCCA
AGCCTGTCTTCATGTCCACCTCCGCTGGATCATAAGCCCAGGTATCGCTCCAGGCCCAGA
TCCGGTGTCCTCCATAGAATAAAAAGAACATGGGAATACCAACGTATGCAGTGAAGAAAG
AGCTGACGTCCCACTTCTCAGGCCAGAAGACATCAAATCCATTGATCAAACACAGGAAGG
TGAAGCTAACGATAACGCACCAAGCTCCCCACTTGTTGACTGGTGAACGATATGGCAGGT
CGGTGATATTTTGCGCTTCACAAGCTTTCCGGAAACGCAAAAAGATGATGCCGCAGCAGA
TCCACGAGATGAAGCCAGACGTGTTTGTCAAGTTGACGAACCAGTTAAAGACGACGGCGC
TCTCGCTGCCTACGTTCAGGTATGCTAGGGCACAGAAGAGTGAAGACGCTGTAACAGCCC
AGTATGGCACACCAGACTTAGTGCATGATTTGAAGATGGAGGGCGCGTTACCAGAAAGCG
CAAGCGCATATAGGGAGCGCGAGGAGAGGAAGAGGAAGGAGTTTCCTGATGACCAAGCAC
TTATGATGATACCGGCGTTGATAACGCTGTCGAGTACCCTAGATGCGTGTATACGAGGTC
AGTGAACGGCCCACAATCAGTTCGTACAGGGCCACTTACGGAATACCGGCGTTCTTGATG
CCTGCGACGAATGGTGACGAACCGGCACCAGATCCCCCAGAGGTGATAATGGGATCATTT
GAGGGACAGATAACACCGATTGCAAGCACACTGCCGACGTAGAAGAAAAGAAGACGGTAG
ATATATCGGCGTGCAGCAGTAGGCAGGTTCCGCCGCGGTGACTGCATCTCACCACCTGTT
GCTACAAGAAGCTCGGGGGCAAATGTAAACGGGAACTAAACAGGGATTAGTGAAGCTGAA
CTAGACCTTGTGGAGCTGTTCACTTACGGCAGAAAGTACCATGGTAGATAGCAGTGCCAC
AAACCGCCCCGCATTACCCTCTTCTAGATATGTATTTGCCGCGCCAGGGTTCTTCCAGTA
TCTGAAACCGAGACGGTCGTGCTTGGGACCACCGCCCCAGAATAGGATGAAAGACAAGAT
AAGCAGTCCCAAAATCATCACAACCTTTGTTCCAGCGAACCAAAACTCCGTCTCGCCGTA
AAACTTGACTGGGAAGCAATTTAGCCCGACGATGACAATGATCATTATCGTGATCCACAC
TGCGATGTTCACGGGTGGGTTCCAATACTCAATGACCAATCCAGCCGCTGTAATCTCGTA
GGGTACCAAGATCCCGAGAGAGTAAAAGTATAACCATCCGAGTCCAAAGCCCATTGAGCG
GGAGACATAGCGGTATCCGAAGAGGTTCATAGAAGACCCAGGAGTCGGGAGATAGGCGGC
GACTTCGATGATACCTGCAACAGTGCAAAAGATCAAGAAGGACATGGCGATATAGGTGGA
TAGGATAAAGGCTGGACCGCCGCGAGCGAGGGTTTGGCCTGAGCCGACAAAGAGACCAGT
GCCTATTGTGCCGCCCAAAGCAATCATTTGGGCATGTCTGCTCTATATTAGCCCCCCAAC
CCACACCACACGGGGAACAGCCAGCAACTTACCTTGACTTCAGACCTCGATGCGTGGTCT
CATAACGCTCATCAAAGATCTCTCCTGCAATGATGGCCGGATCAACAGCGGAACTCTTTC
TACGACTTGCCGTGTGCGAGTTTCGCACATTGCCGATGCCATAGTCCACATTCTGTTCTC
CGACAGTCGACTCCTCGACCTTCTTCTCAGACATGTCTGCGTTGTCAATCACTGCACTAA
GGATCAGTTTTCGCTGTCGTGGAATGCTCAAAGCACGTCAGGGATCCAACGCGCGGCGAC
ACAGGGCTTAAGAACTCCGTTTATGTACATGCAGCCGAGATAGGAGCAATCCATGCGGTA
GGCTCAAGCAACCCTTGTCAGCATGCCATGGCCGGTAGTCGTGCAACCCAAGGAAGGCTT
GTCCTCCTAACGTGCGTAGTGTCAACGCGAATGCACCGAAGCCAGGCAAGATGGGCTCCA
GCTGAAACGTCGATATGGTCTTCTCCAGCCGCTCACGTCATGTTGCGAACGGTGGTTCGG
CGGATTGAGTCGAGACCGGCAAGGGTATGAACGAGGGCTGAAGATAGGCGCCGATAAGCA
GGATGGCAAGCGATTGCAAGAGCTGATAAGCTTCTTCATTCACACTGTATGGGGAAACTA
AGCTCTTTGGAGAGATTTTCGGGATTACATGTCTATCTGCGGTTGTCTTGCATCCAGCAC
TGTATTGACTGGGCATATGTAGATGTGCTGCGCGGTACTGGAAGACGCGACAATTACGCT
TGGAACCATGGTGTATGTTTGACAAAGCAATGGCTAGGCGGCTAGTCCCATTTACGTGCA
CGTACGAGTCCGGGATATGAGATACAGAGAATGGTGATACCTGAAAGATGCCCACTCAGA
CGGCGTGTTGTTATCGCAATTCTCCGACCAAATCAATCTAAACTCGGTCAGGATTAGCAC
GCGGCCTAACTACAACAGGAGGCGGCAGCGCGGACATGCCTTCTCGCGTCAATTTCTCAT
AAATGGTGGAGTTGATAATTACTACTCAGAACGAACTTGAAAGCCTATTATCCTCTTGAT
CATGATTTTGACCGAAGGATCACCAGTCACTAGGCACCATTGGCAACCGGATCGTAGTGT
ACAAAACGACATGCTCGAGTAGACCCCACTTAGACATGCCGCATCTTAGACAGCCTCGGG
GATGGGAAACCGCCCCGCCTCAGAGATCTCCGCCCCACGTTCAAAGTGATAGTTCCCTCT
CTTGCCGTCGATCAACACAACCTGTCTCTGTCATCCACCAGGCCACTCTGTTTTGATTCC
AGTCCACCAGATGAGAGTGCGAGCGCAGCGTAGACGTATCTATTCGTAGGATGTGGAGTT
ATAGAGGAAAATACCAAGGACTCATGCGCCGGACGTTCTAGATTGAGTTCTTGGGATATG
GATGCCAGTTATTTGCGACGTGGTCTCGAGCTCGGGGTTCGCGTGCCAGGTCAATGAGCA
CACACGACATGACATGGACCCTGTTGAATACAGCTTGAGAGAGGGGAGAGATGATGGATT
GCCCTCTTGTGGTCACGAATACAATTTCCAGAATCCGATGCGACTTAGCGCACCTCGCCC
AGCGTCCAGAATCTTTGCTTTTGCTCTATCGAGCTTAGAAGCAAAGTGCATTAGCGCGCA
AATCTGGCTGACGAGACGGGTATGGAGGAAAGGTAGTGGAGTAGAAGGCGATGGAAGGTG
GACGGAGGGTATGGCAGATTACATCATCTTAGAATGGTCAAGATGGCAAGGTGACGAACG
GGCCGGGATCATCGAAACAGCCTAAGTGAAACCCGTCGTGCAGCCGGCTGACCCCAAACT
ACCATGTGCATCTCACTGTGCTGCTCTTCATGTCCGCTAGTTGCTTCCTGACTTCACCAT
GCCAACTCTTTCTGCGGCCTCTGCACCATGCTTACAGGTACACAGCCCCAGGAGCACACG
CTGGCTTTCAATGGAACGAATTCGCCTCCCCGACTCCAAAACTCAATCCACTCGGCGCGT
GCCACAATGTACTCCTTGTGACAGGTATGGCACCTGCGGAACAAACCATACCCGTCAGCG
GCATTCTCCTCTGCTTGCGAGAGGATGGCTTCCACGACGGGGAGGAAATCCGAATCGAGG
AACGCACGGATGGTACCGATGTTCGTAGATCTGAGCCCCCTGTATAAGCTAGCTGTGACG
AGGGAGGACATTTTGCTTGTAGACGGAGGGGTGAACCAAGGTGAAGAAGGAACGCCGTAT
GTACCTTGGTTGGTTTCGACAATGACGGGATATTCTTCTTCGTTGGAACAAGGAAGCCGT
GGAGATCCTTTGAGGACGTTGCCGCCCTGGTCATAGTAAGACACTAGTGTCCTGGCAATG
TACCGTGGTGCGTGGGCTAGCACTTGGCTATCGTTCATAACATCCAAGGGCAAAGAGGGA
TGGTGCGGATAGAAACCAACGTCTTGTTCAACATTGCATTCCCAGGTGTCATCTCCGCCA
CCGAAAGAGTTTGTCCAAGACTCGAAATAGCGGATCCGCCAGACTGCTTGGTCGCGGTCT
TTGCAAGTCGCCAGAGTTTGGTACAAGTGCGCAAGTTGACTGCTTGCGTCTTCCCGCACC
TCATCGAGTGGCAGCGAGTCGGTGTGATGAAGAGACGCTTGCTCTTGCTTCTGGTAGTCG
GCGACTGAGAATCTATGAGAAGACATGGGCTGAAGTAGATCTTTTCCCATGAAAGTGAGG
CGGGTCATGTTCCCATGTGGAGAGAGAAGGGAGATGACGTCAAAGGGGAGGTACTTTAGC
TTGTTGAGAGACACGTCCAAGGTTTCGAGTTTGGTTAAACGGCTGATTTGTTGCGGAAGC
TCTTCAATCTCATTCTGACGCAGGTAGAGACCAGTGAGATCTGCAAGGTCGAACAGAGAT
GGAACCAGTCGACAGAGCTTGTTCTTACTGAGGTGGATCTGGAGTTTGGGGAGGAGAGAT
CGGTACTGCCCCGCCGTGGGGAGCTCAGTGTCGTGGACGGGCGGGTCGCTGATGACGGTT
TTGAGGTTGCCGATGTGCCTAATGTCGCTGTCCTCGAGGCCCTGGCCATCAAAGTCATAG
GATTCCTGGTTCCGCGCAATGCCATGGTCCATCTGCTGGACGAAGGCTTGCTCTGCTGTT
GGAGCACTGGTGCTGCCCATGTTCATGTCTTCATCATCAGAGGCATTTGGGTTGGGGGCG
CGCTTGAGCGGCATCTTGCTCCTCATGTTGTAAGGCGATATGTACTGGGGCGGAGGTAGT
TCTTCGGAGCTGTTGGTGGCATCGCTGAGCATGTAGATGCCAGAGTCGAAATTGCGCTCG
AATTTCGTCTTCTTCACCTCTGGGGTCGTGTGGGCAGACTCGCGACTGTCCCACCACGCG
CCCTTGCGTTTGTTCTTGTGGATACGAGGGGATTCGTAGTTGGTCACATCGACGGATTCG
CGAGAGTCATCGCTGGAAAAGACGGGGGGCGGCGAGCTCGACTTGGTGGTGAAGGCAGTA
TATTTGCGCTCAAAGAAGGGGTTGGGCGGGAGGTCCATGGTGGTGCACGCGAGCGGTGGT
GACGACGGGGGCGCCTCGTCGAAATCCATGGCAGAGAAGATTTCTGGAGAGACAATCGAG
CAGAGAAGGCAGGCGGACGGTTGATTATATGGCGTGTCGAACTTGCAGTCGCGCCAGAAA
GAAATGAGGCGATGGCTGGGAGCTGTGGGGAGAAAGATGCGGCGACGCGTTCCTTGGGCC
TCGGACGCGCCCCCACCCGGCGAACCAGGGTCTCACTGCCGTCATCACCCACGCACAGAC
AGCGTTCCCACGTGCACAGTCGGATGCTCAGGTACCGTCGCATCAAGCATATCAAGTTCA
TCGTGTCTACCACTCTATCAGCCAACATCATCTCTACAGCCCCGCCATACGTCTGAGGGC
TACATTGGAAACCAGCCGCCCCTCCATGCCAATGTCCTTGCCCTCTAACCTTTCGCCCCG
GGACATGGCCAGCTCTGTCATGACGGCTCCCATCTCCTTCGTTGGCGTCATCATGGCCTT
GTAGACTAGATTCATTGGCGCTATCATCGCCTTCTTCCACGCAGCCTGCGGCGGTATGAA
CGGATGGATCGCCGTATGCTTTGTCCAGTCCACCCCCCCTGGCCTGACGTTGTACACCCT
GAACATGGGCTTCGATTTGCCCAAGTCGAGAAGCTCCGACTCGACCTGTCCTTTGACTCG
TCCGTATAGCGGTGTGAAGGTGCCTGGCGCTTGCGTAGCGCCCTCGCCCGAGACATGGAC
AAACGTAAAGGGTGAGTCTGGGTGCATGGTAGAGAAGGCGCGCGCAGCAGCCATGGCATA
GTCGTGCGTTATCTCGACATATTGCCTGAGCAAGCATGTTAGCATAAGGCCTCTATAGCA
GTTTATAGAAAACAGCTCACTCCTTGCTGACAGCATTCTGTGACTCGCCCAAGGCCCACA
CGCAACCCTGTGCATCCTTCAGATCTTCCAGTAAGACTTGGTCGTAGTTGTTGAAGTCTG
TATGAATGATGACTTTCGCCTTGGCATGTCCATCGGCCATCTTGACAGGCCGTCTGCTCA
GGATCGAGATACGACTAATGCTCTCCTGTGCAAGCATATTGTCGAGGACCGACGTGCCGA
CCAGCCCTGTCGCTCCAGTGAGTATGAGATGCATGGCAACTGCGCTTCTTCGTTTGATGT
GCTGTTTAGCTGTCTAATCGTGGTTCCAGAGTCGTCTGTTGTATATGCCTGCGTGCTCAA
GCGTAAGCGCTACCATCATGGTCAGTTGTGATTAACGGGCGTAATGTCCCCCAATAGCAA
CGGCGTTAACTCCGTGCAAGATTGACATCTGCGCCACATTTTGCACGAACGCTGTCTGTA
TGCGATCAGTAGACTCGACCGGGCAGCTCTGCGGTGTTAACACAGCTCCGGCGGTCGTCC
GGCCCGTCACGCTGGAAGGCCAACGCGCTTCCAAGGTTGACTAAGCTGGCGGCTTCCAAG
CTTCACGAAGAGGGCGCCCAAGAACTCCCTCCATTGGAACCCAAACATGCCTTCCTATCG
ACATGGGAATTATACAGTTCACAATCGCTTTTGCAGAGACGCGTAATGACAGGCTATCAG
GCTTCCGCAGCCCCCTGGCGATCAGCCGTGGCGAGCGGGCGGGATTTCGCTTTGCCCGGC
TGCGAGAAAAGCGACCAGGTCCAAAGCAGGATGACTGTCTACCCACAGCCTCTGCCGCCC
TAGGTAACTGTCCTTGCGCTCTCTCCACCCACGTTTTTCTCTGTCACTTCATTCCTTCGA
GTCGCTCTTTTGCTGCTTTTCCTTCGTCTTCGCGCAATCATGGCTGCCGCAGCCACGGCT
GCCGCGGATCCTCGTATCGTGAGACTGATTCTACATTTTCTGTCCGACATGAAGTACAAG
GACCGTAGACAGCAGGGACCCGACCAGCCGGTTGAACTTCTCGAGTTTCGGCCCACGTTG
GTACCCTCAATCATGGTCAACAAAATCTGGGCAAACGAGGGTACGTCTATCCTGTGGAGA
CGCTACCCGCACCTTCCGGCTCTGCAGGACATGACCTTCGACCGAAGACAATGGTATGCG
AACAAAGTCGAGAGGCTGTTCGTATTGGGACCTACAGACGGTGGCGGAGATCTTGCATAC
CTCGAAGGCTTATATTGGCCAAAAATCGAGATACTGGAGCTGGAAATAGACTGGGCGACG
CATTCAAAAGCAATCAACACTATGCTGCACACAGGCCTTACACAACTGGAATTCCTTGGA
TCGCAATCTGGTAATTCGCATTACGTCGCTGGCACTGTTCTTTCAGCCTTTTCCGCATGT
ACCAATCTCTCTAGCATTACCTTTGGTCCAGATGTCTTCTGTCCTGAAGATCCTGTGTCT
TATCAAAACCTGGTAGATGTGATCGACTCCGTGCCCAGCATCACGAACGTGCGATTGATG
AACGCTAGCCTTTCCGGCAAGGATATGCTGTTCAGACATTTAAGTAACCGACCAGGCCTG
GAAACTCTACACATCGACCTCGACCCTGGCCTGCAACTATTGCCATACTTATCGGGTCCC
GTTGCGCTTGTTTCCCCTTTCTCTTCGCTCAGGCAGCTCCACCTCAAGTGCTATCCTGAG
TTGGCCGTTGCACTTCTTCCTCACCTCCCACTTGTAGAACAAGTACAACTAGACATTGCT
AGAATACCAGAGCGAGCACAGCAGGATTGGGATTTGAATGTTCTTGATCTCATACTAGCT
CAGATGGCGCAATGCGGTGAACTTCGATCAATGCGAGTCAACGTTGGCGCACTCGCGCAG
AACTTTCCATCGGCCGTATCACATCCACTCCTTCACGGTGAGGCTTTGGTGAACCTTGCC
AATGGCTGTCCCAAATTGGAACATGTCGACCTTCTTGCCTCGGAACCTAGTGCAATAGAT
GGGTCTTTGATTTCGAGCCTCCACTTCGAAGCATTTTGTAGGAAGTTGCCGCAACTTTTG
AGCCTCAGCATGAAGCTTCATCCACAAAGTGCAATCGATCTGGAATCTACCGCGCTACCG
AGCCTCGGTAAATACTGTCCCCTGCTTGAAACCTTGCGCATGAAAGTTGCACTCCATCTT
CCGGATCTACAGACACTACGGGGTCTTCCGCATCCGAAAGCCTTCGAAACCGCGCTTGAC
GATTATTCTCAAATTGAAGATGCACTTCAAGCGCCTTCCATAACACTTGATGGTCACGAA
AGAAGCGCTTCTGTGGATCAAAAGGATCTCTCCGGTAATGGAGCTTCGAATAGTCCGCCC
TTCCAGTTCTTGACGCACGTCGCCTTCGCACGTCCTCAGTCAATCCTATCGATCGTTAGT
GATGCGTACACCGTTTCATCAAATTCCCAATGTAGCTCTGTGGTCGATCCACTCGTTGAA
GAAGAGCTCGTCCGGTTATGGGCACAACCACTTGCAGCGCACTTTCCTCGTCTGGAGATA
TTGGAAGCATGGAGTGACTGGACAGGACAGGACAACGAGTCACTGAGCTATTTTCTACCA
CACGAGGAGCTACTGGCGAATGTTTGGGATTTTCTGAGTGGAATTGAGCAAGACCTTTGG
GAGACCGGAGAAGATGCAGAAGAGGAGGTAAACAACGAACCGGATTGGACTGAATACCGC
AAGGAGCGTTTCAGTATGGACAGTTATATCAGTGGCGATTGGGAGTTGGCCAGTCTCGTA
AACGAATTTCCGGTAGAAGAGGACTTCGATGACAGCGCTTATCCGACGGCATACGCCGAA
GAGCCAGAGGGAATGATTACGCCCGGAAGGAATCTAGACGATGATGAGGAAGCCTACTTT
GGTCGTACAAACACGAAGTACATTACTGTTTCTGGCCCGTGAGCATTTGTCAATACATCA
TATGCCGCAAAAAATGGAGCAAATATATATTCTGGGCGCAGAACAACATGTTTTTTTACG
CACAAGAGTATGGCTGCCATTCTAGCACTTAACCAATATCGTTAGAGTACACAACTACAC
AGCAAACTTACGATCCCATTCTCAAGACATGGCTTCACGCAGCATAAGGAACACGTTTTG
GGGCCAGCACACACGACTTGTAATAGGTTCGATAAAAGTTCCATTTGTCTCAAAACCTCT
ACCCTTTTGCTGTTCTCCAATGTATTGCATATGCTATACCGAACGGCTTCCCTTATTACA
CTGCCATTCAATGAAATAAGAAATATACATCCCATTGCTTTCCGAAGTCTGTGGCACTCA
TGACCTCCCAAACAATTACTATTTAAAGATCTGTCATTCACCTATGAAGATAGACCAATG
AGAGTATAGCCCTCATTTAGGTACATCAAAGGATCTACTTACAGCTTCAGTCCCCGGCGA
AAATGCTACTACAGGCGGTGGGGGTGTCTTGGGTAGCTGACGGGGAGCGGAGGCTGGCTC
TGGTAACGGCCGTTGCGTGTAGCTGGGATTTAGGACCTGGAAAGGCGTACCGGGGTATAG
ATATTGATCAGGAGCACTAGGCCCGATATTTACTGGCGAGGGAAATGGTGGGGAACTTCG
AGGCGAAAGAGTGACATCAGGTGCTGCTTTATCCAAGTCAGTATGCATTAGACAGTTTAA
TGTGGAATTGTTGGCCCTGACCTTGTGAACAGCCTGAGTCTGGATACTGGCCTTGACCTT
GACTTGGCTGAAAGTCCTGCTGCTGATGGCCTTGATCGCGCTGCTGCCGGCCGCGACCCT
GATCTTGTAGATAGCCTTGCTGCTGATGATCTTGACCTCGACCTGAGGGTATGTCTTGCT
GCCGCTGACCGCGATCTTCTTGCTGCTGACCGCGACCGCGACCGCGAACTTGTTGTGTTG
CCTCACGTTCTGCTGCGCGACGAGCGATACGCTCTTCGTGGGCACGTTGGTTGGCTCTAC
CCGACTCACTGTTTTGGTGGCGTTGCCTAGGGCCAGGCATTGTAAGTCGGGTGGTCGATA
TAGTAAAGATTGAGTAATTGAGCGGTCGAGCGTATAAGTGTAAGAAGTAAGCGAGTAGTA
ATCACAGCTAAGAAGGAAGAGTCTTCGATGAGCGTGGGGTAAGTGAGTGCGTGGTAGTCG
TTTGCTTTGATATGGTCTAAGCGTCTGCATGTTATTAGTACAACAGTAACTGGGGCCCAC
TCGGTGACTAACCTTGCCATTGACAATGGTGCTACTGTTGTGACATGTCTACTTAGAAGT
GACAGACAAGCTCACGACACGGGTGCAGTTCGACATAGTAGGGAATGATGGTTAGTGGTT
CTGCAGACTGTTAGCTGACAGACGACTCATGACATTGCGGAAGGGTACTCAACCGACTCG
AACGTGCAAGGAAGTTTAATGACCCAACTCTAAAATCTAAAAGATCAAGTGCCATCCATT
CAAGAGCTGTCATGGCCATCAAACGAACCCCGAGTAGTTAAGAGAACTGACTACTATCGC
CAACAGTAAGTCAGGAGATGACGGACAAGTCACCATTTCTCGGAAACGCCCTCAAACGAC
TCGACAAGCAAGAAAGTTCAATGGAGCAGCTCTAGGATCTTCCAGAGACCAATTGCCATC
GTCATCGCTAAGTCAAGAGCCCACTCAGTCAAAGGAACAACCAACTGCCTGGATGCGAGA
TTCGCGATAGGGCGGCCCATGCCAACCACCGCCCAACTCCCACCGTCACAGTCAAGTCAA
GAGCCCACTCAATCAAAAGACTGTCCAGTCAAGAGCCCACTCGATCAGAAGATCGTCAAG
TCAGTATGTCATGTAGCAGCGCGTTCGCTGCTACTGTCGTCGATGTCGACATCGATGCTC
TCGGAGCAGGGCATTGTCAAGGCAGGCAGTCGTTGTGCCATGGACGGGAAGGGGAGCCGG
CCAAACTTTCGATCTGTCAAACGTCAGCGTCAGCGTCGAGCGCCTCTTCTCTCTTCCACT
GTCACCACCGGTCAGACGCAACACTATCTGTAGTTGTAGAATGTCGTTCGTGTGTTCTAA
CGCAGTTGCTTCGCGTCTTTGCTTTCCTTTTGTGTTGGACAACATGTCCTTCTGCTGGCG
GGTCATGGAGGAATCCGTTTGATGGGCTGAAGCACATTGGCAGGCGAGCCGAAACGACAG
AGGAACCGTGTGTAAGCATACAAGAGTCACTGGAAAAGACCAGCTGCTGAGAGTACCCTC
CTGAAGAAGCAAGAAGCACACGTGCTGGACAAATCCATCCTTGGACGCACTCCGGAGCTA
GTTGAGCGTCACCCAGCTACCAAGAACAGATATCACTATCCAAAGGATAAGTAGAATCCT
CATTCCTTCAGTCCGTAGAACAAAGACGTTTGTGCTTCTATGTTAGACCCTGTAACGCTA
CCTGGGTAGTCGTTGGTTGTGTAATTCGCTACCGACGATACTCCGGGGTATGCCATGTGT
TATGGGTAGTCACTCGCAATATATAGGGCGAAGAAGGGTCTTGTTCGTTACTATGGAGTA
CGAAAAGTGCAAGCGCCGACTCGAATGGTGCGCCAAGAGCAAACATGAACTAAACACGCT
TCTGTTAGGTTTCTTCATAATGCTTCTAGACGTCTGTGGTAGAAGAAAGCCATGTCGGCC
CGTCTGATCCCAGCTCATTGGATGATCGCCTTCGCGCTTCGCACAGAAGCTTGGAATCGA
TGACGCGACGGGAATTAGGCCTGCGAGGCGCAGCGATGCAGGGGTGTGCACGCGAGGCTT
GTCATTTTCTTCGGCATCGCGATCTCTAGGACACCGAAGACGCATTCGATGATGACTAGG
ACTCGGCGACTGGGCGTTGTCTGGGCAAATCAGGTCGTTGCCGAGGCATGTTCGCGTAGG
CCTGTAGAAGCGAAGCGGACAGCGCTTCGAGTCAGGCCAGGATCTATGTCGACGCGAAAT
CGTGGTCGTGACCATGACGGACGTCGAAATAAAGGTGAGATCTGGCGCTTTCCGTGACAG
GCGTTGCCCCAGCTCTTTGGAGCAGAGTGAGGTAAGCCGGGCCGTTGGCAGGGAGTTTAG
GGCTTTTGAACGCCATGCTGTGTCATTCGTTCCCCTATGCCCCACCGGCACAACATCAAT
CCGCCATGCGCCTCGCCAGCGCCCGATGTGGACCATGGCGTGAGGGAATGGACAGGGGAT
GCGGTAGTCGAAGACGTCCGACAAGACATCGTCTGCTCGGCGTCGTGCCGTATACGCTGG
GTACGGATGGAGGACATTGATGAGGTATTTGCCATCCATGGTTCGCTACCTAGGTACTAA
CCAATACCCTCTTTTTACCTGTCTACATCGCTCTTTTGTCTTTTTCTGGTTGCCTTTATC
CTCCCAAAGTAGTTACACTCAGGACATACGACTTGGACGCCACGTGAACGACTCGATCCT
AGACTTGCACCCTCAGCGCACCCACCGCGGGCAACGGCCGCGACCATGGCAGGCGCAATC
GTGAGCCAGACATGGATCCTCACCAAGAAGACGCTGCTCGTTGTCTTCGTTCGCCACTGG
TTCTTCACGAGCGTGCGCGCTTTCTGGGCTCCCATCATATTTGTACGTTCACCTACATGT
CAACGGCGGGGCCATGGCTGACCAGGCGTGTGCAGATGTTCTTCATTACCTACGCAAAGA
ACTTCTTCGTCCCACCCTCCGAGTACGGCATCGGCACCCCGTCCCTCATACGCTCCTTCC
CCAACGCGCTCAGTGCTGCCACGGGCGGTCGCGACAAAGTCGTCTTCGTCGACAACGGAT
ACACAGGTGGCGATATCGAACAGGTCATTGCACAACTCTCGACTCAGGTCCGTGATGCCG
GCCTACAACCCATCACAATCCAGCAAGACGTACAACTCCTCTCCACGTGCGAGAGCTCTT
TGCGCGGTGCCAGTACGTGTTATGGTGCAGTGTCCTTCCATTCCAGTCCGAGCCAAGGCC
AAGGCCAGAGCTGGAACTACACCATCAGATCGGACGGAGCACTGGGAGAGGAGATCTACG
TGGACCAGGACGACAACGACGTTCAGATCTATATTTTGCCCTTCCAACGCGCCATCGACC
AGGCCATNNNNNNNNNNNNNNNNNNNNNNNNNNNNNNNNNNNNNNNNNNNNNNNNNNNNN
NNNNNNNNNNNNNNNNNNNNNNNNNNNNNNNNNNNNNNNNNNNNNNNNNNNNNNNNNNNN
NNNNNNNNNNNNNNNNNNNNNNNNNNNNNNNGCGGTGTGACTTACCAACTAACGGGCCAA
ATGGCAGAAGAAAGAGAACGTGGCATATCACAGCTGGTAGAAGCAATGTCTCCCGCCAAA
AAAGCATGGCATACGCAGTTTGCCCGCCTTTTGTCAATGCACATTGCATTTGATATCATT
TACTTTCCAGGCTGGGTCATCATGGGAGCTATTGTGTGGGCATTGGCTTTCAAAACATCC
AATGCTGCCATATTGGTAATCTTCCATATTCTCGCTGGCCTGTCCTTGACCAGTTTCTCC
ATCTTCGGAGCCGCCTTTTTCCGCAAAGCCCAACTATCTGGTATCACCATTGTCATTGTC
CCCATCCTGCTGGCCATTATCGCGCAAGTCGCTGGACCCTTCAGCACGGGTGCTGTATAT
GTCCTGAGCTTGCTGTTTCCATCCATCAACTACGTCTTCTTCATTATTTGCGTTGCCCGC
TTTGAGAGACAGCTTATTGGTATGAACCTTGTAGGAGCCGCACCGGATTATGAAGATCAT
ATTTGGACCACCCCCGGCATCGTGTTTTGCATCTTCGCCATCATCCAAACTAGCGTATAC
CCCTTCTTAGGAGCTCTTGTCGAGCGCTGGCTGTATGGTACCGTGTCGGCGGACAGGAAG
ACTACGACTTCCTCGCCGGATCACAACATTATTCTGACAAACTTTTCAAAGCATTGGACT
CCAAGTTGGTTCCGCAGAAATGTTCTCACCAAGTTCGGAGTAAAGGCTCCAGAGACAGTC
ATCGCCGTGGATAATTTTAGCATGAAAGCGCGTAAAGGTCAGATCATGGTCCTACTGGGC
GCCAACGGTAGTGGAAAGTCTACCACCCTGGATGCCATCGCTGGTCTCAACTCGATCACC
AGTGGAGCCATTGAGATTGATGGTACTGGAGGTCTTGGACTGTGCCCGCAAAAGAATGTC
ATGTGGGATGAGTTAAATGTCTACGAGCATGTCCGCATCTTCAATCAGCTCAAGTCGACT
GGAACTTATGACACAAAAGAGACCATTGAAGACCTTATCCGCGCTTGTGATTTGGGACAC
AAAATCAAGGCGCAGTCGAGCACGCTCTCTGGTGGCCAGAAACGGAAGCTTCAGCTTGCT
ATGATGTTCACTGGAGGGTCAAAGGTCTGCTGTGTTGATGAGGTTTCGTCTGGTTTGGAT
CCACTTTCACGAAGGAAGATCTGGGAAATTCTACTTGCTGAGCGTGGCGACCGCACCTTT
CTGCTTACCACGCACTTCCTTGACGAGGCAGATGTTCTCGCTGACTACGTTGCCATTCTC
TCTCGTGGTGTACTCAAAACCAAGGGTACTTCGGTCCAGCTCAAGCATGAAGTGGGTGCC
GGATATCACGTCACGTATCCTAAGGACGCTCCGATCAAACCTCCAGTAGACGCCATCAAG
AAGCCTGCACCCTCCGAGGGCATGGTTCAGTATCAGTTCGAGAACGCGCTGCCCGCTACC
AGATTCGTCGATGTTCTTAGAGATTACGGGGTTAAGAATTACGACATCGTTGGCCCGACA
CTAGAAGATGTCTTCCTTGCCAACGCTGAGGAGGTAAAGGAATACAACCTCATGGATGCC
GATCACGGTGAACAAACTGGAAGAACAGCATCAGACAAAGACCTAGAGGTACCTTCAGAC
CACAATTCTGATACTGACAAGAGATTGGAGATGGGCAAAGGCCGTGGTACTGGTCTGTTC
AAGCAGATGCTCATCCTCGTACAAAAGCGTATGACCATCGTGAAGCGCAACTTCTGGCCA
TACATCTTTGCTCTGCTCCTCCCAATTGTTGCCGCTGGTTTGGTCACTCTCTTCTTGAAA
GATTACGAGGCTGTGGGCTGTGACCCCGGAGCCAGCGCCAATGACCCTACCATCTTCTCA
CTTTCCAACGTGGACGACATCCCTCTCATTCCCATCGGTCCGAGGAGTACCGTTGGCCCT
GCTATTGATACCATAATCCAACGGACAGGCATTCCCGAGGACAGCTTCTACGTCGTGGAC
ACACTTGACCAGTTCAATGACTTCGTCAACACACGGTTCCGCAACATTACACCGGGCGGC
TTCTTCTTGAACGAGAATGGTCCGCCAGTCATGGCGTACCTTGCAAATGGCGGTGTCGTC
GGCGGCCTCGTCACATTAAATACCCTTGACAACATCCTAACGAACACCACCATCTCAACG
CAGTATCAGCAATTCGCTGTGCCGTTCGCTCCTAATATGGGCGACACACTCCAGCTGATT
CTGTATTTCGGTCTGGCCATGTGCGTCTACCCTGCGCTGTTTGCCTTATACCCCACACAG
GAGCGACTGAGGAACGTGCGAGCGCTGCACTACAGCAACGGTATCCGGGCTGTACCACTG
TGGCTGGCGTATACTGCGTTCGACTTCTTGTTCGTGCTTGTGATCTCTGCTGTCACCACA
GGTATCTTTGTAGCAGTAAGTTCTTGCTTACGTTTTGTATAAACATTCGCAGCTGACAAT
ACCGTAGGCTTCCGACGCATGGTATGCACCAGGCTACCTTTTCGTGGTCTTCTTCCTCTA
TGGTCTTTGTGCAACTCTTTTCGCCTACTTGATATCCATCGTCGTTACATCGCAACTGGC
AGCCTTTGCCTTTGCTGCTGGTGGCATGGTGTCACTTTATCTCATTTACTTTATCGGTTA
CATGGCCATTCTGACTTACGCGCCCGCTTACGCCATCGACTCTTATATTGAGTACTTCCA
CTGGACCGTTTCGCTGATCTCGCCATCAGCAAGCTTGTTAAGGACGCAGTTGCTATCTCT
AAACTCCTTTAGCGTATTGTGTGATGGAAACCAAATTCCAAGTTATCCCGGTGCTTTGAC
TGTGTACGGAGGGCCTATCTTGTACCTCGTCGTGCAAATCATCCTACTCTTCATTGCCCT
CGTATGGTGGGATTCGGGATACCGACCAGCGTTCCTTAACCGCGAGAAGAGTCGTCAGCA
GCATTCGGAGGAGACGGTGGACACCGTCCCTGCTGCTGTCGCTGCTGAAATCACACGCGC
TGAGCAAAGCAAAGACAGTCTGCGCGCACTGCATCTACAGAAGACTTTCGGGTCTAACCA
TGCTGTCAACGACATCACTTTTGGTATCCCACAAGGTCAGGTCTTTGCCCTCCTTGGCCC
TAATGGTGCGGGAAAGTCTTCAACCATTTCACTCATCCGTGGCGACATACACCCTACAAC
ACACATCAACGGCGGTGGTGATGTTCTGATCGAAGACATCTCCATCATCAGCAAGCGTGC
AGCGGCACGAGGTCATCTCGGTGTATGTCCGCAATTTGATGCCATGGATTCCATGACGGT
AACCGAACATCTCTATTTTTACGCTCGCGCTCGCGGCGTGCCCGATCCCAAAGCCAGTGT
CGAGGCAATTCTCCAAGCTACCAGTCTGGGGCGCTTCCACGACCGTCTCGCATCCAAACT
CTCAGGTGGCAACAAGAGGAAGCTCAGCTTGGGCATCGCCTTGATGGGCAACCCATCGGT
TCTACTGCTGGACGAGCCGTCCTCTGGTATGGATGCAGCTGCCAAAAGAGTCATGTGGCG
TACCTTGCTCGGAGTTGCGGCACCTGGTCGCGCCTTGTTGATAACTACTCACTCCATGGA
AGAAGCAGACAAACTCGCCACCCGCGTTGGTATCATGAAGCGCAAGATGCTTGCCCTGGG
TACTGTCAGTGATCTAGGAGAGCAGTACGGCGACGCTTGGGTCGTACAGCTTGTTCTCAA
ATCTGCGCCCGAAACCACGGAAGAAGAGATGGAGACTGTTAAGCAATGGGTCCAGAGGAA
GATTCCTGGTGTTCAACTTGACAAATGGGGTTCGCGAGGTGGAGGCCACGGACAACTCCG
ATTCAAAGTTCTCAAAGCCGCCTCTTCCGAATCCACTGCATTGCCCGCACATGCTGAAAA
TGCGAAAACTGGTAAGATTACCGAAGCAGAGGTTCATCAAGTCAACACCACATCTTCGGC
TGCTTCAGCATCCGACCTCGGTGGCTTTCCTGGTCTTATCCAGTTGCTGGAGACCAACCG
CAATGAGTTGGGTTTGGAGTACTACTCTGTTTCGCCTACCACCCTGGACGAAGTCTTCCT
TCGCGTCGTTGGCGAAGAGGAGGAAGAGACGAGTGGGAAGAAGCCAGAGGGTACAAAGCG
AAATCAGTGGGGTCGTTTCGTGTGCTGCGGCCTGTGGGGATAGTGTATGAATGGTACAAC
GGAAAGTAAGAGGTTAGACAACAGAAAGATAATGAAGAGGGGGGTTTGACTGGTTGGATG
ATGATTTTGTTTGCACAATCTGGCGTTCCAAGATACCACACAGCACTCGGCTTTTGTGTA
TAGACTGTCTAGCATTCTTACTTTTTTTTTAAATGAATATCCTCAATCGATTGATTTGCT
CATGATGTGATAATCGGCCTTGATGACCTTGTTCCTCGTAACCCTATCGTTTGGACTAGA
CTCATCCTTGGCGTAGCCCAGGCTCTCGTACATTCTCTTTGCGCGCTTATTCGCGGTGAA
GACGGTAAGCATCGTCTTTTTGATTTGGCATGCGTGTGCCGCGTTCTCGATGAATTTGAT
AAGACGGGGTCCAAGGCCTTGTCCGCGCAGCTGCTCCTCGAGATGGATCTCGTAGATGTA
GAGGACCTGGCGGTCTTGGTGCGGGGGATCGTCGTATGTGAACATGAAGGAGGTGAAGCC
AAGAATGCCGTCGTCGCTACTGGTGCCCTCCATGCTACCCTGGCCAGCCGTGTCGATAGG
GCGGCGACGCACCAGGAGATACATCATCTCGCCGTCGAGCATTTCCTCTCTCTTCTTGCG
CGGGTTCCAGCCAACGCTTGATGCTTTGTAGTCGTGTCCCGAAGTCTTGTTGACGAGGCT
GAGGCAAGCTTCGAGCTCGTCCTTGGTGAGGTCGAAAGCCGACGGGACAAACTGGAACGA
CAGCGGACATGGCAGATGCGGCGCGCCGTATGCGCTCAGGTATACGTCTTCTCGCAGCAG
AGTCTGTACTGCCTGTACGCGTGCGACGACGTGCGCCATGTCGTGAATCTCGCGTTGTTT
GCGACGGATTAACGTGGGTATCGGGCTGACTGCGGATGCGTGGGCTTGGTGGTTGGGCGT
CGCGTCTGGTGGGGAAGACGCGACACGGGGTCCATGGCGTGAGTACACTCGACGCCCATT
TCTGGAATCAGTGCCGGTAGTCACTCATCCCAGTTGTGTGTCCTTTCGAGCACGTCGTTT
CGGGGCGCCGATCCTGCACGCGCATCCTTGGATGACTAGCATCATCATAGCCTAGCTTAT
TCGTCTCGATACGTCAGCCTGCATCGCTGTAAAGAGCCTCATCCAGTCGACCATCCACTA
CTTTCGTGTCCACATCCGCATTGTCAGATTCAGCTGATCCGAGTGTTCCACATACAACCG
AGGGAATGCTGCGAAGATATGCCACGGTAGCGTCCAAGCCTCCGTCCCGGCTACGAGCAC
GAGGAAAGAGTCCTGTGGGCCTGGACCACGTACGTTTGTCCAACACATGACTTACACTAT
GCAACGCCTGCTGATTGTCATATAGTTCATTCAGCGGCAACGCGTGTTGGCATTGTGGAG
AGACATAGTCCGCAGTACCTCCAACATACCCGATGTAGGAGCACGGAAGGACATGCGGCA
ATTCGCAAGATCAGAATTTGAACAACATCGCTCTGTTACCGATCTCGTACGCTTACACTC
CTTCGCCTTCGATATCCAAGTTAATCGCGATACAGGGTCACATTCGGTATCTGATTTCGG
TACGCCGCTTTCAAAGCACACACAACATGACCTAGTCGCTCACTAACACCTACATAGTAT
GGAAAGACGCAGTTCCAGACCATGAAAGGGACTCTGATCAACTCTGGAGTACTCACTGAA
TAGATTTCGTTGTTTCAAAATCGCCCTTCCGCATCTGCCATCATGTCCTGCGCTGAACCT
TTTTTCTCATTGGTTGATCCTCCGAGGGGCATCTCACTAGCGTATCACAGGCTAGCATCG
GACTTCTCAACACCACCTCACTCTCTCTGCAGATCTGCTAATCATCATTCTCTCAAAGCT
GCCCCAAGCTCTACGCTGCCGCACTTCGTGTTTGAGTGCTTGGCACCCGCCCATATCTCC
GTTGGTCATTCCCCCGCTTCGCCGCCACGCAGCTCAGCCGGCGATGACTGCCCATAGAGA
GGAACAGTCTGTCTGCATTGTAGGAGCTGGGCCTGCAGGGATAGTTGCTGCGAGGACTTT
GAAACAGCATGGCTATGTGGTTACCGTGTATGAGGCAGCAGACCGCGTAGGTGGCATGTG
GAGAGATGGACATGGAGGACCAAGTGACAAATGCAGTCCAGAGATGCGGACCAATTTGAG
CAGATATACAGTTGCATTTTCCGATTTGCCTTGGACTTCGGTAGACTTGGATCTCTCGAG
ACCCGCTGTGCATCCACTAGCTGCTCCGCCCATGTTCCCTAGAGCGTGGCAAGTGGGACG
ATATCTTGAAGCATACGCAAAAGGCTTTGGCATCACTGATAATCTGCTCCTGGGGAAGCG
GGTTGTCCAGGCATCCCTGCAAGAAGATCGTACCTGGAAAGTTATCAGCGACGACGGTAC
CGGCCAGCTAGACTCCCGTACGTTTGACCGATTGATTGTGGCTAGTGGTTTCTTCAACAA
GCCAGCTGGTACCTTCGATCCTACTCCTTCTACAAGTCTTCCAAACATCCAGCACTCCTC
AAAATTTCGGTCTCTCTCTGAGTTGACGAGTTCTCCCGGAAAGGTGGCCGTGATCGGGGG
TGGTATTAGCGGCTCAGAAGCTGCCGCACAGGCTGCTTTCCAAATCTCGAACGCGAAATA
CGCACCCAGTGAGAAGACATCTACGCATGCCGAAAGCAGGGTCTTTCACATCATCAACCG
TCCCTTCTACTGTCTTCCTCGTCATCTTCCTCAAGACCCTCAGGACCAAGACGGAAACTT
CAACCCAGCACCCAGATTCCTTCCCTTGGATCTGGTTCTCTACAATCTTTCGCGCCGTGG
CAATGGAGAGATTTCAGCAGCCATCTCTACAGTGCCACCCGAAAAAGCGAATAAAGGACA
CGAATTCCTGAGAGCAAGTATAGGATACGACTTGAGCGACGTGGGACACGCCGAGCTCGC
ATACGCACCAAGCCAGACACAGCACCCCGGATATACTGGCATTACAGATACTTACATGGA
GTTTGTGAGAAGTGGCATTATTGTACCAGTAAGAGGATGGGTTGACAGTGTTGCACAGGC
AAGTGACGGTGTCTCCCTAGACATTGGTCTGAAGCAGTACGAGCCCTGGTATCATGGATC
GGGGAAAGAGCCAAAGGTAACTACACTACTCCTAATTTCAGTAGTGACGAAGATACTGAT
AGCTTACAGAGCCAGAGCAAGATCTGCGACGTCGTGGGTATCATCGAAGCTACCGGCTAC
AAAGCCGACCTGGACTGGCTTGACCCTTGCGTCAGAGGCCTTCTTGCCGACGATAGCACC
GCACCAAATTCACGTATACCATATCTCCTTTCCCGTGGGTCGGTGTTCTCTCAGCGAGTC
CCTACAATTGGGTTTGTGGGCTTCTATGAGGGTCCTTATTGGGGGGTGATGGAGATGCAA
GCTCGACTTCTTGCTCAAAGCTGGGCCAAGCGGGATTCTGAGCAGCTGCCGTCTTTATTG
TCCGAATTACACAGATACGATGACACGAAACGCATGCAAGAAGCGATGAACCAGAAATCG
CTACAGGTACCTCAGTTCTGGATGGCAGATTACGTTGGTTTGATTGAAGAATTTGCACGA
GGAACAGGCGCCTCGCGCGACGACTCGCTATTTGGCGGCCAAACGGGTCCTACCTTTCCA
TCGCGCTATCACCATGCAGGTACCAATGCCCAGGCGAAGGAAGTAGTCGAAGACGTTGCC
AAGGTACTCCAGGCTTCCCAAGAAGATGCTCGGTTCGTTGCTGCCGCAGTGTTTACAGGT
ATGCAAGGTGTGTGGAACATGACACGCAAAATTGACTCACATACCAACACACCTGGCGGC
GTGTTTGTGGGCACAGCACACTTCCACCCACGCCAATCTACCGATCCAACCACTTACATA
TCCGAATACCTGTACGTCGAACAAGGCACATTCACCATGGATACTGGCCTGTCTTTTCCT
GCGACTCGCCGTTACATCTATCGATACAATGAGATACGCGACGAGATCACAGCATGGTTT
GCTAAAGATGACAACAAAAGTGTAGGAGCACTGTTCAACACGTGGGGGTTCTACGCGCCA
GTTGACAACAAGTCTGGATGGATGGCCAAAGGTTATCATTGGTGTGATCCGGATACGTAC
CGCAATCACTGCGAGTTCAAGTTTCGCGGTGCGAAGATTGAGCGATTCATGATCAGATAC
GAGGTTGAGGGACCGAAGAAGGATTACTCGCATGAGAGCTGGTATGAGAGAGCAGGGGCT
AGCAGCAGTTGAATGGAGATTTAGAGGTTCGTATAGTGTCGGAGTGACTGGTACCATCGA
CAAGAGTTGTGCAAAGGTAGTATAGCACCGTTTCTTTTTTCACACAAGTTTTCACGGGAA
GTACCGATGAACAAGGCAAGAGATAATTGCGCCTTCTCACTCATACCTGTCAGAATCGGA
AACAGCGTCGGCGGAAGTGTTAACGGTCACAGCTACGGTCTCAGTGAGTTGGAGATGATC
AGATATTGGCTTATAGTAGCTCCTGGCATATCATCGATGCCATAGGTGCAAGAAGGTAGG
CCCTTAGCACTATGTACAAAATACAATGTCAGATTGGATGAAGAATGGCTCTGGAAAAGT
GCCTTTGGAGTGTTATGTATTCAAAGGGTATCATATACATGTCGTCGTATCGTACAGCAA
TACATCGTTATGAAATCTCTGGCATTTCATGTGTCCATCTGCTCAACACCCCCGTTAACA
AGTGAACTAGGGTGTGTGGGTGGACCGTCTCGCCCTAGGCTCTTGAGATCTGCTAGCAAG
GTTCTGAGATGGTTCTCACGGTTCTGGTTGCTGCCCCATGTGACCGCCTGGGAGTAATAC
AGTATATCCCAGGCCTCGTCACTGATATTTTGGAGAAAGGTAGGTAAAGATCGCGCTTTT
TGGTACGAGCGCCAGAGAATCCGGCGGATGTCGTCATTTGCGCCGATGTATGCGAATTCA
ATGGCTTGATTGAAAGACTTCAGCGCGGGCGAGATGTTAAAAGGTGGGGGCAGATGAACG
CGGAGTCGTTGGAGGGCGGCAGAGTGTTCTGGATCCTGGAGGGCGGCAGCCATACGTTCT
TTGAGCGTAGTAGTGCGGTCGTCTTCGAGTTGGTAGGGATCAGGTGCACTATCGTGCGCA
ATAGTAGTAAGATCACCTTGCTGTTGCTTGTTTTCTGAGATGAGCTTTTGAATGTACATG
AGCTTCTCCATCAACTTGGGGTCTTTCATGATTTCGTCAACTTTGGCTTGTAGCTCGGCG
GGAACATCTTCCTCGTCCTCCACAAGCTGCTGGGGCTGCGATGCCTTCGACTCGGCAAAC
TTCATGATCTCCTCCGCTAATTCTTGCGGGTCCATCTCACGTTCGAATACACCGTCTTGA
TCTTGGTTCGACGACGAGTCTTCATTGAGGGCTGCATCAAGTTCAGACTCAAGGCCGCTG
TCGCCACCCAGCGACTTCATGATATCCCGCATCTGATGTAGGAGTTTATCCACATCCTGC
AGGTCCTCGGGCGTTGTCATGGTGAGATCGTCATCTGGGGCCTCAGCTTCAGCGATAGCG
TCCTCTGTGTTTCTCTGGTACTCCTCCCATTCAGTCTCTAATTTCGGGCTATCGAGATGT
TCGCTCATAGCAGCAACCTTCTTCTGCATAGCTTCGTTGGCCCCCAGCTTGTCCATTGCC
TTGTTCAGCATGGCTTGATAATCGGGGTTGTCCATTTCCTCCACATCTGGCATCTCGTCG
ATGCACTTTTGGAGGTCAGCCTTCGCATCTCCGATATCCGGATCGCTGACAATGTCTTGT
AGAGTTTGGAGTGTGGCCGTCCGTAGGCCAGTCTTGAACTCTTTGCTTTCCTTCCCTGCT
TCGATGGCTGCCTGCTCTTCTAATTGCTGGAGCTCTTTCCTCGACTTGATGCCTTCCTTG
ATATCCTTGAGCTCGTCCGTCAATTCGGCGAAGTTTGGGTTAGCCAGTAAGCTGTCGATC
AGTCGCCGGTTCAGCCTTGCGTCGTCGTAGTCCGGGTTCTTCTGTGATTCCTCTATCATC
ATGTACATCTCTTTGTCTTTCTTGCGATCTTCCGGTGTGGCTAAGCGTTCAACGAGACGC
TGTGGCGTGCCTTTGTCCAAGTCCTGCTCATACCAGTTGATGACGGGCATATCGTCACGT
TCGAGTTCGGCGTCGGACAGCGGGCGCATAAGCCTGTCCGTTTCCGCATCGTTCTCGAAA
ACGGATTTTGTGCCTTTGAGCTTGTCCCGTATCGCAGACCTGGATCCGGTCGTCGCATCC
TTCTCCGTCTCATCGGGTCGGCTGGCTTTTGTGCGTTTTCCACGTCGAGGGCACGCTGGT
AAAGGGTGGAGTACAGAGCATGTTGTAGCACGAGGCCGTGCGAGCGCCCTCAAAAGTAAT
CGGGGAGATACATGTGTGCGTGCGAGCATTGTGATGGTGCTAATGGTGGCAGACTCCCTG
TCGCTGTTTCCCCAAAGTTCTGGCGCGGATGCAAACGATGCAAACACCACGTCATCTTGG
CACCCCCGAGAACTCCGCAAATGCTTGCCAAGAATTACTCCTGCGAAGCAAAGCCCTCAA
GCACACCAAACATAGTTCTGACACCGTTCTCCACGCTGAGGCCCTATCCGTCATCGTCAT
CATCATCCCCGCGAGAGCCACTAACAAGGCCATTATCAAAGGCTTCGCTGCGCCTCCAAG
TATGCTCGTTGAGAACGCCTGCCAGACTTGAGTCTTTCTCCGCCCACTCGACTACTTCTC
TTCAACTGCTACCTGGGTTTGTGATGTTCTTGTTCGAAGAGTCGCATGTCAATCAAGATG
TGTGCTTAAAGCGGAAACATGGAAGCTAGAGAGAAAGAGCAAAGGTTGCGGCAGTGCGGC
GGAGGCGGCCGTGAGTGCCTTATAAGACCTCGTGAAATCAGCAGCAAGTGAAGCTTGTTT
AAAGGTTGCACCGTGTTCGTTCCAGAAACGCGCTGTTTATCACAGTCTCCGACTGGGAAC
GCCTTTCTAGGAAGCTTACACCCTGGTCACTGATCAACCAACAACTCACCATGCATCGCT
TCACGAGAGTGAGCAAGAATCACGACATAAGTCTCTTTGACTATGATCTACTACCAGCAT
GTGCGAGGTCATGCCGTATCCTGGAGATCTCTGAAGGCAACTGTGTTCCACCAGCGGCTC
CGATATCCGATCTGTCCACATACAGAAACTGCGTGTGTCAGTCCGATTACCTGCGCAGCC
TCCATACGGGTGGAGTGGTTTGTCAACATGTATGTAATGAAGAGGACGATGAAATTATCC
ACAGCTACTACGTTAATATGTGTACATCTCCAAAGCCAGCGAAGACGAACATGTTCATCT
CCACGTTGACCATGAGTTCAGCGGCTGTACGAACGACAGTCGCATCCAGCCTGGTCTATC
ACCCAACCGTCGCGACCCCTGCATGCACTGAGACAAGCCAGGGTATCCCAAAGAGTGACT
ACCAATGGTACGTATGGGACCTTTATCCTCCAAACCATAGGCTGATGGTTCCAAGGTCTG
ATCAGAACAGCAAATACCTGGCTACAGCAGCTGGTGTAATTCTCGCAATTATTGCAGCTT
TACTTGGGATAGTCTATTACCGTCGCCGTAACAACCATAATTCCAAGCTCGCGAATCAAC
AAGTCCATGGTCGCTCAATCGCCCTACAGTCACCCACATGCCAAGCAGCACAATCACTCC
GGCTTGACGCTGAACAAGATCGGCACTTGAAGACAAGCGCTAATGCTGACTCGTTGCTTT
TGGCGATACAGAGCCCTTCCGTCCCACCTCCATTCGCGCCGCCGACTCCAAGCCATAAAC
TTGGACATACCATTCGAGTTTATGCGAAGAGAGATAATGAGGGAGATGATCTTGGGAGAA
GTGACGTCGAAGGACCTACCACCCTGGTGCGGTCACTAAGCAGAACGGAGAGGTTGATAA
GGGAGAGGATTAGAATGACTGGTCGACCTGACATCCCAATCAGTGCGACCCCAAAGATTA
CAAGGTGACAAACGTGTAAACGTAGTATATTTTGCAAGGTCTGTTTTGGATTTTCGTGGC
CATATGCATGAATGTGGCACAGCTGGAGTGGAAAGGGTAATAGTACAATACATAGGCAAG
CCATGGGTCTGAATTAGATTCTTCTACCACAACAATGTGTTCATATAACGTGATCAATGT
AATTGTATATTATAGTTAATCACTTGCGCGATATTGCAGGTATGATGAAAGAGCTGTGTT
GGGCGCCAGACGATTATCAAGGTGAGCTATCCTGATGGGGTTAAGGCGCTACCCGCCCGC
GTTTCCATCATCAGGAGCGCTGCATCGATCCGTCCTCGTCTTACTACATCCAGGGGGGAC
TATACAATAGAAACAATGATGATCAAATGGTTGCGCCACAAACGACCCAGCGGCAACGTG
TCAGCATCGCCCGTAAAAAATACCCAGCGCTTTGGTACAACAGACAGCTGACTCTGTGCA
GCCCCAAAAGACGGATTGTGCGTTTCTGGAACTACCAGGCGAGATACGCAATCATATATA
CGCCATGGCTATCTACCCAGAGTTGTCTTCCATTGTGATCGTAAATTGCACCAAACCGGA
GCATCTTGCCGTGTCGGTGCTGAACCTTCCTCTCTTTCGCGTCAGTCGCCAGATTCGGGC
TGAATGCCTTTCCTATATGTGCTCCAGGTTCCCTATACGGATCCTTGGCCTACAGACTGC
GATTGTCTTCTTTTCTTGCGCAGGACCAGCTACCTCCGAGATAAAGGCACTCACCCTTGT
GCAGCCAGCCATGAGCATTCTGGAGAGCAAAGAAAGTCGAGATACTGTGGAGCACTTTTT
CGCAGCACTGAACAGAATGGAAGATTTGAACGAACTTGTATTGGAGGACATAGGGAGGAA
TCCAATGCTAGAACAGAGTGGAAAGGAACTGGAGTTTGTAAGGAGAGTGAAGGACTTGAG
CAAGAGAGGCTTGGATGTGAAAGTTAGGTTTGGGAAAGAACGGGTGGTGTGAGTAAGACA
TGAGATGCATCACCGGTCGACACAGTCAGAAACCTGATTGTTGCCTTCTTGGCATTGTTC
GTGCTACAAAACCCAGAAACTTCTACGAAATGGGCTCCCGAAGCATCACTGTGCTGTAAT
CTGTACCTTCTAACCCATAGTGTGTCAGATCCCACGTTACCACTGCAATGCCGAAAACAC
AAAGTCAGTGACAGTCCCGAAGGCAGTTGATTTGTCGCGACTTACCCTCCTTGGCTTGGA
ATCCCATTCTCTCATATAACGGCTTGCCCATTGGTGACGATTCCAAGAAGGCAGGTAGTC
TTGCGCGATCCGCTTGCCTGGTACCCCAATCGAGCAGCATGGCCCCTGCACCCCTACGAT
AATGGTCTGGGTGCGTTGCGAGGATGTGTAAAACTAGTGTTTGTTAGCAGATCATCTCGA
CATGTTTGGCTGGGCACTGACAGTAAAAAGGCTTTGTTCCCATGTATTCTTTCCTTACTC
GACTAAGAAAGGCCATGAAGTCCAGCAAGCCTTGTTGTCCTTTGTCTTTCTCGTCGGGTA
CCGGATACATCTTCTTGGCTTCTTCTTCACTTCGCTCCTGCTCGTTGATGCGCCATTTGG
CGACTGCAATCATTTTCCCATCGAGATCGGTGTCAATGACTTTGAGGTAAATAACATCTT
TCTCTTCGCTCCACGACTTGACGTGCTTGCCGACAGACTTTTGGACATACTCCTCTGTGA
TAGGATTTGGCGTGAGCAGAGATGTGATACCCCCGCCGTTGGCGAAGGCAGCAATCTGTA
TGGCGACGAACTCGTCAAAGTCGGTGGGAGAGGTTATGCGATGGACTTCAAGAGGCATGA
TGTGCGTCCACTTACGATACCTGAACTCTGAAACTGTTTACTGGAAGACCTTTCTTGCGC
AGCGCTAGAGCTAGTTATACAATGAAAGATCATGGACTGGGATATTGCACAAGTCGCTAG
TACCTTCCTCTTGGGGCAAAGGCGGGGTGGTGCCAAATACCAAAGTAGCCAACGTCGCCC
TTTTCTCCTCGCGATTCCAGTGTTTCTGCATCGTAGCCCTTTTCTCTTGTTCTTTCAGCG
TCTCTGCAGCGTAGCCCTTTCGAATCATCCCGACGTGTATGCGCGATGCATCAGCTTGAG
AAGCGTTTTCCCACAGTGACGTTGGCGGCACAAATGTCAAGGCGTGCTCGTTCGCCCGCA
TCTGGATAGCTACGATGCTTTCGCAGACACCATGTCGCATGGACAAGCTCACCAAGACTT
TTGAACGAGCCATGTTGGCGACGATCCGGTATTTCCGGGAAGCTGTGCGACCGTAGGTTT
GGAACGCAGCTTGGCCTTGAGTCTGGAACGCATGACGATTCGGGATCTGAAGAGATGGAA
CGGGCTGCTGAAACAGTCACAGGATGTGAACACGGTGCGACAGAACTCAGAGTCATGAGA
CGTGATTTTAGCCGAACATCTTTGTCGGATGCGATTGGCTCGCCGTTTCCCCATAGTCTG
GTTACAACGTTGGACGTCCTGAGCTCAGTCTGAAGCCGCATTGACGTCAAGTCACGCGGA
CAGCGAAGCATCAAATCGCAGGGATAGGAAACAACGCCAAGCATCTCACACCCAGCCCCA
TCAGATGGAACTCGCCGCCTCGGTCATCTAGAGTATCCATGCTGCGCATCACCCGTGGAC
CTCGGCAGTTTTTGTCACAGTTCCTGCTAGGTATACCGGGACAGCGGCTACTAGGCTGTA
GCTCTAACCCTAATCCCGTTCCCGATGGCCTCGATTCGACATGGAAGGGCTCGTAGAATA
TGTCGCACGACACCCTTGACCGCCAGTATGCGTACTATTTGTGGTCTGGCATGACGTTTG
ATGTCTTTTCGAAAAGCAAGTGAAAACATGACAGATGTGTACATCGCATGTTCAAGCTCC
TGAAAAGCGGTGGTTAATTGTTCAGCGTTGACCATGGCATTCTGCTGGGCCAGATTATAA
GAAGACATGTCATTCGCTTCATGAGATGAACAGCAGCCCATCCATCTCTACTTCACTTCT
CAAGATACCCGTACTTGTTTTATCTACATTCACCACATACTTGTAATATCTTAATACAAA
TTCCTTGACGGAATCAAGCCACACCCTCTACAGCCATGAAGTCCCTCGTCTTCCTCCTCC
CAACCACCGCATTCGCCGCCCTTACTTCGATCACTCAGAACGACGTGAAGAATGGCGGCG
GTTGCAAACCAATGACCGTCCTTTTCGCCCGTGGCACAACCGAACTTGGCAACATGGGCA
GCATTGCGGGCCCGCCATTTGTCACGGCCCTCGGCGCCATGATGGGAGGTGCTGCCAACG
TCGCCGTACAAGGCATCCAGTACCCAGCAGATGTTCCAGGCTTCCTTGTTGGTGGTGACA
AAGGAGGCAGTCAGCTCATGGCGCAGATGGTTGGACAGGTCAGGGCGCAATGCCCAGACA
CTACACTGGTTATGGCGGGCTACTCGTAAGTAACAAGCAATTCCAACAGGATTTGAGGAC
TATGAAGCCTAACGGAACAACCAGACAAGGTGGACAGCTCGTTCATAACGCAGCAGATAT
GCTTAGTGCCCAGGACTCGGCCTTTGTGTCCAGCGCTGTCATCTTTGGTGACCCAAACAA
CGGCAAGCCTGTCGGTAAAGTCGCGGCCGGAAACACCAAGATCATCTGCGCAACTGGCGA
TCTTATCTGTGCGGGCCAGGCTGTCATCCTGGCGCCGCACTTGTCATATGGTGCTAATGC
GAACGAGGCTGCCAAGTTCGTCATGAGCAACATGGCAGCCGGTGGTGCGGCGGCTGGAGC
TGGAGCTGCTGCCAAGGGTGCGGCAGCTAAGGGTGCTGCTGCTCGAAGCGTGAAGGCAAA
GTATTTCATCTCTTAGTCTCCTGTGTTGCTTCACGGGCCCTATCTCACCTAACGTAACAA
TGACGCAAACGCTGTATATATATACCTTCGCTCGTTCAGCAGCTGCAGGTCAGCTCGTAT
CACCAAGTTTAAATGGAAACTTGCGAATTCAAACATTTTCCAATCTCCATTCAAGTTATC
ATGCTTGGGATCATACCTAGGTACTCCACGCATCTCCTACTGTCTTTTTCGGAGCCCACG
GTCAAATCTTCTCCCCTCTTGTACCAAGCCTAACGCTTTGGGCAGTATGAAACATGGATC
TCAAGCCTTGATGAATCACCTAACTGGAACGAAGATCCTGTCGATGTCTGGTCCCCAACC
TCCATCAATACCGCTGATCTTNNNNNNNNNNNNNNNNNNNNNNNNNNNNNNNNNNNNNNN
NNNNNNNNNNNNNNNNNNNNNNNNNNNNNNNNNNNNNNNNNNNNNNNNNNNNNNNNNNNN
NNNNNNNNNNNNNNNNNNNNNNNNNNNNNNNNNNNNNNNNNNNNNNNNNGTTGCTGAAGA
CTGGATATTGGGAAATGTGGCCGAGCCGGACGTGGTGCCGCCAATGTACCCAGCTGCCTT
GGAGCCTGAGCAGGAAGAGCAGGCCTGAGATTTGGCACCGTTAGCAAGGTTTGCGCTTTC
ACCTTCGTACGAGGTTTCTTCGGGGCCGGAGGTAGTGGCCCCAGAGTTGGGGTCGAGAAT
CCAGTTGACTGTGTTCTTCATGCTGGCGGTAGTCCCGGAGATCTGAAGTGGGAGCCACAC
GTATGTGCTTCTCATCAAGTTCTCACTCTGCCATCGATCGCCCATGTATACGTATCCGTT
CCCAACAGGCAATACAAAGGTTGTTTGAGAAGCGTACGTGTTTGATCCTGAGTCTGCAAA
CTTTTTCCACGAAGACCATGGTCCCGAAAGGGCCGTTGATGTACTGTAGTAGTTGTCGTT
TGGGTTCCATCCGGTGAGCTGTGAAGCGAACATGAAGTATACACCCTCGTGTTTGATGAC
GGCTGGGGACTCATATTTCTCTTTCCAGACGTAGACATTTTTAGTAATGTTGAGATAGTC
ATCGGAGAGTGCGTTGATACGTAAGCCGTTGCTGCGCTATTCTTGTCAGTAATGTGGGTG
CTGATGGTTGAACAAGAGAAGCCTACGTCTTCAGTGAGTAGATAACCCTTGCCGTCGTCA
TCAACGAACACGCCTGAATCTCTACTCTCGAAACCCAATGGTCGCTCGCTTCGCAAATAC
GTGTATTTTCCACAGACACTGTCTCCAACAGCGACACCGATCTTGGCCTCACCATAGTCG
GCGCTGTCAATATGCATCCATAGAACATACTTGCCTGTTTGCTTGTTGTGCATAACCTTT
GGTCTCTCGATGACACGATTGGGTCCTGTATCGCCGGATGCAGTACGAGAGATCAGGGCA
CCCTCATAAGTCCATTCGACGAGGTTAGTGGACGAGTAGCAGTTGATGTTTGTGAAAGCT
GTTCCGTTGGTTTTGTCTTCGCCAACCCTATCGGTGTGTCAGACTGGGAGAGCTTGAGCC
TATGCGTAGACCATTCCTACCAATACCACTTTCCTCCATCCTTGATGATGCCGGCGCCGT
GAGCCTGAATGTGCTGACCTGTGTTTGTCTGAAGCGATGTCGTCAGTTAGCGTACCGGAT
GGGACACGACGCAACGCACTGCTGTCCAGGTTGCACCAGGGACGATCTGAAGTGTCGCAC
TCGCGACTGAGGCGGTCAAGCTAAGGCCTGCTAAACTAAGAAGGCGCATGGCGAAGTTGG
GATATCAGAATGCAGATGTCAGTCAAGAATGGCGGGTCGAGGAAGCACGTCTAAGATATA
GTGTCGAGCGACCAATAGGCCTAGCATCGTCATGCTAACATATCCAGTAGGATGTCCGCT
CATCCCTCATTGACGGAAAATGGAGGCCGCGCTATGGAGTGTCACGAGTAAACACGAAGG
TTTAATAGTTGGGGCGGCGTATTAACATCGGAGCAAGGGTAGTAGTAAACGAATTGTGGG
GAAGGAGAGTTTAGGTGCGGAAACTATGCTTAATTGGACGTCTGTCGCGTACATTGCCAT
GGTGGCTGCATGGGTTGCAAATAGCCCGACGTCCGTGATATTGCGAGTGTGGGTGTCTGC
ACTCGGGAGCGCGTTGATGCGGAAGGTCATGGTCGTAGCGCGCTAACCCCCGCGCGGATT
CGCCCAAACAAACAACGCTCCGGCCAGGGCCATCACAAGCACCACAACCCAACCCACCAT
GGCGCGCACGACCAAGTACAACACGGCCGTCTCGCCGCAGAAGACACCCATCAAGGTGCC
GCTCAACGACGACCGACAGGAAAAGGCCATCCGCCGCCATGCACAGCAAGAAGCCCAGCG
CAACTCGATGCGCGCCTCGACGGCTACTGCCACGCCTGGAAGACGACGCACGTTGCATGG
CGCCGACCATGACAGCCCCCAAACGCCCTCGCAAGACCAGGACGACATGCCAGACATCAC
TGGCAACGCCGTCACGCCGGGAAACCGCGGCGTCATGCCCTTGCTGGCCAACTTCGAGGA
ATGGATGAAGATGGCCACGGACAACGTAGGCATACACAGCTGCACCCACTAGGTCGAGGC
TGACGTGACGGGCAGAAAATCAACGCAAACAACTCGTGGAACTTCGCTCTCATCGATTAC
TTTCACGAAATGTCTCTACTCAAGGAAGGCGACGGCGTCAACTTTCAGAAGGCGAGCTGC
ACACTCGATGGCTGCGTCAAGATCTATACCAGCAGGGTCGACAGCGTGGCCACCGACACG
GGCAAGCTGCTTAGCGGACTCGCAGAGAATGCCAGCAAGAAGCGGAGAGACGGTCATGAC
GCTGATGGAGGCGACGACGACGACGACGGCGAAGGCGAAGATGGTGAGGATGGAGAGGGT
GGCCAGAAGAAGCGCAAGAAGAGGGCTGCCCGGTCGGCCGAAGCTACCCTCGCGTCTTCC
TTTGCACAACTACAGAACAAGAAGATGGAGCTCGAGTTTTCAGTAGATCCGCTCTTCAAA
AAAGCCTCCGCCGACTTTGACGAGGGCGGAGCAAAAGGTCTCCTCCTGAATCACCTGGCC
ATAGACGGAAGAGGCAGGATCGTCTTTGACAGCAGCGACGACGCAAACGATGCGACCGCC
GACGACACACGTGCTACCCCAGTGCCCGAAGACGCCCATATGCAGCAAGACCAGTCCCAG
ACGCCCGATGCTATCGATGTCGATATATCTGGCCTGGCTGCCAGGTACTTTCCCGATCTA
TCCCAGCTCGACCGGGAGGACGTGTGCCCCTCGATGAAGACGTTCGACCTTGGTGATGTA
AACGGTTCCATGGATCTTCCCTTTCTCAAGGCCCCCGATGACTCTGCCAACGAAGACGGT
GCCAAAGATGAAGAAGACGAGGCGGGCAACCGGTCAGGCCTCTTTTTGGATGACGACAAT
CCTATGGGCTTCGACGATGACGACGACGTGAACATGGGCGGATTCGACCTACCTCCGGAA
ACGGGCTTTGGCGAAGGCGGAGAGGTCTGGGCTCGTCAAGTAATCCAACATCCACAGGCT
CGCGTTCACACTATGGGCCTTGAAGGGGATGAGGAGCCAGACAGCGCCGAGGGTGCACTC
GGCACTGGTGCTCAATATGGCGTCTCTATGATGCACGGTCGTGATCAAGAACAGGAGAAT
ATTCTGACCTACTTCGATCAAGCTCTTAAGAAGAGCTGGGCAGGTCCTGAGCATTGGCGT
ATCTCACGAGTCAAGCATTCTGCAAAGGCAACACCAGCAACGAAACGGAAAGAGAGGGAG
CCCTTCGAGATTGACTTCGCCGCACCCATGGCTCAGACACTAGCTGATATGCTCTACACG
CCTGCAACATCCAATTCAACTATATCTCTACCAAAAGCGCAATGGAAGTCCAAGTCGCGT
AATCTTCTCCCAGACGACAAGCATTTCAACTCGAAGCAGCTATTGCGTCTCTTCTTGAAA
CCCAAAGCACGTATGGACTCCCGAAAGGGCGGACGCCGTGCACAAGCACAGTCTGGAGAC
CCAGCACGCGTCGACGAAGCATACTGGGCTGATCAAGGTCAAGAAGGCGAGGGTGACGAC
ATACAGGGCAATTACGATGCCGACTTCTTCCAAGATGATGGTTTGCCAATGCCTGGTGGG
CCTATCGACGATGAGGACGTTTTCGCAGACGCTCGCGACCACTTTTCGCCGCCGCCTGAC
GCACCCGAAGCTACACTACCAATAGACGGCATGCTACCTAGCTCGCAGACTGACGCGTTT
GGTGCGCAGCTAGTAACACAAAGCCGACGATTCCGGCCCGAATACGTGCAGTACGCAAGA
GTCGCAAAGAAGGTGGACGTGAAAAGATTGAAGGACGAGCTATGGAAAGGTATCGGATTC
GAAGGCGTAAGTTATGGAACCAACTCTTACATAGCATCCAAGCTGACCAATATTAGATCT
CTGGGCCTCCTCAACCCAACGTCGCCGACGATCCAGCAAACAAAGCTGTCGATGGTTCAT
TGACTTTTACCGATGTCGTCAACAGCTTACAGGCTGTGTATCCGAAACAAACCATGGCCG
ATATCTCAACGAGTTATTGCTTCATCTGCTTGCTGCATCTAGCCAACGAACAAGGTTTGG
TTATCGAGAATCAAGAGAAGTACGAGAACCTTACCATACGGAAAGACTTCACGGCGGAGT
TGGATGTTGGTGGGGCATGAGGTCCTACTATCTGGGTCACTCATTCTCACAGCTCGCCTT
ATAGCTGATTGAAACACGACTCTAATTTATACATTATTAGAACCAATGATACCTTGCTTC
ATGAGCTGCAAGCGTTTGAAACGCTTGTTTTTCCCACTTCACCAGACGATTCCTTCCTAC
CTCCAAACGCTCCTGTTTCCCGTCGCAAGCCTCGTGCGCTTTGGTAATCTGTATTCATCC
CCCAGGTTCGAAGCAGTAATGCCCGTAAGCAGTCGTGATACCAGAGCCCAGAATTGAGTG
TACCTATGACTTTCAACAGTCCTCTAGCCATTTCCTTGTTCTTTAGCTGCGGAAGTCCTT
TGTTTCAAGCGCTCTGGGCAGTATTCGGGACATTGTTCGTGTCCAAAGCAGTGTCGTCCA
CTCGATCCTGGTAGGTCGGCATGAACACAATGGTTGTAATCAGCCCCCTCCTTGTCCTTA
CCGCAGCCACGGCATCGTGATCTCAACAGGTTCACTCGATGTGAGTCAAGCACCAAATGG
GACGGTCGATAGCAGTGAGAGTGTCCGCAGAGATGTGATACTTCGAACTGTTGGGGCACA
TCCCCGACGATGGTGGTGAACTTCAACGCGTATCTGAATCCCATAACATTCATGGCAGCA
TGCGTGTATAGCAGATTTCCCCTAAATGCTGGTTCAGGTTCTTGCGATTGATGTTGTGTA
CCCGGTACATGGTCTAGGCACTTCCAAAAGGATATCGCCAGCTCGTTGTTCCTCGAGCTA
CCCAACAACCGCGAGGGCCCACAACTTCAGTGTCGTTGAGAAGCACACGCCAGCACTCTC
CATCTCTGATTTGCCGCGACAGTCTGAATCTCGCTGACCCTAGCCGGTATCTATGAAGAT
CAACCAGTTGCTGGTACATAGGTGCAGGTGGAACCATCAGTTGCTCCTCCAACAGTCGAT
CGGGCAGGACGGTGATCTTCCGGGAAATGCGAACTTCGATCATCCGCTGGACATTGCGTC
TAGGAGGACTTTGGGCTATTGAGACGTTGTCCGTAGTAGAGTCTGTGGTCTGTTGCGTAT
CATGTTGATTTCGAAGTCTTCGACTGGACCTAGGTGCAGTATGAGATCTCAAGCAGGTAC
GACGATCGATCGGATTCAGAGTTGTTGTGGAGCCGATTATGCGAGCCATCTTTGGGAAGT
AGAGTGTTATCTTAGAGTAGGAAAGTGTGAAGCAAACACCCTCGAGACAGTGCCCGTCTT
GTGTACTGGTTGTATCAACATATGTAGATGACTTGTAGGTCGTCAATCAGATTTCAAGCA
AACATAGAATCATCTACAAATACGTGATGAAGATACGTTTACGCCTAACGGTAGACTACA
TGTAGGTCACAACATCATGCATGGTACTCTCGGGATGGCATGCTGGCAGCAGGATGCATC
TAGGATCGATATGACAAAGGACTTCGCGGCGCAGTACATGAATGAAGGAATAGGGCGACT
GCAGCGATTCAATGAAGTGATAGCCCGTTGTGTTGTGAACAATTTACTGTCACAGTTGCC
TTTTGGTTGTTTTTATTGGCCCGGCACCAACCGTCCCGTCTTCACGTATCCGCTAGTATG
GTGTTGCATATAAAGAAACGATACATCATCTTTCGCTACGTCTTCACAACCATACAGCGA
CCATCCATCCAGTGACGAGTCCGACCCACACATACAGTACTTTCCCGATCGCTGTGCTTG
GGGCTTTTGACTCTGCATCCTGTTGCGGTGTAGACTGCACATTCTCCTTAAACTGTCCAA
CCACATTTCCCCGAGGCCAGTACTCACAGACGACAAACCACCCCGGAGCATCGCCCTCAC
CACCACTGGTACCACCATTACATTCTTTGCGGCCGCATCCCATTGAGGTTGTCGATTTCC
ACACAAGTTGAGTAAAGTGGCCAGTTTCCTCGCTTGGTAAAGTCAGTAAGCACGTATATA
CATGGCGTAAACAGAGAGCTGAACAAACCTGAATTCCCCTGCCTTGAAATCATACTTCGT
GCTCTCATTTCCCCATGCCGTGACGGTAAGCTCTGCGCTGCCATATCCTGAACCGAGATT
CTCACCGTATGGTCCGCCCTACACGGTCTCTAGCATTAGCGCAGTCGACATGTCATTGTA
GTTCCCGAGCCGCTGATCCTTCTCCCATCTGTGGGTATTGTCGCTTTGGAAGCGAGACAT
CGATTCCGGGTTTCAGCAGCGCGTGCTGGCCTAGGATCAAGTGGTGTAACGTACGCTATG
CTCAAATTTGCAACCGTCTGCCAAGTCCTGAGCGTAGTCGGATAGAGTCGTGTTCCACTC
AAGCTTTGATGCATTGTGTTGCACACGATACTCAATAGTGACGTTCATCAAGTCGTCCTG
AAAAGAGCTGTCACTCGTGTATGATGTCGTTGCTTCGTCAGCAGCTGCGGCCAACACGGT
CATGATGAGGGCGACGAGCATGCCAAGAAAAGGGCTTGGTTTCCACATATTGGGCCACTC
GAATACGAAGGGTAGTGAATGTCCTGATGAAAGATACAAAGCTCGTGCGTGGACTGTATT
GAAACACTTTTCGACGTTATAAGAAGCAAAACATGTAAATGTTTGATGAGATATCGACAG
CAGTTTCGTAGTAAGTGAAAGCCGAAATCCGGTTTCTGAGCTACTGCAGGAGCGGCGACT
CGAAGTTAACGGTCATCGTGTTGTTCCTTGGATAGGGCGCAAAGATTATGACGTAGGTGG
ATAAGGGAAGTTAGCGACATCAACCCCCTGTCCAGATCCTAATGCATGTCTGGGCAACGG
ATGGAAGCTGATCGGCATTTTAGGATATGTATCATATTTCTTAATCAACATACAACATGG
CTTCAACAAACATTCCTTTCATTGTCCAGATTCGTTACTCGTATTATCATCAACTCTCAT
CAATCCAACCACACGATTGTCCCATAAGTCGGTAGTCCGTGCGTTCACTGACCATCGCAG
CCATATACTTAAATCAAAATCAAGCGCAACGCCGACGCCAAACCAGAAGGGGTAGTCCAG
AGGCCAAAGCGACACGCAATACGAAACGTACGACGCTAAAACGACCATGGTATCTGAACT
TTTCCTTGTAATCGAAAACAAAAAGCCTCGAATAGAAAAGTGACAAATGACAGAAGATCA
AGGCGCGTATCGCGACTCCCCAACAGTACCTGGTATATCTCGCGAAAAACAAAGAAGCAT
CGAGACGGCGCTTAAGCGGCCAACCGAAGAGCGCTGCAGCGGGGACGGGGCATGACTGTT
CAAAAACGTGAAGGAGTCTACTAGCATCACTGACGCTCAACTCCGCAGCAGCCTCAGAGG
ATCCAGTCGACCATTTCTGGTTTCTCTGCGACCAAGCCTATTTCTTCTTCCTGACTTGGG
TGCCAGCAGCCCATCTGAAGAAAGGTGATGGCGCAGGCTTCTTGCGAGAACTTCCGGAGC
TGCCACTGCCACTGGGCATAACGACAACTGCAGGAGGGGGGGAACCACCAGCAGGATGTC
CAGGAGGCGGCGGTGGGGGTGGAGGACCAGGCATGACACCCGGAGGAGGAGGGGGCACTT
GCACGATATGTGCCTGAGGGAGGGATTGGCGTTTCTGGCTCTTGTCCCTCTTGCCCTTTC
CTTTCAACGGAAGGTGGCTGGACAGGAACACTTGCGCATCCGGTGGAGGGGGCGGTGGTG
GAGGAAACGCTTCTTTGGGCGGTTCCGGTGGTGGTGGCGGGGGTTCAGGCATTGGCCACA
TATGCATAGTAATGGCCCAGTCTGGTTGGATCATGGTTTCCCAGACCTGGGGGAGGATGA
TCTCGCCGTCCGGTCCGACGAGGTCGTAGTGGCCTTCATGAACGTGAGGGCCAATCACAT
CGACGTGCAGAAAAGCTTGCTTGATGAGTTCTTCCATGCCCTGACCGAATGTTAGCTCCA
AATTGAGACCTGTTACCCAGACAACTTACCTTCCATGTTTTACACAGAGCCCACGGGAAG
CTGAACTTGCGACCAACAGCATCCTTGAACTTGATTGGGGCCTTTGGAGCGTCGGATGGT
TTCAACTTGGCGGCCTCTTCTTCAGCAGCCTTCTTTCCCTTTTCCAGGTCGTCCGCAGCA
GCCTTGGCTTCTGCCAAAGCCTTCTCATGGGCCTTCTTGGTCTCCTCGGCTTCTGCGGCG
GCTTTCTTCTCAGCTTCTTCACGTGCCTTTTGCGCTGCTTCGAGCATCAGCTTGGCTTTT
TCGGCAGCGGCTTTCTTTTCTTCTGCAATCTTGGTTGCCTCCGCATCTGCAGCTGCCTTG
TCGGCTGCTCGAGCCGCGTCTGCAGCCGCCTCACGCTTGAGTTGTTCGTCTTTCTGAGCA
AGGATGAGGCTTTCGAGTTTGGCGAGCTTGTCTTCATCACCCCTCTTCTTTGCCTCGGCA
GCTTCTTGAGCAGCCTTCTCGGCAGCCTCCTTCTTAGCCTTTTCTTTCTCGATTTTAGCC
TCTTGTTGGGCAATGAGCAGATTTTCGAGGCGATCGAACTTGGCTAATTCAGCGTCTCTT
CTTGCTTTCTCGGCCGCCTTTCTCTCCTCTTCCTCCTTGCCCAATAAGAGTTTCTCAAGC
TTGGAGAGCATGCCCTCCTCCTTTGGATCAGGTTGCGCGGGAGCGGGAGGCGGAGGGGGA
GGTTGAGCCATCATAGCCATAGGGTGCATTTGTTGCATGAGCTGCTGTTGCATGGGTTGC
TGCATGAGTTGCTGTTGCATGGGTTGCTGTTGCAACTGCTGTTGTTGCATAAGCTGCTGC
AACGTCTGCAGTTGCATCTGGTCAGCAGGGGTTTGGGCTGGCTGAGGCTGAGGTGGGGGC
GGAGGCGGAGCTGGTGCAGCGGGGACATGATGTTCTTCTTCAGGCGGAGGCTGGGGCTTC
GGTGTAGGACGCTTCGAGGGTGGATGCGAGGGTGGGTGCGAAGGCGGGTGTTGTGGAGGT
GGAGAGTGATGCTCTGGATGTCCGTACGGATACATGTGCGGTGGCATGCCACCATAGGGC
GAAGCACCGTATGGTGGGTAGTAGCCCATTGGTGAATAAGGCATCATGTCTGCTTGGGGC
GCCGCCGGCATGGACTTACGATGACCCCTACGTGATTGACGCGGATCTTGGTGGCGTGGG
TCTTGATGGCGCGGGTCCTGGTAATCGGGAAAGTAACCGCCGCGTGGATCGCCAGCCGAA
GGAGGACCTTGAGTAAAAGGATTCTGGCCGTTAGGGGCAAAGGGGTTCTGAGCATAGGCC
GAGTGTGCCTCTTGACCGAAGGGCACCAGCTGACCCGGGGGCGATTGTGCGCCGCCCGGG
AAGCCGCCGTAGGGGTAGCGTGGATCCGACATCAAGCTGGGCGCATAGCCGTTGGGAGCA
TGTTGGGGTATGTGGCCCCAGCCAGCACTGGGATGGCCGGGAGGATGGCCAGGGTGGGGC
GGGGCTCCGTATGGGTAGTCGTCGTCCTCGACCTCGAGAGCGTCCTGATGGACGGATTGG
GGCCTTGGCCGCCTCGACCTGCGTGTGCGCTCCAGTTTGCTGCGGCTGCGGCTACGACTT
TGGCTCTCGTGGCGCGAGGGAGGATCTGGGACGGGCGCTGCGTGACGCGAAGAGGCTCGA
TCTCGGTGCGAGGCCTTTGTGCGTGGTCCACGTGGAGGGGCTATAGCAGGTGGGGGAATA
ACGTGGCGTGCAACAGCGTGATGCGAGACAGCGTGCCGCTGCGCCGAGTGGTGCTTGCTG
ACGACTTGTGGACGCGAGGCCGAGTCGGAGGGGTTGATTTCGTCCTCTATGTAGTCCCAC
GAGCCTTCCTCGTCGTCGTCTTCGTCTTCCTCGTCGTCGTCGTCGTCTTCCTCGCCCTCT
TCGTCTTCTTCGTCGTCTTCCTCGTCGGTCGCCTCCGAGGTGGTGTATTCGTCCTCGCTG
GCGGAGACTACCTGGATGCCGGCCGAGTCCTCGTCGGTAAAGTCGTCGTCGTCTTCGAAG
GCGCCCGTGTGGTTATTGACTGTGATTCCCTTCCGGAGTCTGATGGCCACGTTAGTGTCG
CCCTTGACATGATAGCGGCGCTGGGGAGGAGAAATGGACACGCTCGACGGCGCGGTGCTG
TGTGTTGCGCGCGACTTTACAGCGGAGCGCCGCGACGACGCAGCATGGGGCATGGCGCGA
CGTTGGGGGAGATGGGCTATGACTAACGGCATGAGTCTGGTGGTGCTGACGGAACCGCAC
TCGAGCCTCCTTCTGCTAGAGAATGGCCGAGTCCAGGGTTCCGAGGTGCGCGAGCAAGGT
GCGGTGCGGTGTGGGCGAAGGGAGGATTGGAGGTGGAGCACAGGTGCGGGCGCGAGAAGA
TGTTAGGAGAACGCGGGGCAGGGCAGGAGATGGGTTGCTGTCCAAGGTTGCCTAAGCACA
AAAACGGTACGCTATAACCAGTGGCGTATGGGTAAACAACAACAATCTCAAAATCCACGG
CAGACTGTGGTCAGGCGGGACAGTCGGGCGACGTCTTGGGGAGGGCAGGAGAGCAGAAAA
AGCGTCAACCCTGGCTGCCGAAACGGTTTGGTTCTAACTAGGCGGCTGTGTCGTGTCGTG
CTTCGGTCTTGTCTCTAACGTCAAATCGATATAGTAGGAATTCGTGTTTCAAGGCCGGCG
CCCAACCCTCCAGTCCAGACAATAGTGCGCAGAAAACGATTGTGCTGGCTCGGACATAGT
CTGGCTGAAGCAATAGTAGATATGCTTGATGATGACGACAGCGATGTAATGTCTGCGATG
TGATGTGGAAGCCGCTCTACTATACTCCATCTACAGTGCCCGTTGCCATTGCTATTAAAT
TCACCTCATCATCCTGCAGCAGTACTGCCATCGCTGGGAGTCATGCTACCTTTGTCTAGC
CGGCTACGTGGTTCCAACTCAGCGGCCTCACTGACCGCTTAGCAGCCCAAACGATGCGGC
TCATGCAGCCCAACGAGGGCATAGTCGGGTGTCTGACACGTGTAGTCATGAGGAGCGACG
ACTGTTTGCTTATTCGACAACAACGTCACCGTCGACAGAGCATGTCTGTGGAACAAGCTG
CCTCTAACGTGTTTCAGAGCGCTCACGTACCAAGACAGCGTGCTGTATAAACCACGTCCA
GTATACGCCCATCCATCGTTCCAATACAGAACTGGAACAACGAACAAAGCCAACGTATGG
AGCGGGTTCTCGACATCGGCCGGTGCGTGCCGTTCGCCTATCTTAGCTGCATACTGGACC
CACGTCGTTCGAGGAAAGAACGTAAACCTTTTTCGCCTACAACAACACGCGATATGGGTC
GTGGACAGGTAGACAGATCGCCTAGAAGCCTGGAATGCCGGCCTGACTGTTCAGTCGCTG
TGTCTGTGGTACTGCAAACTACAGGAATATTATTGTCTTCACAGCAGTTTAATATCCTCC
TTGCCCTGAAGCTACACACTATTACTTTTTCGCAAAACTGTATCACAAAATACTATGTAT
ACTTCCAGGACTGAATTCGCTCTCGATTCCAACACCAAAAGACCTTAGCGTGTTCCGGGA
GGTATTCGCATAATACCTCTGCTTTGACGATAACGTATCATTGCATAGACATTCGCAGTT
GATGTCGAACAAGCAGTAGGCCCATGTGTGTATCTGTGGTCATCTTACCCATCTCCTTTG
TATCTTCGAGCCACGCGCTATTCAAACGCAACGACAAGATCATGGGAGCAAGGTGCCTAA
CAAGAAACACAAACACGATTCCAGAAGGCACTACGCGCATACAAACCACATGTGAGCTGG
GCGGGAGGAAATCATCTCGGATGAGAAGCCGACAGCAAGGTTCGGCACCAAATGCGTGAT
CGAATTGGTATCTAGTATGCATCCACAAACGCCTGACAATGCAAGATGCTTTTCGCTTAT
GCTTCCTCCTCTTCATCTTCCTCGTCTTCGTCTGCCGTACCATTGGTCAAGCCTTTTCTA
GGCACCTCGAAGACATAAATGCCGTTTTTGACCTTCCCAGACATCCATCGAGCCAGCCTG
GGCTCTTTGCCTACGGCGGCTACGATGCAGAGCCCATCCTTGCCTCTATCTCCCCTCTCT
TGTACCGCAAGGCCGTTGACGATACCTCGTATAAGGATAGCACCGTCCTTGGCGTCGCCA
TTAACCATAGACTCGTCCTCCACCGTCGGTACGCGCCCTACTTTGCCCACTGGCTCAATG
CTTTTCTTGTCCGCTGTAATCTTCCACGCGCGTATCCAGCCGTCCCAGCTTGCTGTAAGA
ATGAGATCGGCAAAAGGAACAGTAGCAAGCGCAGTCACGTATCGCGGAAGCCGGGGACCG
GGCTTTACTGATGTTGCGGCGTCGTCGTTGGCGGACATTTGCTCGGGCGAGAGCGGTGGA
TCACGGCCGTGAGTGAGTGGGTATGTGAAGAGAGGCTTTTTCCGGTTGACAGACCATAGC
GACAGTGCACCATTGTCAGATGCTGTAACGAACAAGCCGGCGTCGAGAAGACCAACGCAG
TCGATGGAGCCCTCAGCATATGCGATGGGCGGGTCATCGTCATTGTCGGACGTTCCACCG
TTGGCCTGTTCATCCTGTTTTTCGTCTCCATCAACATTTTTTCCGAATCGACCTTTGCGC
AACTTGTCCAGGCCCTTTTGTCTAGCCGTACCGCCTCCATGGAACACGAGCTGGTTTTCC
TCGACGACTCTCCACAAGCGAGCGGTGCGATCTCTTGCGCCTACACTGACACAAGTCTCC
TGATTGAGCTCCAGCCCGCCTGCTACACCAATGACAGCGTCCTGATGTCCGACAAGCGTC
TCAATATATGCTGATTCCGGCGCGCTCCAGACAATGACAGCTCGGTCCGCACCGCCAGAG
AAGAGTTGTTCGGTGCCCCTTCGGAAGGACAGAGAGAGGACGGCGTCTCGATGGCGAGTG
AAGAGGTGACGGGGTGTAAGAGTGTCGGCGTCCCAGATGATCAGGCGAGCATGCTTGTCG
CCAGTGGCCAGGTACTTTCCCGAGTCGGAGACAGCAATAGATACGATCTCGCCCGTGTGG
CCCAGGAAGGCGCGGTCGCCTTTTTTGTTCTTGTTCCCTTTCCGCCAGAGGAGCCTCTTT
GGTGTGGTGCGCGGCGTCAAGTTGGACGGTCGGCTGGGGTCAGGCGCATACGACTTTGGG
TCAGCGATTTCCCACTTCTCGACGACAAGATCTTTGCTGATGGTCCAGGCATACGGCAGC
TTGACGGCACATCCTGTTGTAGCTTTTTGCAGCCCCGAGTAGCCGGTGGCATGCGATGCA
TGCTCAAAGTCAAGCTCGGTGGCAATTGACCTGTAGATCTTGCCCTTTCCCTCTGCGACG
TCTTCTTTTAGTCGCTCAGCGATGAGGTCTTTGTCAATCTGCTCGGCGTCGAAGCCCACT
TCCTCCTCGACTTCGTTGCGAATGTTCTCGAGGTAGCGCTCTGCCAACCTGAGACGCTTT
TCCGCCGCAGTCTCGTTCTCATCTTCAGAGGTGGTGGAGCCGCCGTCTGCGTCGTCTTCG
TCGTCGTCGAAGGTGGGTGCGCCGTCGCCGTCGGATTCGTCGCTGCCACTGATGGACTCT
TCTCGCTGGGAGCGACGAGCATGCGCGTCCGTGTTGCGACGTTTGGGGGCGCTGGCTGCG
ACTTCGCCGCGCTTCCGTTTCCGTTGCGAGGCCGGCGTGGTGAAGAAAGACGACGACATG
GTTGTGGTTGCCGTTTGACCTGCGCGGAAGAGATCTGTGTAGTAGGAATTGTCTTGGCTA
GAAACTTTTTGCGGACCCTAACGCCAAGCAAGACCTCCGTCATGCATGGGTTCGCGTCTT
CCGACTGTACCGTGTTCACATGTGAGGATCGCCAACTCGACACGACATGCGCTGCATTCG
GCGCCGCTCGACACGCCAATTTGTCTTCTCGCAGTGATTTCTGCATTGCACTGCATCGCA
TTGCACCGCACGTACAATTGGCAGACCGGTTCGCTAACAGACACAGCGCAAACACCGCTG
CCAACCCTCGGCCACTGTCGCCTCATATGACTTGAATGTGCGTGCATCCACGATAAACTC
TTGACCATTGTGCCGCGCGACTTCCCTGTAGTCGTGCAGGCACAAGCAACAGAGCAAAGG
TCATGATGGCGCAAGAGACGGCACCGCCAGACTCGCCCTTGGATGCGTTTGCGCCTGCGC
CCGACGACATCGAACAACTCGACCAATTCCGCCGTTCGCCCCACCCGTACTTGCATCATA
GAGATCAGCTACGGAGACGGTCGCCAGATCCGGCGCACGACGTTTCTCTGCACTCGCAAT
CGCAATCGCAAACCCCGCCTCGGCCCCTAGACAAGACCATGAGGAAAACGCCGTCACAAT
CACCAAGTGAAAGCGGCACCGAGGCCGACGACGAGGGCTGCAGCCTTGTCAAGGCACTGC
CTGCTCCTCCCTTGCGACCGCACAAGGGCCTCCGTGAGTCCCAGGCATTGGGCACAGAGG
CGTGGGCGAGCCCCCTCCTCACCCCCACACAGATTGACGATGAGGGGAGGAAGCTCTCCG
AGGGCTACTTCGCTCGCAACAACAAGACGAGACGCAAGGGAGACGTATACCATAGCGACG
ACGAAGCGAGGGCGGCCAGGCAGAGATACCTCCAGCGGCGGCGCAACGAGCTGGTCAGGA
GAACGACCGAGACTGCATTGCTTGCGGGCATTGCCGTCCTGGCTGTCCGTGGTTGCGACT
GCTGGACCAAACTGCTGGCATGGCATAGAGGTCAGTCCGCATCCCTTGCCTGCGCCAAAG
TATGCTGACCTGTGTCTAGTAGAGCTGTTGACACACTGTTCTGTCATGGCTGGCGTTTTG
GGGCTATATCCGCTTCGGCTTCTGTACTACTCATGGAGAAATCACTCTCAACTCCGGCTT
GGCCGTCAAATACATCTACCAGCCGCCTTCGATCCGGCCACTATCCTCTACCCCCCAATA
TTGCCCGTCCTGATTGCGATCTCCCTGTTTGCCTCATCGTCAAAGCCCCTTCTACCCAAC
ATGTTGCTTGGACTAGCCGCTTTACCAGCCAGGCTTGTTCCTTTCAGAAGCGCTACCTTG
GGCTACTCTCCTCTGCACTGGCTGATATCCATCATGCCCCTGATCGTTTCAGAGAACACC
GATATACCCTCTCGGCTGTTTGCACAGACACCATACAAGCTCAAGTTACCCCCGCCTAAC
CAAGGTGTAGACCCAGAACTTCTGGTGATGTTATTCCCCTTGCATCAGGCGCTACTACCG
CCCTTGTACTATCTCACCACGACGAGCCTTTTGCCAGCCGAGTTGCATTTGCTTTCCATT
GGGCTCATCAACCTCCTCTTATTCTCGGAAACTCCTCAAGCAACCATACTCACTGTCTTG
CTGTGGCTAGGCGGGCTGGGTGTTTTCTTGCTTTGCGGCAGGATCTTGAAGTGGGGTGTT
GCACTTGCACGCATTCCGCGATGGAGGCTTCGGCGTGCTGGCCAAGTCATCCGAGCTCGA
CAGAATTTCTTGCAGGTCCTGAACCACAGCCTGGGTTCCAGGCGCGGCGGGAGTGGTTCG
GTGAGAAATGCGAGTGATAGTGATGCGGATGAAGAAGATCCTGCATTTGAAAATGCTCTC
CACAAGACTAAGAGTCTGAAAGTCAACATTCTAGATTCTGCGAAACACAGCAGACTTCGC
ATGGACGGCGATGAGCCACGATCCGCGGTTGAAGCGACAAATACGGGCTTTCAGCAATCG
AATGGTGGCGAAAGAGCCAACCATAGCAGCGGACGCAGGCGAAGGAACACCCTTCCAGTT
CTCGTCGCTGAAGACCATACATCAAAGCATCAGTACTCGAGTCGAAAACGATCGAGATCA
ATTGTGCAGTCCTACCTGTCGCTCACACCGACCGAGGCCACCATGAGGAAGTGGTTGTAC
GCAGGATACTTCTATGCGATTGTAGTCGCGCTAATACTTGGACCAATTCGGTATACTATC
GGCGAACATGCTCTCCACCACAACGAACCGTTTGGATGGGCCATCAGCTACCTCTTCGGC
AATGTACCACGCGTGCGATGGGAGGTGTTCCAGTGGAATTTGGACTGGTGGGTCCCACTA
CCGACGAGACTGGATTCTGACGACATGCTCGAATCCGCACAACATCTATCACCTGCGGAG
TATGTGCGTTTCTTAGTGGTAGGCGAAGCAAACACACGTCTCTTGCTGTGCTTGTACTGT
GCCGGAACTATCATTGCCGGCCTTGTTGCAGTCTTCTCACTTTCCGCGGTTGTAGAAGTC
GATACGCGCAGAAAGGTGTTCCATGGCACCATGGTCGCGATGCTTCTTCCGACCATCTTC
ATCGATCCTTGTTTTGTCGCACTAGCCCTTGCGTTGGTGCTTGCGATATTTCTCCTTCTG
GATCTGATTCGTGCCTCGCAACTGCCACCACTGTCGAAACCCATTGCTAGGTTCCTCACG
CCGTACGTAGACGGTCGTGATCTCCGGGGTCCAGTAGTAGTATCACACATCTTTCTCCTC
ATAGGCTGCGCAATACCGCTTTGGCTATCGCTCGCAGGTATAGAACGGGCTGGCGATGAG
CCATGGCAAGGGTGGGATGTCAAGGATAGGGATGTGAGTATGGTGGCAGGGGTGGTTTGT
GTTGGCATGGGCGACGCCGCGGCATCTCTCATCGGCCGTCGCTACGGACGGCGGAAGTGG
CCATGGGCCGGCGGCAAGTCACTCGAGGGCTCCCTAGCATTTGCATTTGCAGTGTCGATA
GGGCTCGTTGTGAGTAGAGTCTGGCTTGACGTTGGGTGGGACAGTGGCCAGGCAGGGCAG
AAGACAACGAGCGAGTGGGTACAAGACGCACTGCTCATGGTCGGCAAGGCAGGTCTATGT
GCGGCGGGGGCGAGCCTCAACGAGGCGGTGCTCACAGGCGGAAACGACAATGTGATAGTG
CCAGTCATACTATGGGCTCTTGTGAGGGGTGTCAGGCTGTAGGCAACGGACTCAGCCGCA
TCAGGCGGGATGCAGGTACGCAATAGATAGCCTGGTATACTAAAACACCATGCACATGGC
CATTTGCGCAGGGGAGCATGACTTGCATCTACAGCCTCGAGACAATTACGTCAGAGTTGG
GCGAGACGAAGTAGTGCTGGTGGAGGTCACGTCGGCGGCCAAATGAGGGGCTATGGGTCA
GCGATATGCCCCATACTCTACGCTCTGCAACTTATCCATGGCAGCCACGGACCATGACAA
GCAAATCCGTCGAACCCGATGAGCGTGTCCAGGAGGCTATTGCAAGGAGATTGAACAGAG
TTTGGTCGACGTTGTCCTAGTTGCAGTAGGATAGTTGTAAGGTAGGTTCTGAGGTTCCAA
GCTAGCGGCGAGCACGCGTTATCGGCACGTGCGGCCATAGACGTCCCGCGCGCCTCAGAC
TACCGCCTACTGACCACTACCTACTATCCCGCTGCATGCTTTCGCTCTCCTAATCTCTTA
ACCCTCTCCGCCGCTCTGCTTTCTTGTATCCAATCTCACGTATTCCTCGCTCATCTGCCC
ATCGCGCCCGCATACTCGTTGCCGCCACCGTCGCGTTCACCACCACGACCATCCCTCAGC
GCTATCGATAGCCCGACCACGACGATAGCTCATGTCCAACGCCCTCACGGCCACGCTATA
CCCACATCTTCGCTGGTAGCTGACGACTGGCTACATAGACACCAGCAGCCTCATCCGGGC
CCCGGCTGCTCAGCCAGCGCCGCCTACCATGGCCTCACCCCCAAACCCGCACGCCCCACG
GCGGTCGGGTGCATCGCCGTCGACGTCGTCACCCGCTGCCACAGGCTCGGAGCAGATTAT
CGGCAAGTTCAAGCGCTTGCATCACATTGGCAAAGGCAGCTTCGCCGAAGTCTATCGTGG
CATCCACATTGTACGTTGCTGCCCTCACTCTCAAGCATGCATCGAGTGCTAACTGCGTCC
TTGTACAGGAGAAACGGCAGTCGGTCGCCATCAAGTCGGTCAACATGAACAAGCTGAACA
AGAAGCTCAAAGACAACCTCGTCTCGGAAATCACCATCTTGCGCAGTCTGCACCACCCAC
ACATCGTGTCGCTCATCGACTGCCACGAGACGCCATCGCGCATGCACATTATCATGGAGT
TTTGTGAACTCGGCGACCTGTCAGCCTTCATCAAGAAGCGCTCCGATCTCGTGAACCACC
CGCAAACCCAGCGCATGATAGAAAAGTACCCCAACCCAGCCGTGGGCGGCCTCCACGAGG
TCGTCGTACGCCACTTTGCCAAGCAGATGGCCAGCGCTCTCGAGTTTCTGCGATCCAAGA
ACTACATCCATCGTGATCTGAAGCCCCAGAATCTGCTTCTCAATCCATCGTCCATATTCT
ACTCTCAGAGTGGAACTCTGGAACGCATGCCTCTGGCCGCCAGCGCAAACTCCTTGATAC
CCGCCACTGGCATTGCCTCGTTGCCCATGCTCAAGATTGCTGATTTCGGCTTCGCTAGGA
TTCTGCCAACTACCTCACTGGCCGAAACCCTCTGCGGCTCTCCCCTCTACATGGCACCAG
AGATTCTGCGATATGAAAAGTACGATGCAAAGGCTGATCTGTGGTCCGTGGGAACCGTTC
TCTTCGAAATGATGTGTGCTCGGCCACCATTTAGGGCCAACAACCACGTAGAATTGCTAC
GCAAAATCGAAGAGCGCAAGGATCAGGTCCGATTCCCAGAAGGTCTCGTCAGCAGCAGGG
CCATGAAGACTCTCATTCGCGCACTCCTGAAGCGTAAGCCAACTGAGCGCATGTCTTATG
AACATTTCTTCTCAGACCCGGTCATCCGTGATGAAATTCCAGACATGGTGGACGAAGACC
TTCCTGGCTCCATGCAAGCTTCTGAGCGTATGCAAACCTCTGTACTAGAACCACCAATCG
AGCCACCTAGGCGACTACAGAAAGCGCCTGTTGAAATGGATCCAAGGGCTGCTGATAATC
CATACTCGCCATTGCCCAGAGACAGGACGATAGCCCCTGGCACAACGCCGCCTTCACGGC
CCAGCTCTAGACCCGTTTCCGGTAACTTCTCTAGCACTCCACCGCAACACCTTTCTGCAC
GAAGGGCCAACAATGCCCCGGCCGATCCTAGCGACGAACGTACGTCGACTCGCGAACACC
GCCGACCCACTCTTACCAACGCGGCAACCGCACCAGGACGTACCGCTACACTGCAGGATC
AGACCGCCGCACCCACTACCATCGGCCATAGGCGCAAATATTCTCGCGATGAGCAAGCAT
CGACACCTACCGGCCTCAAGGAGCACTTTGACCGCGAGCGGATCCCACAGAGAGCGGAAG
CCAATGTACTGAAAGAAGCGGCAGAACGAGCTGCACAAGACAACGCGCTTGACGAGGGAT
TTGTATTTGTAGAGAAGCGCCGTGTGGAAATCGACGCACTCGCAGACGAGATTGCCAATA
GCCCGCAAACACAACGAGATCGTCTCGTTCACCGAGAAGTTCCAATGAAGCGACGTTCGA
CAACACAAGGGTCCCCAACATCGATCACTGGCGCAGTCCCTTCCAAGGCCATCCAGATCC
AACAAAAGCCAACCATTACCCACCAACGCACGGCTTCATACAGTCGGAGACAGTATCGTC
CAAGTTTCGAAACCGCTACTTCTGCCTTGTCCAAGGCTATGAACATGGTCAACATTCGAG
GGCTTGGTCTATCACCACCCGTCATGAAGGGCGTATCTCCCCCACAGGGCTATTCTGCAT
TTCCTGCGTATCCAACTGCGCAAAGCAGTATGTTGCTGGTCGGCGATGGAGGCAAAGTGG
TGGGCAAGGACGAAGACACTAGTACGGTTAAAAGGATTGAAGATCTGGCGCAGCTCAGCC
ACGTTGTTTACGGCTTCGCAGAAGTCAAGTACAGCCAGCTCGTCCCAGTTGCACCAAGCG
ACCCGGCTCTAGGTATCGGCTCCACTGGCGTTGCTCGCAAGCCTAGTAGCGATGTAATTG
ACGACGAGGATGACGACGACGATGATCTGACGCCCGATACTGTTCTTATCATCTCTGAGG
AAGCGTTGGTACTTTTTGTGAAAACGTTGGCGATGCTGAACAAGGCCATGGACTTGACCG
GTAGTTACTGGAACCGAACTCGACGTAACAGCGGTCCTGACGGTGCAAGCCGAACTAATG
CAAAACTTGGCCAAGTAGTCTCTTGGATGCGCGACCGATTCAACGAGTGCTGCGTCAAAT
CTGAGATAGTTGCACGCAAACTCAAGCAGGCACAGCAGCAGTTACCAGCAGACCATCCCA
GTCATCCTCAGAATCAGTCAGCGGCATCTGGTTCTACGACTGCGGTTGGTTCTGCCGAGA
ATATTCTGCTTACAACTGGCGTCACGGCCGAAAAGCTGCTATACGATCGATCCCTAGAAA
TGAGCCGCCAGGCAGCCATTGATGAGCTTACTGGACACAATCTGGCCGACTGTGATATTA
ATTACTGGACTGCTATCACAATGCTTCAAGCTGTCTTGGAAGAAGAGGAAGATTCGCCCA
ACGACAAGGCAGATGCTGAGGAAATCAATGGTCTCGATGGTGAAGACCGACGCTCGATCC
AGAAGCGTAAGTGCCGCTACAATGTCTTCCGAGGGATACACAGCTAACTGCTACAGTTCT
CGAACAGATGAGAAGCCGCCAAAGAGCGCTGAAGAAAAAGCTTGATGTACTCAGGGCTCA
AAAGCGCACCTCCATCACCAGTGCGCCCGCACCACACTCCGTCGGTCGCAGCTCGCCTTC
TCAGGGTGTCGCAAAGTAGTTGCGCAGAGCACAGAGTGCTACACGTTTGCACACAACTTT
ACATTTACTGGCGTCTAGGAACAGGATGGTCTGCACGCCACTCTGGTTTGCTTTTATAGG
TTTGATTTAGCTTTCTTTCTGTCTGGTTGGGGACAATGGCGCCTCATGGAGGGCTTCGGC
GTACTCGCATGCATTCGCATATGATACCAGGAACTTGGGTAGCGATGATGTGCAGTTCCA
TTTCACTGTCGGGCGTTGTTTGAATTATATAGCGGGTCTGGGTTCAGGGCGCACGGCTTT
GGCGGCGTTTCATCGTGTCACAGAATGATGTCTTGGGTCGTCTTGAGGAGCAGTTGTTGC
GTTCATCTTAGACCGGCCCATAAGGCAAACGAACACGTATCGAACCCTAAGCAGTATTAT
CGATAGGAGAAGAATGAATATGGATTAATGTATCAAATCTGTCAAGCAAGTTGGTCATTT
GGTTCAATCCCATTACACTTGCATTCCTTCATGTGCGATTAGGTATCAAAGCTAACCAGT
GGGTGGGTCTGTACAATTCCCCCATTTTGAAAGCAATACAGCAACTGCTTCTCGTGCTCA
GCCATCATGTTGATAGTCCCATCACCCGCGATTTCAAGAGATGGAGACACTGATAATCTT
GATATCCTCCTCCGGCTTCTCCTTGTACACCTTGGTGTTCTCGATCTTGTGAATAACGTC
CATACCTGCAATCGCCCTTCCAAANNNNNNNNNNNNNNNNNNNNNNNNNNNNNNNNNNNN
NNNNNNNNNNNNNNNNNNNNNNNNNNNNNNNNNNNNNNNNNNNNNNNNNNNNNNNNNNNN
NNNNNNNNNNNNNNNNNNNNNNNNNNNNNNNNNNNNNNNNNNNNNNNNNNNNNNNNNNNN
NNNNNNNNNNNNNNNNNNNNNNATTCGCCATGCTCACCGTATAGGGTTTGTCATGTTTCA
AGTTGGAGAACTCGTCTGCAAATTCCTTGCCCCAGATACTCTCCCCGCCTGTACCGTCGC
CAAGTGGGTCACCGGTTTGTATCATGAATTTGCGGATTACGCGGTGGAAGATGACGTTGT
TGTAGTAGTTATTGCGCCCGTGGGTGACGAAATTCTCCACGGCCTTGGGCGCAGCGTCTG
GGAAGAGGCGAATGGTGATGTCACCATAGGTAGTGTGAAGTGTTGCCGTCGTACCCGTCG
CAGCGAGTGTTTTATCATTCTTTTGTTTATTGGCGCCAGCGGCACGAGGTTTCTCGTTCT
GTACGTCACGGGTCGACTTGGTAGCGCTGGCATCGTTGGTGTACATGTAGAAGCGGACCT
TGCCAGAACCTGTAGAGACCAGCATGGCGTCTCTCGCCTCGGCTTCTTGAAGCAGTGGGT
TCTCGCTCGCTGCCATTTCGACCGTGACGACACCCTTTTTCTCTGGTTGACCTTGATAGA
GACACAGCCATAGCGGTCGGATGGATTCTTCTTGGCCGTACAGCTTCACGAGCTTGTTAG
TCAGCGTGTTGATGACTTTGACTCCGTACATGCTGCCATATAGGATGAAATTACTTGTCT
CGTCAAATATGACATTCATGCGACCTCTTGTAGTAGGCTGGTCAAGCTCTCTCTCGATGG
CTATCCGTCGACCAAACTCCATGTCCTCTAGGTGTTGGACAGCGGTGCCGGCCTGTTGCA
TGCTCGTGATGGTTTCAACTGATTCATCGTATGTGCGATAGAGTTTGCCCGTTGCAAAAT
CGAAGACGCGGACCTTTCGATCAGGAAAGGAAAAGGTGGCAAACTGCTTCCCAGAGGGGG
ATATGGTAAGCGACGAGGGCACACATTTTGACTTTTTGAACTCGAACAAGTTGGTGGAGC
TCTTCAGCGACCATACGTTGTCTGGCTTTTCATAATTTCCATTGGGTCTCCAGTACTCGA
CCATACCCCCTTGATCGACGCTTACGACACAGTCGAATTCATTGTTGTATGCCATTATGC
TGACCGACGCCCTGTGCACACTCTTGAGCGTTTGCAGAGGCTCCGGATTCTCCCCCCTGC
CATCGTATATGCGGATCCAACCATTCTCTTCGGAGCTGACGGCGAGTTGAGGAAAGCTTG
CGCCTCGGCCATGCAGCCAGCAAACCGCGCGAGGGGTATACTCGACGGTCAGCATGGCCA
GGAGATCGAAGGTGACGACGTCAAAGATTTTGATCGTCTTGTCGGCGCCTGCAGTGGCAA
AGCTACGGCCGTCGGCGCTCACGTTGACAGACTTGATTTCGCCATTGTGCGCCCTGAACT
CCTTGACAAACTCTATACCGCCAAAGTCCTTCTTCCAAAACTTGACCACGCCGTCGACGG
AGCTCGTTATGAGGAAGTCGGTGTGGGGCGTCAAAGTGGTAAAGCACAGTTGCTCGCGAT
GCATGAGTGATTTGGAGTAACGGGTTGCGCCGGGCAGTGCAGCGACATAGAGCTTTTCGT
ACGGCAGCTTGCGCTTTTTCCTCTTGGGCGCCGAGGAGGGGAGAGCCGGACCGAAGTCAT
CGTCGTCGGAGGAAGTATCGTCTACAGTGGGTGTGAGAAAGTTGGCGCGCGTGAGAGGTG
CGGAATGGCAATACCGTCTTGAACTTGGGCCGCAGCTTCTCTTGCAGAGACGGCGCCGTC
AGCCTCCATTTCGGCACGCGAGCGCTTTGCCTTGCTCGGCGACGGGGGCCCGTTGGCTTG
CATCATGAAAAAGGTGCAGTGTGTTTGTCGTGGACGGATCGGTTGTCATAGGCAGGCTCG
ATGATGCAGGGTCGGAGCTTCCAACGACGCGCCGCGCTCTCTCACTTTCTCGGACCGTCT
CCCGCATTCCGCAACAACACCAGCGATAGCACCAATACCATCGCCATCACCACCGACACT
TCGCCCTCCCACCTTTCACCCGGACCAAGGCTGGAACTCGCCATCACTGACCGCACATAG
CTTTACACCTCCACCTTGATCCCGCACCAAACCCGGCCGCCTTGCCATTACCGCCTCCCG
CACCTGCTGCACCATTACAACTACATTCACAACCACACTCACATCCACCGCACAACCTCA
CCATGAGCGGAAGCGGCGACCAAGAGCGGGAACACGCCCTCGAAGCTTACAAGTCCAAGC
TACTTGAGTCGAGAGAATGGGAGGCCAAGCTCAAGGCGCTGCGACTGGACATCAAGGGCC
TCCAGCACGACTTTGACGTATCAGAAGACAACATCAAGGCGCTGCAGAGCGTCGGCCAGA
TAATAGGAGAGGTGCTGAAGCAGCTAGACGAGGAGCGATGTACGTGGGCATTTGCATCAC
CGAGAGAGACGCCACACTAACCTCCCCGCAGTCATTGTCAAGGCATCGTCAGGGCCCCGT
TACGTCGTCGGATGCCGGTCAAAGGTCGACAAGGCCAAGCTCAAGCAAGGCACCCGCGTG
GCTCTGGATATGACGACTCTTACCATAATGCGCATGCTCCCCCGCGAAGTCGATCCGCTC
GTCTACAACATGTCGCTCGAAGACCCGGGTCAGGTTAGCTTTGGCGGTATCGGTGGTCTC
AATGAGCAGATTAGAGAGCTACGTGAGGTGATTGAGCTGCCGTTGAAGAACCCAGAGCTG
TTCCTGCGAGTAGGCATCAAGCCGCCAAAGGGAGTGCTGCTCTACGGTCCGCCAGGCACT
GGCAAGACACTACTGGCACGTGCTGTGGCGAGCAGTCTCGAGACAAACTTCCTCAAGGTT
GTCAGCTCGGCCATTGTCGACAAATACATTGGAGAGTCGGCGCGTCTGATCCGCGAGATG
TTTGGTTACGCAAAGGAGCACGAGCCCTGCATCATCTTCATGGACGAGATCGATGCGATT
GGTGGACGACGCTTCTCCGAGGGAACTTCAGCAGATCGTGAGATTCAGCGAACTCTCATG
GAGCTGCTAAATCAGCTTGATGGTTTCGACTACCTAGGACAGACCAAGATCATCATGGCA
ACAAACCGACCAGACACGCTCGACCCTGCTCTTCTGCGCGCTGGTCGTCTGGACCGCAAG
CTCGAAATCCCCCTGCCCAACGAAGTAGGACGTCTGGAGATTCTCAAAATCCACTCTGGC
AGCGTAGTGACGGACGGAGAGATTGACTTTGAGAGCATTGTCAAGATGAGCGATGGCATG
AACGGCGCCGATTTACGCAACGTTGTCACAGAAGCGTAAGTATCTTCTTCCCGTGTGACT
ACAGTATGGCTAACCTACCACAGTGGTCTCTTTGCCATCAAGGACTACCGAGACTCGATC
AACCAGGACGACTTCAACAAGGCAGTGCGGAAGATGGCCGAGTCAAAGAAGCTCGAGGGC
AAGCTAGACTACCAGAAGCTGTAGAACCATAGCCTAGACTTGGTTGATAATAATTCAAGA
AAGAGCCATGAGCATCATGTACAATAGCGTCATAGGAAAGAGGCTGACATGGTCACACAT
CTGAAGTTACACTACGAAGTGGTGAATGAATTCACGTCACACTAAACTCACATCTCTGTA
AAAGCCGACCTGCCGCACCGCAGAGGTTGTCGTGGTGCATTTGTTCAGTTACGCTTATGG
TATGTACACTGACGTCATTCTTAGACTTGCCAACGTGAAAAAAGCTTATTGTGTTTGTTG
GGGACAATATGGATTGATGGCGCAGGGAGTAAATGCTTTTCATCTCCATCTATTTGTACA
GCCATAGTTCATAACAATCCACACAACACTCTGCTTCTACTGCAGGTATCTATGTTCCTG
CAGCCACATCTTGACATCCTCCGCATCTCTCTCAAGCCATGCGGCTTTGGCACTGATGGC
GTCGATGCTCTGAGACAGCGCCATATCGAAGCCCTTGGTGCTCTTGCTGCTGAAGAACGC
CTGGATATCTTCAATGTGTTCCCGGTGAGTGAAGCCCGATGTTGTAATGGCAACAACCGA
ACTTAGCATGCTCAAGCTAGGAGGCAGCCTTCTCTCCAGCTCCGACCAGTTGTCCTTGAC
CCACTTCCAAAGCGCGTGACAGCCCTCTGCGTGTGACCTTAAGGCAGCAATGGGCAGGTA
GATGTCTTGGCCCTTGACTTCGTCACTGAGGGCCATGGCGAGCGTGCGCTGGATGAGCTC
TGGCGACTTGGCACGACCGAGCGCGCGAAGAGCCGAGTTGCGTTCGTCACTTGTGGCAGC
GTTTCGTGTCTCGTTGACAATGACGTCGTACTGAGCAAGGTTAGTTCAGATTTCACATAT
CGCAGTTCAACGACTTACTTCTTCTTGCCCACCATTCGCCAACACAATAGCATATACGCT
GCCGCGGATGTTGGGGTGGATGGCAGACTTGTCGCCTGCTTTGAACTTCTCAAACATGTC
GAATGATGCCTTGGTAATCTTCTCGTCTCCGGCGATACCGGCAGCACCGAACATGAGACC
CTTGAATTGTTGCTCGATATGGCCGTCTTTTTCATCAAACGTCCATCCCAGCTCATGTGC
CTTCTCGGCACTGAGCTCTAACTGGAACTTCTTCAGAGCATCCCTGATCTTCTGGTCCTC
GAACATCCATGCGCCCCGGAGGGAACCAATGCGACCAGTAATCTCCCCCCAAACGACGAA
CTCTGCCTCATGTTTGAAGCTGTCCAGGAGCGAGAGAATGCCAGACGTCTTTTGATAGCC
AGACGCGGCCAGCGAGCCAGCATCAGCAATCATACCAGCTCTGTCCTCAACAGTCAAGAG
GCCCTCCTTGGCCGAGACTCCAAGTTTCCTCAATCTCTCTGGCGTGTATGAGGTCCGGTA
AAGACCAGAGTGGTCTGCGTTGAGCTTGAAGAAGTCGAGGTCCTTGAGCTTGAAGTCGGC
TTCGCGATCGAAAAGCGTCAAGTCCTCGTCAACCCCTTCTTTAGTCCGCAGCGCGAGAAA
GACTGGATACAGGGTCTGGTCTTCTTCTGGCTTGACGTCGGCTGTACGGAGGAAGCGGTT
TTGCTTGAGGTGGATAGAGTCGGCGCCCTCGGTCACGGTAACGACTGGGAATCCGACCTT
TTTGGTCCAGATATCCATGACCTTGCCAACGTCTTTGCCACTGGCATCAGCCAAGGCAGC
CCACAGGTCGCCGGTCTCCGTGTTGCCATAGGCGTGCTTCTTAAGGTAGCGGCGAATACC
CTCCATGAAGGTGTCCTCTCCGACATATTTGGAAATCATGCGAATGACACTAGAGCCCTT
GGAGTAGGAGATGGCGTCGAAAATCTGATTGATCTCGTCTGCACGCTTCACAGGCACCTC
AATGGGATGACTGCTGCGTAGAGAGTCGAGCGAGAGTGCGCTAGCCAGGTTGTCCGTAAC
ATAACCTTCCCAGACCTTCCAGTCGGGGTAGAAGACATTGCAGGAGTACCACGACATCCA
GGTTGCGAATCCCTCGTTAAGCCACAAGCCGTCCCAGAAGTCCATGGTTACGAGATTGCC
GAACCATTGATGCGCGAGCTCGTGCTGCACCGTCTCGGCAACGCGCTGCTTGGTAGCAGC
ACCACTGACCTTTTCGTCAATAAGCACATCTACAACGCGGTAGGTGACGAGGCCCCAGTT
TTCCATGGCACCTGCACTAAAGTCGGGAATAGCAACCATGTCCATCTTAGGGAGCGGGAA
GGGACTGTCAAAGGTCTTCTCGTAAAACTCCAGCGTCTTTGCGGCCAGCTCGAGCGAGAA
CCGGCCATGCTCAATGTCTCGGTCCTTTGGAGCATAGACTCGTACAGGGACGCGGAAGTT
GTTCGTCTCGATGTAGTTGAGCTCGCCGACGATGAAGCACAGGAGGTATGTTGACATGAG
GGGCGTCGGATTGAAGGTGACGGCCTTGCGCTTTCCGCCCGAGATGGTGCTGTCGACTTG
CTTCTCCGACGCCACGTCCATGTTGCTGAGACAGGTCATCTTGTCATCGGCGATGAGCGT
GACGGTGAACTTGGCCTTGAGGGCCGGCTCGTCGAAGCAGGGGAACGCCCGCCTGGCATC
CGTGGGCTCCATCTGGCTGGTCGCCATGTATGTGGTCGAGCCGTCGGCGGCCTTGAAGGA
CGAGCGGTAGAAGCCGGCCATGTTGTCGTTGAGGACGCCGGAGAAGGTCATGGTAAGCTT
CGCCTTGCTGCCGCCAGGGATGGTCTGGTCGAAGCTGACTTTGGTCGTCTGCGCATCGTC
GTCGGTGGTGACATTGGGCGATTCGGTGATGACTTGCTGGCCAGCCGTGACCTTGGTCGA
GTGGATCTTGAGCTCGTTGGTGTTGAGGGAAATCGAGGTAGTGTCGTCGACGACGTCTAG
ACTGGCGTGGTGTCAGCGGGCGTCTTGTCGTGCAAGATGCGCATGTGCCTACTCGATGGT
GACGGTGCCTTGGTAGGTAAACTTGGCAAAGTCTGGCTCCAGCGTCAAGTCATAGTGAAT
AGGCTTGACATTGACAGGCAGCACCTCACGGCCCTTGGTGATGTCAATGGACGAGTGGCC
CTCGGCGCCAAAGTGCTTGCACATGTTTCGTCGATGGGAACAGTGCCTCACAGTGACAAA
GGCAGGGTGTCGGGAGGATGGAGGGGAGCGGAGAGATGGTGTCGGCGAGGCAGCGGGGTA
ACGAGGGAGGCGAGTGTTTGACGTGAGCGTGTGCAAGAGGTTCCGACGCGGCTTCAGTCG
ACTGGGACTGCAGCAAGGAGCGGTGACGGGTCTTGACACCAGGAGACGGCCATGATGGGT
GAAGCGGTGCATCTAGCTTCTCGTCTGCTGCAGCGCGACGTGCATACAATACCAAGGGAC
CCAGGTAGAAAGAAGCACGGAAAATGCTCAAGCACACTAACTCAATGGCAGCCCCAAAGG
CACTAGCAACCTTTTGTTTCTATCAGCACGCTGCTTTAGAAGCGCACACAGTGAGACGGG
CAGAGTTCTTCTCCAAGGGCCCTCTTGTTGATGTTGATGTTGCGCACCACATATGGCCTA
GTGGAACGTTCCGCTAGCCGGTATATAAACCTTGCCGACTTGCTCAAAGACTTTTCTATT
CAACACGCAAGAAAGTCCTCCCAGCGTCACCCTCTCCGCAGAGACGCTGTGTGTTCTGGC
AATACAGCCAGTTCTTGCTAGAGAAGACCTAGCCCTCGTTTGAGCCCTTTCGCAATTCCT
GCATGAGTGAAAGGGTATAGAAGTAGGGTCACATGACAATGCTGTGCGTGTTGCTGTCGG
CGTTGGACAGAGCAAGTAGCGCAGTCGCAACTCGTACTCTTAGGTGAATGATGTTCCGAC
GTATATCTCAGCATGACGATAGACAGGCGTGTATAAAGACGTTTGTTTCGGAGTTTTGGA
GAAATGTAGGGCTCCGAGTACGAAGGGCTCCTACTACGAAGAAGCTCTTGTTCTCCATGT
CGTACCCTGGCTATACTAGCATACATGACATTCTACATTGAATGCCCAGGATAGTGCTTA
ATTGCTGATGGTCTGCGGTAACCTCCCTCCTACCACGACTTAGACATGTTGGACGTGAGC
AAAAAAATACCATGCTGATGGGTTACAACAAAACGACAAAAACATACAACAGCGGGGATT
CGCTAGTGGTCACCCACCTAACTACTAATCCGCCGGTACACTGCTTGTATATGGCTGAGC
GGACGGGAAGCCTAATTTTCAGTGTCCTATGGTCGTATGTAGAAGAAAGAAGTTAAAATA
TGTATATAAAGGTGATGCCACGCGATACTATCTGCCCCAACCACGAGCTTTAACGTTTCA
ATAAGAGACCAGAATAACCGGACGGATAAAGCATAAGGCTGTGAGTACTTCTAAAGTTTC
AAATTCTAGAAACCCGAAGGTGGAAGGAGCGACCATTCGAAGGTGGAAGGAGCAGCCAAT
CGCAGCTGCCTTATGTTAGCAACCATAATAGGCAGGCGCTAGTGGAAATTGATGATCCGG
CCAGTGTCTCCCGCACCTACTCCCAGCATCACCACCGCCGACAACGACAACCCATTGATC
CAGTCTCCCTCCTGCTCCGAGCCAGCTTCACATGACCATGTTGGCTCGCTCAGCACTGCG
TACGGCACGCTCCGCCGCTGCCACGGCCCGCAATGCCTCCAGCAAACCGGTACGCCTCCC
GCATGGCCCAAGAAACCCCGACAGCTCGCGCGAGCTTCATCGACACCATCTCTCGCCGGG
CTGTAATACAAGGGCTTGTCCCGCCTCAATTGAATAATCTGGCTGACGGAATGGGTGATA
CAGCGCTTTGCCTCGACATCGAGCTCTGCCGACGGCGCCGCCTCGGCATGGAAGAACAAC
GCCCTCCCCGCAGGCGCCACCATCTTCGCCGTTGGTTCGACTGCCTGGTACTGGCATCTC
TACGGACGCCAGGTTGATGCCATGACCCCAGCCGAAGAAGGGTGAGTGCGCCAAAGATGA
TCCGACCGCAAGTCATGTACTGACGCTATGCTTCTACAGTCTCCACCCAACTCAATACCC
GTGGGAGCACGAGAAGTGGTCCAAGACCTTCGACCATGGAGCGTACGTCCTTCCCGTCCT
ACCGCACATGCGCATCCCCTAATCTGTCACAGTCTCCGCCGTGGCTTCCAGGTCTACCGT
GAGGTCTGCGCCTCCTGCCACTCCATCTCCCGTGTGCCTTACCGCGCCGTCGTCGGAAAG
TTCATGACAGTCGATGAGGCCAAGGCGCTCGCCGAGGAGAACGAGTACGACACAGAGCCC
AACGACCAGGGCGAGATTGAGAAGCGCCCCGGAAAGCTCTCCGACTACATGCCTGCCCCC
TACAAGAACGACGAGGCCGCCCGCGCTGCCAACAACGGTGCTCTACCCCCCGATCTATCG
CTCATGGTCAAGGCCCGCCACGGCGGCTGCAACTACATCTTCAGCTTGTTGACTGGTTAC
CCCGAGGAGCCACCTGCCGGTGCCGTTGTCCAAGAAGGCCTCAACTTCAACCCCTACTTC
CCCGGTACCGGAATTGCCATGGCCCGTGTTCTGTACGACGACTTGGTTGAGTACGATGAT
GGCACCAAGGCTTCGACCTCGCAGATGGCCAAGGACGTGGTTGAGTTCCTCAACTGGACC
GCTGAGCCTGAGATGGACGACCGCAAGAAGATGGGCTGGAAGGTTCTCGCTGTCACCAGT
GTTCTGTTCGCGCTCAGTGTTTGGGTCAAGAGGCAAGTCTCCGCACCTCACCATTACAAC
TCGAAACTAACAATCACGACAGGTACAAGTGGGCACCGCTAAAGACACGGAAGATTGTCT
ACCAGCCACCACAAAACAAGAGCATCCTCGACCAACTCCCCAAGCCAAACAACTCTGGCA
AGACGAACCAATAAACATTGGGTGGTTTTGCATTTGCGCGGTTCAGGAGAGCGGGTAGCG
GAAGCGTGTGTTCTATATCGTGTACATTGCCAGGTACTTCCAACAATCAGATTTCTTTGC
CTCGTGACATACAGTCCCGTGCTCTTCATGTCGCTTGTTTTGGACATGCTTGTCTTTCAG
TCCCCGTAGGATAGTTTTCTTGCAAACCCAGTAGCATCCGCTATCCCACCATGTATATCC
ATAGACCGCAGTTCCACTTCCCCGAAATAGTTAGGCTCGCTGACCTGACTGAAGCACAAC
GATTTGAATAGCTTGATACTCCGGGTGTTGTCTTTGTCAATCTTGACCCTCAAGTAGCTT
AGAGACTTCAGCTTGCCCGTGTCATTTGTTCCTTTTGCGTACTCCTCCAGAATAGCCGGT
AACGATGTGGATATGTACCAGATGAATGCCTGCAGGGCTTCTTTCGCAAGTCCCTTGCCT
CGGGCGCTAGGTCGAGCAATCATAATCTCCAACTCGCCGACCATGTCCACCTTCTCTGTC
CCACAGCCTTCCTGTTGCTCTACGTCATCACCTTCCTCACACGGATAGAGGAACAGGTTC
ACGTCCCCTACCATGCGGTCGGGTGCATCTTCCGTTTCGGGAGAGACCTTGACCATAGTG
GAAAGATCCGATGGTGCTGTTGGCGTGTTCGGTGAGGTGCAGATAATAAAGGTCAATTTA
TCTGCATCCTGACGCCACGACGCTTGCATGGCGTACTCCTCCTGGAGCGTCAGTGGCTCG
GATGCGGTAAGCTTCTGCAACTCCTGCGTCCCAGTCAGTCCTGGGAAATATCCCAACAGT
GCGAAGTATGGTGGGCTCTTGGTATACCTCATCTTGCATCCATTCGTGGTATGTGGGGAC
GTGGTGAGAACTGTACGGAACAAGAAGAAGGCGGGGTGTAAGGATAGCTGAAAAAAGTCA
GCATCACAATATGGAGCGGTACTTTTGCGATATATACCCTGGTGTTCGTTAACCTTCATC
GTGGTGGTGGTCGTCGGGTAATTTTTTCGAATTTTCAATATCCTTCTTCAACCTGACGGC
GATGGAACACCATGAAGATATGATCTAGGCGAAAGACTAAGAAATCTGGTGTTCACACCG
AAACCATACGTGCTCAAGTGTTTCGTTTGTCCGGAGTTCAAATATTTTGTGGTAAATATT
ATGTGTCGTAGTTGGAGGATACCAATTGTGCTGATTTACGCCGCAGTCAAGATCATTTGC
CCGGACACCAACGATGGGACCGGGTTCAGGCGATAACCTGCACAAATTCATACAGTCCAA
CAATCACTACCTAGTTCATTCTTGTTTGGTTCTAGTGCGGAACATGCATAGTTCCTTACT
TGAAATGTCTCGTGGAAGTGCATTTTTGCGCGAGACATCCAGCGGGAAAGCATTGGGCAA
TGCTTGGATGCGACACGCGCCTCGTCATGTCTTACTCTCTCATAGACCCGACGTCACATC
CTACCAACAACAACCGTACGCGGTCGTATGAGTGGATCCGCTGCAGATACTGCAAATACG
AAGCTCTATGCTTCCATGCTGTTAAGACAGATCGACTGGAATGCGCTCAAAGAAAGAAAC
GCGTCCGACGTCAACAACACTAATCTGCACCACACACAGCGTCTCTGAGGATTCCTCAAA
CGTCAAGAAATGGATCCAACCCGCGTTCTGGTGACAGGCGGCTGTGGATTCCTAGGTACT
GCCATCGTCTCCGCACTCTTACGCAGCAAGAGATACTCCATCACGGTCATAGACGTCAAT
CCGCCCTCGCTTGGCAGCGACACCTTCACCAATAGCGTACGCTATGTCCGCTGCAACATC
ATGGACTCATCTTCTCTGTCCAGTGTTTTTTCCGAAGCTCGACCTGCTGTCGTCATTCAC
ACAGTGGGTGTCTTCCCTCTAGGCACGAAGCGATACTCCATGCGGGGCAAAGACGCCATC
TTCAAGATCAACGTCGAGGGAACAAGGAATGTTGTTGAAGCAAGCAGGGAGTGTGGTGCA
AAGGCTTTTGTGTACACGAGTAGTGTGACTGTTGTTCTGGATGAATTGGATCGCGATTTC
AGGAACGTAGATGAACGTTGGCCCACAGGTGGTGTGCACACGAGCTACGGACAGAGCAAG
GTAACTGATTTCCTCTTTTGTTGTGTTTCCCTTGACTGTTCCTTGGAAAGCGCCTGTTCT
CTCTTGAATCACCTTGTTTCATGCCAGTTTTCACACCAGAAGTTCTCAACTATTCATTTC
GCTCACATGAAGTACTGCCTCCTAGCCACCGTAACATCTCTCATTCAAAATCATCTACCC
AAACTTTGGAAAGGAATGGAAAAGAAGAAGCAGAAACTCACTCGTAGTAGGCACTCGCAG
AATCCATTGTTCTTTCCGCAAATACGCACGACTTCGCGACTTGTGCTCTGCGTTCGGCCC
CCATCTTTGGCCGCAATGACACCGTGTGCATCCCCACAATACACTCGTGTATCTCAGCGT
ACCAAACGCCCTTCATCCTAGGCACAGGAACCAACCTGCAAGATTTTGTTTATATAGAAA
ACGTAGCAGACGCACATGTCCTCGCCGTCGGCAATCTGCTAAATTCGCAAACTGCTGCTG
GTGAAGCCATGTTCATTACCAATGGCGAGCCTGTCACAGCGAGGGCCTTGTGTCTAGCAG
TATGGAAGGAATTCGGTCATGTTCCAAGGTTCCACGTTAGAGTTCCGGAAGGGTTGACGT
GGTGTTTGGGTTACTGTGCTGAATGGGTTAGTTGGATGACGGGGACAGAAGGAGTGCTTA
GTCGGGGTATTGTGAGTGACGGATGTCGCGATCGCTATGTCAGTATTTCAAAAGCAAGAT
TGTTGTTGGGTTACAAACCTCGAGTCGGCTTGGAAGAGGGTTTGAGAATCAGCTGTGAGG
TAAGTTGAAGCAAAAACTGCGTAGGTCGAGCGGATGTGAAGAGCAAGGAATGCTAACTTG
GTCTAGCATTACAAGGCGAAGTTGGGAGGAAGGAGGAAGAATTAATCCAAGACACACCGG
GCCATAGTGAGCGTGGTTGTGTCATATGAAATCGACCGTCTGAACCTTTCTCTCTCCGAT
AAGGGATGAGTGATGCAAGAGCTGTTGCATTCACGATTGTTGTAAAAAGAACGTGTTGAG
ATGAATCATCGTATGCCATTGTTCGTCATAGGTTGTATGGTTCGGGAAATCATTTCCCAG
CAAGTTCATTCGAGTTACTATCATACTCGTCTCTACTCATTCAACTACCTAATTCACGAC
CTCTTCGGTCTCATCGATGATCTCCTCTACAATCTCCTCAATCTCTTCCTGGTGCCCATC
ATCCGCCTGACCAGGCGTCTCTCCCTTGAGGGTTGCCAGCTCGAGGTCGGCTCCTTCGTC
GCGCAACCTCTCAGTGACCTCCTCGCGCCATCTGCGCCACTCATCTAGCATCTCGCGACG
AGCTTCCACCACAGCCTTGTTGGCGGAGCTCTTCTTGGCGACGTCTTGCTCATCAAAGAC
CTTGGAGTAGTTGCGCAGGTTCTTGCGAATTTCGGCCTGCTCCTCCTTAGAGAGAAGGGT
CGGGGGGCGTGGGCGCCAGAGGAGCTGCTTGAAGCCTTCGATGGCTTCTTCGCGGAGGAG
TGTACCCTTGAAGTCATAGAGGTGATAACCGTTCTCCATCTAGTGGGTGTTAGCAGAAGC
AAAAGGACGTGACGGTAAAGATACATACGCGATGACGGAAAGCACTGGCAACGGTGGCGA
CGTAGCGGCCGGTAGGGTCCCACTCAATGTCGGTTACACCGTAGTGCTCGGCTGTATCCA
TGAGCTGCAGGTTGGCGTTAACTTCCTTGTCACCCTTCTCAGACTCCTCCTTGGGCCTGT
CGAAGCTCATGTCCCAGAACTCGAGTTCAAAAGACTGCTGAGACTGGAGAGCGGCGACAA
CAACGAATCGTCCCTTGGGTGACCAGTAGATGGCGTTGCTGTTCTTCTTGTCAATGGTTC
GGATGTGACGGAAGTTGCCAGGTGCGCCGCCCTTGAGCTTCTCGGGGGCGAAGAAAGAGA
CGGCAGTCTTGGGACCCACAGCAGCGCCCTGAATGACTTCGCCAGTGGTGATGAGCACGA
AGCGGTTGCCCTTGGGTTCCCAGGCAAAGTTGATAACAGTGTCCTTGATCGAATCGACGA
CTTCAACAGGCACACCCTTTTCGCGGACACGGAAGATCTCCAGGTTGGTGGCGAGGGACT
TCTTGGACTTGGAGTGGCGGTCGACCTTGACACAGACGTAGGCAGCTTCGGATTGCCAGT
GCAGCTTCGCATCAGAGACGTTGAACAGATTTCGCGTGCGCACAATCTCTTTTGAGGGAA
CGGACATGAGACCGACCTTGGCGGGATTGCTACCGAGCTCGGGTGTCCAGTAGCAGAAGA
GCTGCTCGTATGTCTTGATACCTTCTCTCCGGGGTGTTGCTGGAGCCCATTCAAAGTCCA
TGACGCCCTCGATCTTGACCGAGGTCTTGTCGAGAAGGTTCATGCGCGGCAGCTCGTAGA
TGGAGATGGATTGGCCCTGGGTCATACGTGCGACATACTTGTCGTCGGAAGACCACTTGA
ATGTCGGCCACTGCAGCTTCTTCTTGACGGGGTTACCATCGGCGTCGGTGCCACCGGGTA
CATCGATGGTCGCAAAGGAGCGCAGGGGCTTGCCTGTGGCGATGTCCCAGATAATGTAGT
TCTTGCCGTCCTCCTCGAGCGAGAGCGATGGGACCGGGTGGTTCTCGTCGACCTGGAGTG
GGCGGTGGGACCAGGTGGTGAGGTACTTTTCGCTGGGCGAGAAGTCGACGAGATTGACGC
CGGGATGGGCGAATCGCTTCTGCCTGCTCCATGCCTTGCCACCCCACAGCTGGACACCTT
GGGCGTGCATGGAGGTGAGGTAGGTTCCCTGGGGCGACCACTGGATGAAGGACTCGGTCC
AGTTCTCGCGGTCGACAACCTGCTCGGGCTGGTCTTCCTTTTCGTTCCAGAACACGCCAA
CCTTCTCCTGGCGGTACATGGCCATCTGATCGCGGCTGTCGGCGTCGCCTAGCCACCACC
TCAGGTGCTCCTTCTGCTCAAATGGCGGGATCTCGGGTGCGTGGTATTCCTCGTCGATGC
GGCCCTCCTTGCCGTAGCGGTCGATGTCGGTGAGCTTGTTGACAGCCATGGTGTGTTTCT
TGTCGAGCGCAGTTCCGTTCAGCTGCTTGACGGCCGCGACCGCCTCTGCGGGTGCGCTGT
ATTCGACAAAGGCATATCTGTGATGCCGTCAGCCTAGGTCCAGTCTGCCATTGCCCGCGG
CGCCAGATGCAACATACCCTTCCGTCTTGCCTGCCTCGCCGACGGGCATGTGCACGCCGT
CGTCCTTGACCTTGCCCACGCTGTTCAGCTTCCTCAGCACAAACTTGACGAGCTTGGCCT
TGCTGTCCTCGGGGACTATGGGCAATCCATCGATCACGACAAAGGCATCGAGCCCCTCGT
CGAGCCGCACCTGGAACTGGTCTTCGATGTCGGTAAAGTCGATTTGGCTCTCGTCGAATT
CGTCGTCGCCGTCCATGGGCAGGTTCGAGTATGCGGACGCCATGATTGCGGTAGTGAGTG
CGTTCGCAGTTGTGGCGGCGGGGTGCGTGCGGTTATAACTTTCAAAGTAATTTTGGTTTC
GCGCACAGACACGGTAGTGGTAGTGGGGTCGTTAAGGACCGCTATTCCGGCTCACAGCCT
TTGCATCTCACAACGTCGTGACTCTCATGCTCTGCCATTACTCATTACACTATACACACA
GCACGCCAAAAAATATGACTCCAAGGTCGCTGAGTCAACTCTGACTCTCAGAAGAACAAG
CCAATCGCCGTTCACTGCGAACATGGTACAATGCATCAAAGGCCACACATACACGCATTC
CCAACAGCACTGCGCCTCCATCCAACCTGGACTAGATTGCACTCATCTCCTCGTCGCGTC
GATGGCAACGTCTTCAACCCGTTGACGCCCATCGCACAAGTCCACACGCCGCCCAGGGAA
GGTATACGCTAGAAGAACAGAAAACAAATAAGCATCAGCTAGCCCTACGAGCCGCGCTTA
CCTTCACCCAAATCCATGTTCGGGGTTTTGACCAACCTTCCGCTTGCCGAGACTCGCTTT
TGCAGTCGTGCGTCCCGTTCACGCGCCCGTTCTGATGGAGAGCTGCCGTTGCCTGCCATG
ATAGGCGGCAAGGACGGCAGTTTTTCTACGTTGGGTGGGGGCTGACTTCCCACCATAGGT
GCTGGACGTTTGCCCGCACGTTGCTCTGTCTTGAAGTCAAGATAGCTTCGTGCCGAGTGC
CCAAGCGGGATGGGTGCAGGCAGCATCGGTAATTCTGCGCCGTTTTGCAACAGTAGCTCA
GCGACGGGGAAGGCTTTGCGGGTAGGCTGTGCTGTGCCTGGGCGAGTGGCTGAGCCTGGA
GAGCTTGCAGGTGATGCTGTCGCTGAAGGCGATGCTGGGTCGGCGGCTGCAAGCGCGAGA
AATACTGCGTGTGTGCCTCGTGACCGATCGCGCGCATTGGCATTCGCTCGGAGTGCCAGC
GCGTAGAGTACGTTCTGGATGTCGTTTTTCTTAACCGACGCTAACAGCGTCTCCTCTGGA
TTTGCATAGTGTGACATGTTTGGTGTTATGGGTGCCACGAATGCCCGATCAGCATACTTT
GACGTGATGAAGTGCAGCCTTTGCTCTCTTGTCGACATTGGCCCTGGCTTCAGCCCTGGG
TCTAGCCTTGCTTCCCAGATAGCATTGCTGATGCGGTTGCCGACCTTGAGCAGTATCTCG
ATGATATCGGGAGTAAAGGACGTAACGTCCAACGTTAAAGAGCGGACCTTTGTGATGTGC
GTGCCTAGTGACCGATGGATACCACTGCACTCAATACAGATGATGATGCCGAGATTGATG
GAAACCCAATCAACTTTGATCTCAGTACCGCAATCCGCGCACATCTTGTTGCCAGCATCC
GCATCTCGTACTTGCTTGAGCAGCTTGCCTTCGTCGCCAAACGTCTCTTCTCGTCGGTAA
CCGCCAGGCCGATCGCCCACTGTAGCATGTCGCGCGGGTGCCTTGGAGCCGTATGTGTTG
CGATGGCTTGACATTGATGGACTCTTGCCGGTAAGCACTGACGCGATGTCGCGATGTGTT
TGTCCAGGCAGCGAGTCGGTTGATGGCCGGTCGGGCTTTCCTGCTGCCTCAACGGCTGTC
TGCAAAGCATTGTTGACTGCACTGATCCATGACTTCATGTCTTCTTCGTTGGTTGCCTGA
TACACTCGAGTGTATTGTGGGGTGATGACTTCGAAACAAAACCGACGGTCCGCGTTACGC
GCTTCCCTTACCGAAGCCATGCGAAGGTCGATTGGCTCCATATGGAGCTCCAGACTTTGC
TTCCAGTTGGTATACTCTGAGAGTCTGCCCTGATCAAGCACGATCCAGAATCTGGACATT
GTCAGCATCGTTCATTCAGTTTCGACAAAATGTACTCACTTGTGCCAGGCTTGCTTGTTC
AAGCCCTTGGGATCCACATGGCTTCCAGGCCTGCTCAGTGCCCACAAAAGACCTTCTTTG
CGATGTGCGCCTGAACCAGCTTCGGCCATTGCAGCAGGATCCTTTTCTTCAAGGTCTCTG
ATTCCTTTGAACTTGTCCGGCTGTGACGCCACCATGGCTAGAGTCGCTTTGGTAGCCTCA
GGGCTTTGTGGTAATGCTATTGAGGAGGGAATGCTTGTAGATGAGATAGTCTGAGGAGGC
ATGACTGTACTCTGGAACATGGGCACAAGGCTACCCTTGCGGCCAGGAGGCGGCTCTGGG
TCGGATCTTGACATTGTCCGGGGTACGCTACTCGATGATGCCGCGGGAGAAGTGAGCGAA
GGCGCAGGCACATCGTCGAAAGTCTTCTTGATCGTCTCGAGTGCTCGCCTCTTCTCCTCT
CTTTCGGTCCTCTGAATCTGAAACTCCTTGTCTGCTTCTTTCACCTCGCAACTCAGGGCC
TCTAGATGTGGCAACATGGTCTCGATCTTCTTTGCAGTCTCTAGGTAGCGCTTGGCCTGG
GCATCGGCATATCGCGTGAGATGGGAGAGGACTTCTTGATCTTTCCGGCCCCCGTGCAGA
TCCTGCATAAAGGACGAGTAGTCGAAGCGCTTCAGTTCGAAGTTCCGCCTCTTTGCTTGG
TATTTGGAATCGGTCTCTGCGCGTTTCTTCTCTTTCAGTGAGTCCTGTCGTTGCCCAAGG
TATCTTCCCAGATACTGGTAGTAGTCCTTGCTCTCCTCCTCAAAGTCTTTCCGCTTTGTC
TCGGCCTGCTTGATGTCGATGTTGTAAAGCTTGTATATGGGATCAATAATGAGTTTTTGA
ATGTTGGTGGTGTTTGACTTTTCGTATCCCAGGATCTCCTTGGCAATCTTGTCGAAGTAG
TGATCAATAGCCGGCTGCACTGCGTTTGCATTGGACGACGAGGCTTCTCTGAGTGCGTCC
ATGAGGTCGGCCATGGCATTGTTGCATGCCACTTGAGCTTCCATGGCTGACTCGGCGCGT
TTGAGAACCTTCTTCCATCTTGTGCGCATGTTGCCCGTCTTCTGTTCGAGCGACTTCATC
GTGGCGCGGAATAGCGGCCCATCGTCGGTCTGACTGAGATCCTCGCCCGGACGCGACACG
TCGAGCTTCACCGGCGCACTCCCGCTTGACAGAGTGGTCGTCTGGCTTGGTATGAGGCCC
AGGCTATGCTCGGGAATGGGCTCACAGATTGGCGATCTCGGGGGTATGTTGTCCCACTCG
CGGTCTTCGCCCGCGGAGTCGCTCACTCGTGACTCTATCGATTGTGCCGAGGGCACGCGC
AGTCGGGGAGGGACGCCAAGTTCAAGGCGCGGTGAAGGCGACTTTGGGCTCTGCAGCTGG
CGCGCCGTGTCTGGAGTGGTCAGCGGGCATGTTGGGGATGGAACGGGGGTGAGGATACGG
ACTCTGGACCCAGAATGTAAAGCTCGCCAGCGTCTCGAGCCGGTGTGCGCGCTGGTCATA
CTCGACAAACTAGAGGATATCAGCAGGCGCGGCTACAGAGAGGGGATGGTATACACACAC
TGCAGCTTGTGCGCCAGCCCCCACCACGCGACTCTGGGGTGCGGGGCGGCGTCCATTTCC
ACGACCACTGGAACTGAACCGACGAATGGCCGCCGGTGGAGTAGTCGCCGACCAGCTCGA
CCTGAGGGTTCTTGTGGAGGTTGGGGTTGGCGTGGAACTCGCGCGTGACGAGGTTGTCCA
GGTCCTTTGAGCTCGGGGCGAAGATAAAGGTCAAGCCATTGATGTTGGTGTCGACCAGGC
CGGTGGGGGCGACGTGGGAGGCGGTGCTGGCGCTGTAGCTGGTGGGAACTGCGAGGTGCT
GGCGCAGGATGAAGGTGAAGTTGAAGGTCAGTTCCTCGTCGTTGGGCAGGCGCAGGAGGA
AGGCTGGGGGGCCGTCCTGGTGGTGGGCTGGCTCGGGGTCCTGGATGTACTCGACGACGC
TGTCGTCGCCAAAGTCGCGCCTGGCAGCATAGCGGGTGGCGGGGAAGGCATTGGGCGAGA
TGTTGAGAAGCGTGCGGTTGCGGGCATTGGTGATGTTGAGCGAGGCCACCGAGACTGGGG
GGTCGTGTTAGCAGAGCGCGGCCGAGGCAATGGTCGAGGGGGACAAGGGACAGGCGCAAG
TCGAAGCTTACATCGAGTCTGGTCGCGCAGATAGAGGTCGCCTGCATCGCTGGACTTGCT
GTGAACTGCACCCATGCCCGCTAGCAGCAGCCCGTCGAGGACGAGGTCTCGGGCGACGAC
GAGGAGAGGGGCCGACGGGTCGTGTGCAGCGAGGGCGGGTTCTGCATGGATGACGGGCGC
GGGCAGACGAGACTACGGGTATACGATATGGGGTGGATATGGGGTAGATATGTCGGGTAG
GATACAACGTTACAGAAGCGTAGTGCAGTAGACAAAGCAGCCCATGCCGCCTAGGTAAAC
GTTCCCGTCCCTGCATTTGGGCCCCGCTTCTTTAGTGCATTCCGTCCCCATTGCAAAAGC
CGCATGTACCACCGCCGCCTCAAAACTTGTCCACAGTACATCCAACATGCCGTTGCGCAT
CCCCACGCTGCGCCATGCTCTGCGCCAGCCCCTCGTCAACCCCCGCGCTACCCAACGCCG
CTTTGCCCGCGTCCAGGATGTGCGCTTTCTCGTCACACACGACTCCCAGGAGCGCATCCT
CGCCAAGTACAAGGAGAAGCTCGAGCACAAGGCGCGCGAAAAGGGCCTCAAGGACCTCGA
CGAGCTCAAGGAGCAGTACAAGGACAAGATCGAGGAGCTGAGGAAGCAGGCCATTGTGCC
CGGCGCAACCGGTCCATTGACGCCGCCACCAGAAACAACCACAACCACAGCTACAACCCC
ACAATCCCAACACCAACAGCAACCAAAGAGCCCTTGGCCGTCGCCTCCTCCGCCGCCCTC
TGCTTCAGGCTCTCCCTCCGCGCCCCCGCCAGGCGTCAAGACGCTCAATTCCTTCCTCGA
CCTCGACAAAGTCAAGACTCTCCCCGAGAAAGAAGTCCAGGCCCTGTGGCGCCTACGGCA
CGCTGCCAATCCACAGAGCGTCCATTTCGCTGTTCCGGCCACGACCTTTGCCCAACTCCT
CCGCAGCGCAAAGCAACACCCCTCCTTCGTGCTCCCCGTCCCCCGCGAGATACCCGCCGA
TGCCTCGTCCGCGTCACCGGAACAGCCCCAGACGCAGCAGGCTGCCGAGCTACACTATCT
ACAGTTCTCCCACCCGCACCTTGACACCACCACGCTGATGTTCACAACGCTGGCAGAATT
CAAGCTGAGAGGCGAGTTCGCGAGTCCGCACACCACCATCACATTCCACCAGGAGCTCGC
CGAGAGCCACAACCTGGTTCTGGGCCAGGGCCTGGTCATCGAGAACAGAGGCGTGAGCGT
TGACGAGGCCAGATGGCTCGTCATGTGCATGCAGAAGTTCTACGTGCAGACGGAAGAGGG
CAAGGGACGCAGCGAACTGCTCAACATGTTCACTCGTGGAGACAGCGCATTTCAGGTAGA
GCGACTGATTGATGAGGCCGAGAAGATATTGTAATTCTACATGCCGCCCATCTACCCTCG
GAGCGGGAGCACATGCTGCACTAGACACGTCTGCCTGCAGAGTGGACATTCGGGCTTTTC
CCGCGCCCAGTCCCCTATACACGTCCAACAGAAGACATGCCCACACGTCGTCACACTCGG
ATCCTTCATCTCTTCCAGGCAAAGCGTGCATTTCCGATTGCCACCACCAATCCATCCCAT
TGTCTCCTCGTTCTCCAGCTCATATCTTGCTTTTTCCAACGCAGGTGTGTGTGTCCACTT
TTGTACGTCCGATGGCGCCGCTGTAGGGAGGGCAGATGCCGCGTCGAACAGCAACGCGTT
GTTGGCGCTGTAGGCATTGGGGTCCAGGGAGACTTCCGCACCGCCACCTACAATGGCTGA
CGTGCCTTGCGGATGGCCACCACCCACCGCCGCCGTCGACGATGTGACAGTATTGTGTAA
ATGTAGATATGCCTGTACCGCCATTTGTAACACTAGTAGCACACCCAGGACTTCGTAGCC
AGCGCGGTTATCGCCCTCGGGCACCTGTCGCGTGAAGATGTATCTTAGGCCCCATATGCG
CTTCGAGAGGTGGTAGTAACTCCCGGAAAAGTAGAATGTCGCCAGAGAGAGGGCGTAGAC
GGGCGACGGCGACGTGATGGTATCGAGGTTTTCGAGTATGTAGTTCTGCAGGCGCATACC
AAGAGGCCGTCCTATCCGTGCTTTGCTCCCATTCTCCTGTGCCTCTTGCTGTGCTCGTGC
TTGCTGTCGCGCGTACCATCGCAGATTCGCCTCGAGTTTTGCGCGCACTCTTCGTCTAAA
GGCTGGCAATGCTCTTCCAAGCAGATATGGCCCCAATATGCAGCTTAGTATGTATCCCGC
TCTCCGTCCCAGAGCCGGCAGTCGTCCGCTTTCGCTCTCCACCTGAACAATATCTGTGTA
TTCTTCGCCTAGTGTCCGGTTTCCTATCAGTGTGGTGAGACCGAGATAGAGTAGCTCTCC
GAGGACTCGCGTCTCGGATGCGTACGTGTGCGCGATGCGCGCGCCATAGAGCTTGCGCAA
GAGTGTCGATAGCTGGTCCAGCAGCACACCAGAGAAGTAGGCGTCTTTCTGGTGTGACCG
GATGATGTCAGGGGAAGCGGCGAAGGGGTAGGCGTAGCGTGTTGGAGAGGCCATGTTCAT
GTCTATGTTGTTGCAGCGTGCTGAAGAGGCCGTGTTCATGTGTCACTTCACTACCGGTAG
TTCAGAATGCCTCGGTTCCGCGCAAAGCGATGCGCGCCCCCTTGCTCGTCCTGCAAAAGC
ATCTACACCCTGACGACACGAAACCGCATCTGACTCGAACTGTGCCAACGTGTCATTTCT
GCCTTCTCATAACTTCTATCCATATATACTCTTGACGCCTTGCGACGCGTTTGCAGCGCG
ATATCGCATCCTTCATACATACTCTCCATCCCAATATAGCAATGACGCTTATTCCTGCCT
GTCATCATGGTTAAAAAGTACCACGCTGTGACTCGAGGCAAAAGGCCTGGCTTGTACAAC
TCCTTTGAAGAGGCACAGCAGCAAGTCATCGGCTTTCCAGGCTCCAAGGTCAAGACGTTC
CCTAACCTGAAGTTCGCCGTAGAGCATATGCTCGACGTCGGCCGTGTACCAGATGACGAC
ATACGAGTATTCAATCGCGCCTTTATAAAGCAGGGCAGCTTCATACCGCAGCCGTCTAAT
TCGTTTAAGCAATAATTTGGCCTATTTGCAAGCTCCCAAGGGCTCAACCGGAAAAGAAAG
AATGAAGCCTGTGTCGATGCGATTCGCGACGAGATTATATATCATTACCTTCCCGAAGGC
CTCCATTATCGGCAAGTGAACCATCCCAGGGGCCAAATTCGCCTGGATGATGGCCAAAAG
TTACTCATATACCAAAGAGTGTGTGAACAGACAGGGAAGAGGGCACACAGCCTCATCCAA
GAGTGTATAGACGAACTAAAAGATCCACCGTACGTCAACATTCTAGATTTCGTTGATGTG
TTCCGTACGGGAGAAACAATCAGAACCTTCTCGGATCCACTCATCTTCCGCGACTACACA
AGGGAAAACCCAATTTATCTAAAATACGCAAAGAAGAGCGAATTCTTATGCCCTTTTCTG
CAGGATTTGCAGGAATTGCGACGACTACCGTCTAAACCACGCCGAGACCGTCAGGTCAAT
GGTTCGCGGCAAGAATCTAGGGCGCGGAAAGATTCAGCTTTGCTTCTATCACCTCGTCCT
GGGAACAAGTTCGTCAAACCAGAAATGTCCAACGACTCACACATGGTTCCTCCCGTCGGC
AATTACCAATCCAGTCTTGATCACCCTCCATTGAGCCCACCACTATCGGAGTCTGGCTCA
GAAAAACCCTCTACCAACGTCAAAATTGAGCCTACTTCTTCTGTAATGCCGGCTCAAGTG
CTAGACGATATTGGTGCATCTCTCGAAGACGACAAAGAGATAGCCACTCAACTCTTACAG
CAGCCTTCAAAAGCGGAAGTCGGACAGGATATACCAGAGGATATGTTCCAAGACGATGAG
GAAATTTCCACTCAACTCTCACAACAGCCCTCAAAAGCGGAAGTCGGAGAGGATATATCG
GAGGATATGTTGGAGTATATGATCCAAGACGATAAGGAAATTTCCACTCAGTTGACGCAG
GAATGGCACATTACAGGCCCGGAAGAAAGTTCACGCACTAAGACAACTGGCAAAAGAAAG
CAGAGCCTGGCTTCTGATTTGACCCACACAGTCAAGCGTGCAGGCAAGATGCTTAAGACA
CACAGGTGAAGCTCTGTTCCAGCCATGTCATCGTGTCGATCGCAACCAAACGACCTTGCA
ACGAACATAACAGACGCAGGCGTCGTCCGCGAATATTACTTTCTCGAGAACTTTCACCTG
TATTATTAATCTTGTCATCAATTTTATTTCTGTATACAACATGTACACTGAGACCCAGTG
AAGATATGATGATCACGCATGTAGAATAAATCATTCGGAGATTCTTCTGTACACATGTTC
CACGGGTATGTCTGCTAGGATGTGATTACAATGGCATGGATCATCGACGCACGACTGGGT
CACCATGACGTTCACTTTCAAAAGCTAAAAAACAAATAAGAAGAGAAGACGGGTGATTGT
AAGAGACAATATGAAAAGTGATTTGAAGATCAATTCTGTCAACGATAGCATATGTCCGCG
AAGAGCATTGATACATCTGCATTGAACACAGACATAGAGCATTTGCGACGATAGGGGTTT
ACAGCGGAGTGAACTGTGAGTCCTTCATGCTTGCCATGAAAACTGAAAAGATCGATGTTC
TCGTCGCCGCACTAAGACGTCGCGGTGGAGATGGAAGTGGAGTTTCAATCGCAGCTCACA
CTATCTCAACTTTACTTTTTTGTTTTTGCCTCCAAGTCGCTCGTTGTATTCAGCGACCAA
ATCCGCCGCACCCTCAAGATCTTCTTCGGGAAGCCAATCGTGACTATCTTCATATCCATC
CCATTTGACGAGGTAGTACTTCTTCCTATCCTCCTGAAAGTGATTAACGATGGCTTCAAC
CACGTACTCTTCTGCGCCCTCTGCATCTTCCTCGTCTTTCGTGCTATACTCAAGTGAATG
GCTGTCTGACGACACTGTGTGCATGTGTATAGTATCGTTGTCCACGTCGTCATTGGATTC
GTGATGCGGCGGCGGATGTGCAGGTATAGTGTCATCTGAGTTAGACACTGTAGTCGACGA
CTGATCAAAGAGAAGCGGTGTGTGTAGAAGCATGTCGTCTGAGGTGTTGGACAGAGGCTT
TGCATCGCGGCTAGCCCGGGCTAGGCCCACGTCCTTATTCGGATCCGAAAGCCCTGTATG
TCCCTGCTGAGGAAGAGAAGTAGAAAGTCTCGTTGGTATTGATGATACAGGCAGGGCGCT
GTTGGCAACAAAGGCTGAACGGGCCACACCGGAAGATGTCTGAATTGGCTGTCTAGTGTA
GTCGGTTAGGCAATGAGTCTCGCTGTCCACCAACTCTTCATGTGTCTCATCCTCAAGCTG
CCGAGAATCGAATACCAGATCTCTCGTTCTTCTCCTACCTCTTCCGCGACTTCTTCTGAG
CCTACCTCTAGCTCTTGTGGGCAAAATGACAGGAAGTTCCAGCCCACTGAGCATACGACT
TCCTCTGTTGTTGCTTGGTAGCTTTGTATTCTTATGCAGTTGTCGACGTGCTAGATCCTC
AGCTTCTGTGCGTATCGCGACTGCCTCGGCCTCTGCCTCGAGTCTGAACTGCTCTGTTTC
ATAGCGCTCCAGTTCGGCCGGAGACACGTACTGCATGATACGTGTAAAGTCCACATCCTC
AACCTCCGTGCGATCAATGCTATCATGTCTGTTTTCAGGTTGGCTGATGTGTGTTATCTC
TACAGCGTATCGCTCTCGCTTTATAGCATCCTCGGTCTGCCGACGGTAGAGTATTCGTGT
TCGCGCATTCGGTATGGGGCAGTCGTCAGGAAGCCGTGCGGTAACGATTGCAGGCTCCTT
GCGAACGCGCCATAGCTGTTCGTAGACTTCAGCGCCAGGTGTGTATGATTCCCACTCCCA
CTGCGATACAACTTAGCGATGTTTCCCGCGACTTGGCTGTATCGTACTATCTGTGTCTTG
CCTCTACCCAGTCCTTTGCCGCGTCGGAAGCCGCGACCACCCCTGGGTTCTCTATCCAAC
ATGCCCCCTTTTTTGTAAATGCGTAGAGCAGTAAGTACCGACGGTTAGGTACTGTGCAAA
TGCGAAGGTTGCCACATGTATAGGTGTCCGTCATAACGAGCGTTGCGCAGTGGGCATGGG
GCGCGTATTGCGTCGCGAAACCGCGGCCAGTTGTTTCCCTCCGTTCAACGGGGCTTATGT
CAGCCAAACTTGGAGTGCAACCCGTATAACCCGCCACTCGAGCAATACTTCCATCTCTAC
TACACGCTCAATGTAATGAATTGAAAGGCAATTGAGCAGGGACGGAACATCGTTGGATGG
TAACCTTAATGTAGTGTACGTCGCCTCACAAACGCTCTCGCATGAGTCTGCGTTACCTCG
CGAATCTCTCTCATCCTTGAGCACTCCCACCTCGTACTTGAACCCAAAAGCAGACAACTT
TGACTCTCTTACCTTCTACTCCACTTCAGTTTTATTTCTGCTCTACTCTCATTTGCTCTA
CGTCTATTGATCCTTTTACCTTTACATCCTAATGCTTCGTGAGGGACAACCTGAGCGACC
ATTGGGGGCTCAAGATGAGGAGCGACATTGCATTAGCAATTCGCCGTTCGTGCTAACAGC
TTGGTAGAAGCTCAGGCAGCAGCAGATGCCTAGGCGAAGGCAGATGCTTGGGTGAAGGTA
GGTGCTCATGCGACAGCTGAGGCGCCTCCCATGATTCCAGTCCCCCTTTCGTTTAGCAAG
TCCTTTGGTAAGTCGTTTGTCATTCCAGCGTACCATCTGGCACAGATATCAGTGGCTAAG
TCAGCCCTGGCGATGACCAAGCATTGTTCATGGGCAAAACTTAGACACTAGTGAGTTTAG
AGTGATCAGTCAGCAACCCTCAGCAGCACTAACGGCCACGGCCTCAGGACATATTAAGAA
CAACTGAAGCGTCGTCTGTAAATCCTTACGGCGCTCAAAATGTCTAATCCCATGCTTGGT
TGCCAGATTGCTCCGCAGTATCACCACGGATATGACTCCAGCTCGTCCAGCGAGTCAGAC
ATTGGAGAGCATGTGCTCACAACAACCGACTCCGCTCGCGTACAGCAGCAGGCCGCCCCC
TTCGAGCGCGAGACGAACCACGCCATCAACTCTGCTTTAGTAAGGCCGACGGTACTACAG
CGTGACCGCACGAAGAGCAGCCGCCGAATCGAATTCGATCAGAAGCCTGTTGGATTCTTC
CACTCGTCCATGGCTGGTGTCAGACTACACGTCATCAAACTCTGGCTCCGCACCAACCTG
ATCCTCGCCGTCGCCATCATGATTTTCTTGTGTCTCTTTTGGGGTGCTTTGTTCCGTCAG
AAGGCGAATGTTACAAACCTGAGCGTCTGGGTTGTCGACTTCGACGGTCAACCGCCTTAT
ACAGAAATCACACCTTTCGTCGGTCCATTCGTTACTCAGGCCATTCGCAACATCGTTGAT
GACGGTGGTGTGGTGCCGGGTTATACTTTTGCTCCACCCGGGGACTTTGACAACGATCCA
CTCAAAGTACGAGACAGTGTTTACGACTTCCACGCCTGGGCAGCCGTCGTGATCAACCCC
AATGCAACAGCAATGCTCGAGGCTGCAGTGAGACAGGGCAACACGAGTTACGATCCGTTG
GGCGCTTGCCAGATCACTTATAACTCTGCGCGTGATCAGACTACGTTCTCGACTTATATC
GTACCCAGTATGAACACGCTCCAAAAGCGTGTCGTGACTGATTTCGGTCGCGCGTGGATC
GCACATCTCCTCGAGAACAACGTTTCAGTTATCGACATGCACGTCGACGTTTCGCCCCAA
GCTCTTACCCCGGGCATCGAATTCACAGTCTATGATCTGCGTCCCTTTGGACCACCTATC
GCGACACCCGCGGTCAGTATAGGCCTGATCTACTTAAGTTAGTGATTTCCTCGTAAAAAC
AACACTCGAAACATACGCTGACTCAATCGACGATATCTAGTCATCATCTCCTTTTTCAGC
TTTACGTTCTTTCTACCCATTCATCTAAAGTACCTCACACCTAGAGGTCATCCACCGCTG
CACTTCTACCAGCTCATCGTGTGGCGCTACGTTGCAACTGTCGCATCTTACTTTCTGCTT
TCACTCGTCTATTCTTTCGTCAGCCTCGCCTTTCTCATGCCTATGGACCGGCCCAAAGCA
GCCCACGATCAACCTGCCGATAATCCCAACGCATACGGCAGCGGCACCTTCTTGGTATAT
TGGATGGGCAACTGGATCGGTATGATCGCGTTTGGTTTGGCCAGCGAGAATATGGCTATG
CTTCTGGGAACTCCTTGGACAGCCTTGTGGTTGATTTTCTGGGTTATCAGCAATGTAGCA
ACTGGCTTCTACGCCCTTGAGCTAGCTCCAGGCTTTTATCGCTGGGGTTATGGATGGCCT
ATGCACAACGTCGTAGAGCTCACACGATCCATCTTGTTCGATCTACATCCGCGCGTCGGC
TTAAATTTTGGCATTCTATTCGCTTGGGTTATGGCAGATACTGTCCTTTTCCCACTCTGC
TGCTATTATATGAGATGGAATACAGCGCGAGTCAAGAAGAATTCAGCCAAGGTTGAGGCG
GACTGGCATGCAAAAATGACCAAGGAGAGAGAACAGCCTGGTTTGCTAGCAAGGGTCACT
ACTTTAGGTGACAAGAAGGGCTGATAGTTCAAGCACGGTTTCCAGAGCAATAAGTAAGCA
AGGCATAACTTTCTCGAACGTGGCACACAAGTCTTTCCACGATGACAAAGGTTGAGAATC
TCACTGATCTGTAGATCGTATGAAGCACATGTGTTAGTTTCGGCAGGAAGGGGCGTTTCT
GTGAATAACATCACCTTGTAGAAATAGGAAGAAGAAAGACAGCAGCAGATTCAGAGCCTA
GGTGGAAAGGAACAGAAGAAAAGAGTAAAGAGCGGAAAGTCTAAAAAGAACTTAACTAGA
TCTACCATCACTATACTTTTGCCTTCCAGTCCCAGCCCACCAGAGATACCCTGGTAGCCA
GTAGTAGACAGCCTCCAACGATGAACGACATACCCGCCCAGACATTTGCGTACGTATAAC
TACCGTTGTGACTTTGGATGAGGGCGCCAGCTAGCGGTGGCCCTGTGAAACTTGACACGC
TCACGACGGTAAAAGCCATTCCCATCCTCACACCTGACTTTTTCAGGTCCTTCTCACGGC
TCATACTGCCGATCACGGCCGGCCAAAGTGCCTGTATAACGGCGCTTCCACTTCCGTATA
TGACAGCAAATACGTACAAGGTAGCTATGGACTTGATCCCAATCCATGCGAACATCATGA
CACCACAGATGAAAGCGAAAGGTATAAGAACGTTGAGGCCCCCAATCTTATCAGCATAAT
ACGTAGGTAATAGGCGAAAGACAAACCCCATGCAAACCTGCACGAGAAGCAGGTTGATAC
TCTGCTGGTAACTGGCGCCAAGGACATTCCGCGCGTAACTCCCAATGTAGAAGAAAGCGA
AATATAAGCCCCAGAAACTGAAAAAGGCGCCAGCGCAGTACAGTGCATAGGGTAATTCCT
TGAAGCTTGCCCAATCCACTAGCGGGCCAGTCTTCCTAGGTGGGAGCCGTGTACGATACA
AGGCAATGGTAATGGCGTTCATGAGCAGCATAATGAAGCCAATGATACGTATAGTCCACG
GGAAGCCTAAGCTAGGCAAGCATTGTTGCACAATAACTGGGAAGATGACACCGCCAGTGC
AGGATCCGAGCGCTGTGAAGCCGAGCGCAAAGGCACGACGCTTGACAAAGTAGGTAGATA
CCAGGGCCATCGAAGGGCAAAACTGCAGCCCGTTTGCAATGCCTAGACACACGCCCTGGG
AGAGAAAGACGTGCCACACGCTTTTGCTCTCGGCCAACGTGAAGATGCCAAGTATCTGGA
AGCATGCGCCAGCGATATAAACTGGGCGGAAGAGACCAGCATCCGTAGCACGGCCTGTAA
AAGTACCAAGGAAGAAAAGCAGGAAGACCTGGAGGGAACCAATCCATGATATCGTCGAAG
GCGAGATTCCGAGTGTGTTTTCGTAGTACGTTTGGTATACGCCGAATGATGTAAAGAAAC
CAAAGGTGGTTAAAATTGTCAGGTGGGTGCAGAGGACCTGGATCCAAGCTGTGAGGCCAC
CGTCAGGAGCTGGACCGGGATCAAGCGATGCTGCCGAGCGGCGCGAGAGCATGCGTGTAA
GAGCAGGTTGATGTGACTTAACCTGCGGATTTTGCGCTGCTTGATTTTCGGCTCCGACGT
CCAATGTGGCTTCTTGTATCTCGACGTCGTGCGCGCTCGGCCATGTCTGTAGGTTGCGCT
GCACATCATCTACAGTCTTTGTGGTGGGATGGTCTTCCCGGTCTGCATGCTTTTCTGCGT
CGACACTTCGGTCCGTCATTGTAACTTGCTATTCGTGATTACAAGCAAGCATAAAGAACG
AGACAGGTTCGAAGCGGCATTGCACGTCGCGATGGGCAGAGATTGCAAAGGGTGACGGTT
GATTTTGTTGAGCACGTCACGGAAATAAGGAAACAGCACATCATTGCCCCATGCAGCGAA
TTGCGAGACTACCGCTAAACTACCTAGGTACAAAGACGAAGTGGCTGACTTGATTTTCCA
ACAATGGGAAGCCGTAGCGACCACGCCACAACAGTCCTTCGCCTATGATATCTCGTACAG
CCTTATGGGCCCTTGATGAGAAGTACATTGTTCGAGGTGCAGCGAAACATAAATGGGAAT
CGGAATTTAGGTTTCGACACGGGACAGGATTTGAGAACGACAAGATCAACACCGACAGAC
CAGTTTCCATACGACGTCTTGAAAACCTATTCCTGGCTTTCGAGAGCTATTCCATCTACT
TCGGTTTGCTTGAATTATCCTCTCAGGGTTTGCTGACGCGCAAGTTGATGTCTGGTGTCA
CAACAACTTGCGTTTGTCCGATTATGCTTGTGTGTACTTTAATGAAGGACCTTTGTATGT
TCATCTATGACGGACTTGCCACTACCGCTATTTCAAGTGACCAACCAGGCTATACGACAC
AGCTCACGGTATGGCTGAGCAAAACTGTATGTGTGTATCGTTTATCTCAATTCACGGCCA
TTGTAGCAACTAAGACGCATGACTGATATATCACACAGCCCGGAAGCGCGCTCGCGTCGA
TGGCACACCACCTCCTGCTGGGCTTTATCCTGATCATCAAGGTCGTCCTGGCATTCCAAA
CGACGCCTCGTCAGAATTGCTTGGACCTCCTCCAGCATACAGCCCTGCGCCTGATTATCG
GTCTACGGCACCTTCGACTCCTCTTGTCCGGCCTTTCCATCGAACTGAACCTTCACAAGC
ATCTGCTGCTGGCTCACCTACAGGTCTCCAAGATCATGGATACCAGAATCCAATCAAAGC
ATATTCACGGAGACCGCCAGAAAATTCTCCTCCTGATCATCATCGGCCGCGATCATCCCA
TCAGGATGCACAAATACCTCGTAGGCTTCGACCTCACCAAAGTCCTGTAATACCACCTCA
GCAACAGTCTGCCCCTCCATCTGGGCCTCAGGAAAGACCAGCTCCAAGCTTGGACGATAA
TAATGTTGGGTGCAGTCGAATGGAAAGGTCAACAGGTTGCATCAACTCAAGCAGACTCAC
CAACTGCACAGGCTGCGTCAACTCCAGTCGGCTCGATGACTGTACTGATTGCGTCAATTC
TAGTCGTTGTACTAACTCTACGGATTTGGTGGACTGCTCGAGATGCAATGATTGTCGGTC
ATGTGTTGGTTGCTCTAACTGTAGTGGTCTTGTCGACGAAATCGGAGTTCGTAACAAACA
CGCCTGATCCTGAGATACTCCGCATTCCCGCGATCTTTGTTCGAAGAATTCCAAAACGAT
AGACAGCGGGCCTAATGGCGTCATCTAGATGCGCCACCAAAGGAATATCTGTTATACCTT
CGAGCCACAATGTGTAATTAGTTCAGGCGCTAGGGCCTAAACAATCTTAACAAGTTTCCA
ATCGGTAAATCATATATCAGGTTGATGTTGAAGGGCGCCTTATCGGTACCAATGGCCTTT
CAAGCTTATCATACCTATGCATGTCAGAAATGACGTCGTGGCTGCATGCCCTTCCCGTCA
CGTCCCCTCACCTATAAACTGGGGAACAAGTTATGCATATCCATACGTCTTTTCCTCCTA
AAGCTACTTCGTAGTCTTATTGAACTCTTATTCTCTCATTGTAAGCCCAGAAAGTACGTT
[truncated: 865,500 more chars]
