# Supplementary material for: Comparative Genomics of Pathogens Causing Brown Spot Disease of Tobacco: Alternaria longipes and Alternaria alternata
Source: PLoS One. 2016 May 9;11(5):e0155258. doi: 10.1371/journal.pone.0155258 (PMC4861331; doi:10.1371/journal.pone.0155258)
Supplement: S3 Text — (TXT) [file pone.0155258.s016.txt]

>TAS1Magnaportheoryzae[translate_table:standard]
MSVRPLPFLTGPAPSPDTAAGFKPSPPTGNLVSVSPLSKAQMALWFDYLQ
HPTSTHYFLTLKVELDKQPLSLDKIIQVIRGLGKQHAMLRTTFHVDTDTD
DMSKSYMAVHDDSWDQEIHVLMNDAQLYEALRKPFQLSSESPVRWVVQMK
LQPGSARSTYTVYAAGHHIGVDGASMSVLSNQLLEAVASEVEDQPDHSGP
HYGDYIQRQARYLRSSAGAAAGRFWLSQLRHTQPFRWRMEPPEEINTPNY
RQLDTWNFFPTAEIQEWGNLYKTSWFRVATSIVGLVTAAMAEPQAHHDHA
LMVAFGARPRGFENNVSHMANTMPVKFPLSSLLRDDATFSDAVKAMGRNV
STAKKHENFPFMSLMEQANRHMDPTLLDFKVAITYSPKLANKSCELFPVE
GIWDLFFCFLEQEDGVALGVISNPRVFGAEALGQLQSLFNEVFALSKARP
SFKLSDLAFLQNRTPARFISGPALDDVESISKSRVYRLIKARAASQPDLV
ALMSAEKGVQMTYRELAAQSSQVAHFLQKQRLCKGDAVLVHLERGFAQIV
WILGVMEAGACYVALDKTWPAARKEAILRTANGKLLVTDDEQMDFEKQDT
TVVFLAPSAAEIASMPQSTCECEVADDDLAYVVFTSGSTGQPKGVMVEHS
NLSHYVSATRSLVKTGPHSRMLQLASFAFDAIVLEYAVTLAHGGTLCFAN
HPEVLVGEYLADVIDSNQVNFFHCTPSVLSTLPAGRRLPSLRIVSVGGEA
SPPGLLDHWRKRVELLHAYGPTECTVICTLESLTQDESTQTAIDATVIGK
ALPNLDIRICEEGKLEPLAPNQVGEICVVGPQVSRGYMGQEELTASKFHN
ITLADGHPSRLYRTGDKGFIDDDGKLHIQGRIGNREIKVRGYRLDLYEVE
KNVMAFDPEVTQVSIQQVGESLVALVVPASIDCDRIRSKLLKDMPRYAVP
TRFIRVASLPLNTNGKIDHTQASSLAAELVMHDTVLPTVDATPTPTAAVR
AVGVTEENLRLKTKENGMERQEMLRRHLTAEVTALWAKLLGSSRQFDPEV
GFFDAGGHSLLLTQLHKLIKERFGTGSRPSLLDIFSMSSIRKQVDCLMGI
VDQDAMLGSEPTGGSSSRSQSRRSAETSSSSTSAPSSVPVDAERNLYAIV
GISCRFPGANTAEQLWNVLMEQRDAITTFCPAENLGFALEENSVFVPRYG
MIDALKDFEPSAYSMSDAEAQTIDPQKRVFLDVAADALADAGTSASPGNP
LDPVGVFVGAATNTFLSSRDNPGSKPPGDEEPQSFANHYQQLLDCPIGTF
ASFKLNLTGPVVTLNTACSSALAALHLACASLSHGDCNAAVVGGVSMAYP
QEGGYVTARPGGDSSAVFSPSGVCHPLDSRADGCVPADGAAALVIKRLAD
ARADGCRVYAVIEGVAVSADGSDDKAGLGVPSSSGQSRTVEAALRRAGPQ
ALSRLRYVEMHGSGTPWGDALEVQGLKMAFDRLSKTGAAEQSGTGRAQPE
ADRIYLGSNKGNCGNTEAASGLLSLIKASMALNLGVVPPLPNLAEPNPKC
EFEETKFEPLGKQLALAPGDRVGVTSLGYGGSNAHVVLASAQLFGVEQKA
FF>AL_scaffold88_6305  locus=scaffold88:63244:68269:+ [translate_table: standard]
MSLEPMPFLSGPVASNAGPHEHRDPPSDIVSVIPLSKVQQALWLDYLVRP
HVSHYHLRLEIDVSYLNPSLEKILQVIQTLGNNHQMLRTTFHLDGDNQVN
RPFMAVHSQDTSVQRFEIINDEARLSSSLRRGFNLSAEFPVRWVIHHSVI
FEAGNLQTKCKLFAIGHHIAVDGFSLSILSKEILQRLDVQTQHPVAEQSS
LSYGEYVQRQDAYLRSVSGRTAKEFWLSQVMHTSPFSWRVAPPVRTTADY
RRMHTWAFFSNEQLQKWSELYKTSWFRVASTVVSLVTDGNAEPAPHHDRA
LFVAFGARPKEFQNCVSHMANTMPVKVPLARLLQDNATFLEAVKAFGKNL
STAKKHEMYPFLSLIEEARKKMDERQLNFKVAVTFSPKLASKACSIYPVE
GVWDLFFCFLEHDDGVSLGVIANPDVFGNEAMARLQAEFITTAKLSQQDN
SFRLRDLPFFRDRGVASITNGPAVEDVETISSSRVHLWIKQRAAEQPNTI
ALSTAERNETMTYRELAERSSQVAHYLVANGVSSGEGVLLHIARGFNTVV
WLLGILEAGAYYVMLDRKLPDKRKAAIAATSEARFLVTDDFKIQQVLSDL
AITVVSLDVVDREIQTQPMTTLDSTTKDNDLAYIVFTSGSTGQPKGVMVE
QSNLSHYVSATSSVVKIGTGSRVLQFATFAFDASVLEWAVTLSYGATLCF
VDHPELLVGDYLATVIDKNEVNFFHTTPSVLATIPTDRYLASLRMISVGG
EPSSAGLLGKWRQRSQLLHAFGPTETTVIVTVEVIGEDQRSDAPLPSPSK
IGKPFPNSRILICADDNNDELPTGDHGEICIAGPQVSRGYIGQTELTQKH
FHTIQLDGHNTRMYRTGDRGFLDADGKLCIGGRMKNREIKLRGYRMDLYE
IEKSILDNSPEVQVASVQVHADSLVAFVVPETAPCDVIRGRLALEVPSYS
LPARFFAVRSLPLNSNGKIDHAQISEQLESLLASSPKTSPAQKKIPSTNS
KSIESGAFSSRRKSVSKVLRDLWTQTLRLTSPPSSDISFFEAGGHSITLI
ELHKRIISRFPGCEISLLDIFQAPTIEKQAACLAGKMEVSEHRPPFSESY
YGSSSDSESDSEAPTAATSLSNSLDLDDNKFAIVGLAGYFPGAVDVDSFW
QMIINGKTAVKSHDEVVAPSDMAEDEIFVPRYGSMPDLPPVTAGAWNMTP
EEAGLTDPQKLLFLSIASEALADARIPITKGVPNPTGVFIGSAHNTHKDA
PNTPLPADSFQARHRTLLDPPISTFTAYKLNLTGPNATLNTACSSALVAL
QHALSALRAGECPAALVGGVTVAFPQLGGYVTAPGQVFSPTGHCRPLDAA
ADGSVPADAVAAVVVKTLSAARRDNDAVYAVIEGCATGSDGSVDKVGFTV
PSSTGQARTVAKAIRTAGVAPEAFRYVELHGSGTSMGDALEVSGLEQALD
QVQQPGEVNGCVVHVGSNKGAFGNTEAASGMLSLIKMALAISNGFIPPMP
KLNALNPMCNFEGRLRPLVGQLKLAQDDRVGVTSLGYGGTNAHTVLCAAE
AHGVQKRLRSA
>AA_scaffold3_8872  locus=scaffold3:2239018:2244043:- [translate_table: standard]
MSLEPMPFLSGPIASNAGPHEHRDPPSDIVSVIPLSKVQQALWLDYLVRP
HVSHYHLRLEIDVSYLNPSLEKILQVIQTLGNNHQMLRTTFHLDGDNQVN
RPFMAVHSQDTSVQRFEIINDEARLSSSLRCGFNLSAEFPDAYLRSVSGR
TAKEFWLSQVMHTSPFSWRVAPPVRTTADYRRMHTWAFFPNEQLQKWSEL
YKTSRFRVASTVVSLVTDGNAEPAPHHDRVLFVAFGARPKEFQNCVSHMA
NTDNATFLEAVKAFGKNLSTAKKHEMYPFLSLIEEARKKMDGRQLNFKVI
ANPDVFGDEAMAKLQAEFITTAKLSQQDNSFRLRDLPFFRDRGVASITNG
PAVEDVETISSSRVHFWIKQRAAEQPNTIALSSAERNETMTYRELAERSS
QVAHYLVANGVSSGEGVLLHIARGFNTVVWLLGILEAGAYYVMLDRKLPD
KRKSAIATTSEARFLVTDDFKIQQVLSDLAITVVSLDVVDREIQTQPMTT
LDIVFTSGSTGQPKGVMVEQSNLSHYVSATSSVVKIGPGSRVLQFATFAF
DASVLEWAVTLSYGATLCFVDHPELLVGDYLATVIDKNEVNFFHTTPSVL
ATIPTDRYLASLRMISVGGEPSSAGLLRKWRQRSQLLHAFGPTETTVIVT
VEVIGEDQRSDAPLPSPSKIGKPFPNSRILICADDNNDELPTGEHGEICI
AGPQVSRGYIGQTELTQKHFHTIQLDGHNTRMYRTGDRGFLDADGKLCIG
GRMKNREIKLRGYRMDLYEIEKSILDNSPEVQVASVQVHADSLVAFVVPE
TAPCDVIRGRLALEVPSYSLPARFFAVRSLPLSSNGKIDHAQVSEQLESL
LASSPKTSPAQKEISSTNSKPVESGASSSRRKSVSKVLRDLWTQTLRLTS
PPSTDISFFEAGGHSITLIELHKRIISRFSGCEISLLDIFQAPTIEKQAA
CLAGKMEVSEQRPPFSESNYGSSSDSDSGSKAPTAATSLSNSLDLDDNKF
AIMIINGKTAVKSHDEVVAPSDMAEDEIFVPRYGSMPDLPPVTAGAWNMT
PEEAGLTDPQKLLFLSIASEALADARIPITKGVPNPTGVFIGSAHNTHKD
APNTPLPADSFQARHRTLLDPPISTFTAYKLNLTGPNATLNTACSSALVA
LQHALSALRAGECPAALVGGVTVAFPQLGGYVTAPGQVFSPTGHCRPLDA
ASDGSVPADAVAAVVVKTLSAARRDNDAVYAVIEGCATGSDGSVDKVGFT
VPSSTGQARTVAKAIRSAGVAPEAFRYVELHGSGTSMGDALEVTGLEQAL
DQVQQPGEVEGCVVHVGSNKGAFGNTEAASGMLSLIKMALAISNGFIPPM
PKLNALNPMCDFDGRLRPLVGQLKLAQDDRVGVTSLGYEGTNAHTVLCAA
EAHGVQKRLRSA
>gi|395617379|gb|AFN68299.1|polyketidesynthasePksH[Alternariaalternata]
MLYQSTNGTNGINGFHDRNGDNNVHGTNGHRSGDVQSTNSDDMSNSIAIVGISCKFGGAASNLDGLWHTL
ANGESCWSPIPKSRFDVSNTYHPDPLRTDSLHVKGGFFIDEDLTKFDAPFFNLTADAAKAMDPQLRLLLE
GVYQATEDAGIPTEKLSGSNTSVFSASFGRDYTEMLMKDAEALPTSLVTGNGPAMFANRVSHFYNLRGPS
VTVDTGCSGGLVALHMGVNSIRNRESDVSIVGASNAILNQDFFITISNLGLLHEDGQCYSMDHRWGGYGR
GEGMAVLVLKKFSAAVKDGDHIHAVIRESAVNQDGRTGTITSPSMDAQRSLIQQCYSRAGIDLASTGYVE
AHLTGTGGDAIEAEALARTFGKSREACDPVWVGSVKSNIGHTEPVSGLAAVIKAALILRHKQIPANVTFE
KANPNIPLQDWKLRVPTSLTPWPRDKPLRISVNNFGYGGTNAHLILDAPPGPDIPHKHASSNGNGESVNG
NAGNGVDHRPHRSTEAPSLVYILSTRDEAGTVKRSKDLAKYMRNALHSGEAPSPDDLAYTLSERRSRLPW
IIAVKARSLEQLAEILEDPRRQPIRASSSPVRIGYVFNGQGAQWYAMGRELMSTSEVFSSSIDQAETHLR
AFGALWSLREELLRDARSTKVHEVELSQPLSVVVQLCLVDLLRSWNITPSAVVSHSSGEIAAAYAAGVLS
FQEAVGVVYHRGRLAKKYQKLAALSGGMMAVGLGVEEVQEYLSDVSSKGRVVVACINSPSSVTISGDLDA
LEEVATRLEADDVFARKLKVPLAYHSHHMEFMAEEYQSCLEEVLGPIQEGRLDVTFASPVTGGIITSRSA
FSAAHWVRNLTSPVLFSSALESMVFGSAEVHSEPRTLPASSRQVSVFLEIGAHDTLSGPVRQTLRETRIP
YLSCLKRPLNAVDTMQDVACALVARGYPVHLVAVNKRRSTLSHQPKYVSNLPEYPWNHQTAYKLEPRASE
EHRLKRFKPHELLGRLIPGTNPISPTWRNFLRTTDIPWLVDHQLESSVVLPGAGYVSMAIEAMRLFKGNH
SQDAAGLQYHLRDVDIVNALMIPHTSSSSSRGIEIHFSLRPCSDKDLDSTDWYEFELWSVSAKHSWIQHC
KGGISAKAANSSRLLETSKIMSGLEPSRLEHTKNIEPETLYQRLRDSGFQHGPTFQNIISSRVAGERSET
EFSVAPAAFEREQQYVIHPTTLDSIFQCCYATLPVDLTKDAMFIPRSIRRVTVPSQLGTHASQRLFANLN
CLSSSPKGSLFEGLVYAAGDDESVVAGEPQTATFEIEQFRLQRVTQAATTAQDAKASHPPIHSKSRWELD
INYTVPDGIRESMKIFLTQPELAFARNVREVAYHHIARALEQLGAKADDKWTWYHKRFFEWMGAVIQVAD
NGTLMSGSDSWSRRSETFIQSLCLEVASANASGEMVHRIGKHLCDIIQGKLTPLELMMEDGLLNRYYEEL
PQLCNGSYKHLRKVVELYSVVEPGAKVIEIGGGTGGATSVALDAFAARSEEGQGATLLGHYDFTDISSGF
FGAAKTKFAAWEDKMSYSKLDIEQDPLEQGFAAQSYDLVVASHVLHATTSLKRTLSHVRKLLRPGGQLVL
LEGNQDSLDVQLIFGTVEKWWLSEEPERQTCPYVNLNVWDEALKAAGFTGIEFEIGDCEDPEVQFTSTIL
THAKNQDPLYPSSISLVVPSTLEPQAWLDQVASTVQRVTGSAPSVETFEEVEANDDRLLIVALDHHTPFI
DTMDDKAFEKLRYLLLRSKGILWLSFGGAVDNEDPRFAQMAGLFRTLRREDPSKRYVRLACERPQQSWPT
ETLQMLAHVLQQSFDYGPSGNANLDWEYSVKDQGLYVPRLYPDLAQDRAASGGDQPPYLQDFSYSNKTLR
LQRTRSGVSGIGSCFVETSSTVEDLPSGLIEIEPKAFGLNIVEAIEDDDPAAHEGSGVVRRLGPDTKDSG
LCVGDRVCGIFRGPISNVSRAHWTCVVKIPNDLTWEEAASAPYACSTAWLALRNIARLQKHERVLLHFVT
AGVNRAALALAQNIGAEVFVTCATDEERNILLRDYNVHSSHILPSEAASVVAAIMSQTDGQGVDVTLSSV
GGSLLKACWECTAPFGRFIQLGRADLEKSKHLDMTPFGRGVSMTGLDTLQYSDMRGTIFHRALAESIELL
QHERARLATSAKVFRLDEVDKAFEHIRGGSHLGSAVILPQPGDEVHVIPKTKPSLGLDSPDSTYLIIGGL
GGIGLAAAYWMMEQGARNLMIVSRNAVAHPKGLALAQEGSKYGCNVYLRNCDISDGESVRSLLAKVREEL
PPIRGVFQIAAILDDTVFERMMFEQWQKAIGPKVTGTWALHHNLPGLDFFITTSSATGVLGNVSQSNYTA
GGTFQDAFARYRTSLGLPAVTIDLGPIDDVGYVAQGGDAVKMRVEKALGMKCLPIAHVLRLFEDAIRNPN
RRRTENSQVITCISGYRNLVDDPAVRKDRRLGTLRLGDATATEASVHSQSESSKNIDGLVSQLSTESLSE
SRSKEVIVDLLVAKVAELFNLEKSDIDTGDALTSIGVDSLVAVDFRNWLGSVVKAKVSIFEILQTASLDE
FSSLIEDYAFGFVTSFKWSNHATPGSYLIRAPIVRWLLMKLRAPMHAIGQMCSAEPQDALNTTATLHHVT
HLPRSISFASAVSQLHNHELLIRLDPEYASHETIPSDPSTPAAKCYRITDHMNALPAGLWDTTVKFDAHM
TDLDDGVLWIIKAPLGLTQRTTWRCLRTDTLEEADRAEGVEDSEWSLVEDVEIKANRMLVGTVKGKCEEN
WPGAHGKFLKHLMAEGGETKA
>AL_scaffold86_4815  locus=scaffold86:93275:102308:+ [translate_table: standard]
MPYQSTNGTNGVNGFHDSNGGDNVHGTNGHRSGDVQSTNSDDMSNSIAIV
GISCKFGGAASNLDGLWHTLANGESCWSPIPKSRFDVSNTYHPDPLRTDS
LHVKGGFFIDEDLTEFDAPFFNLTAEAAKAMDPQLRLLLEGVYQATEDGK
LAIIFSICCLAGANAIIAGIPTEKLSGSNTSVFSASFGRDYTEMLMKDAD
ALPTSLVTGNGPAMFANRVSHFYNLRGPSVTVDTGCSGGLVALHMGVNSI
RNQESDVSIVGASNAILNQDFFIAISNLGLLHEDGKCYSMDHRWGGYGRG
EGMAVLVLKKFSAAVKDGDHIHAVIRESAVNQDGRTGTITSPSMDAQRSL
IQQCYSRAGIDLASTGYVEAHLTGTGGDAIEAEALARTFGKSREACDPVW
VGSVKSNIGHTEPVSGLAAVIKAALILRHKQIPANVTFEKANPNIPLQDW
KLRIPKSLTPWPRDKPLRISVNNFGYGGTNAHLILDAPPGPDIPYKHASS
NGNGENVNGNAGNGVDHRPHRPTEAPSLVYILSTRDEAGTVKRSKDLAKY
MRNALHSGEAPSPDDLAYTLSERRSRLPWIIAVKARSLEQLAEILEDPRR
QPIRASSSPVRIGYVFNGQGAQWYAMGRELMSTSEVFSSSIDQAETHLRA
FGALWSLREELLRDARSTKVHEVELSQPLSVVVQLCLVDLLQSWNITPSA
VVSHSSGEIAAAYAAGVLSFQEAVGVVYHRGRLAKKYQKLAALSGGMMAV
GLGVEEVQEYLSDVSSKGRVVVACINSPSSVTISGDLDALEEVATRLEAD
DVFARKLKVPLAYHSHHMEFMAEEYQSCLEEVLRPIQEGRLDVIFASPVT
GGIIASRSAFSAAHWVRNLTSPVLFSSALESMVFGSAEVHSEPRTLPALS
RQVSVFLEIGAHDTLSGPVRQTLRETRIPYLSCLKRPLNAVDTMQDVACA
LVARGYPVHLVAVNTRRSTPSHQPKYVPNLPEYPWNHQTAYKLEPRASEE
HRLKRFKPHELLGRLIPGTNPMSPTWRNFLRTNDIPWLIDHQLESSVVLP
GAGYVSMAIEAMRLFKGNHSQDAAELQHHLRDVDIINALMIPHTSSSSSR
GIEIHFSLRPCSDKDLDSTDWYEFELWSVSAKHSWIQHCKGGISAKATNS
SRLLETSKIMSGLEPSSSEHTKKIEPETLYQRLRDSGFQHGPTFQNIIGS
RVAGERSETEFSVAPAAFEREQQYVIHPTTLDSIFQCCYATLPVDLTKDA
MFIPRSIRRVTVPSQLGTHASQRLFANLNCLSSNPKGSLFEGLVYAVGDD
DSVIAGERQTAAFEIEQFRLQRVTQAATTAQDAKASHPPVHSKSRWELDT
NYTVPDGIRESMKIFLAQPELAFARNVREVAYHHIARALEQLGAKADDKW
TWYHKRFFEWMGAVIQVADNGTLMSGSDSWYRRSEISIQSLCLEVASANA
SGEMVHRIGNHLCDIIQGKLTPLELMMEDGLLNRYYEELPQLCNGSYKHL
RKVVELYSVVEPGARVIEIGGGTGGATSVVLDAFAARSEEGQGTTLLGHY
DFTDISSGFFGAAKTKFAAWEDKMSYSKLDIEQDPLEQGFAAQSYDLVVA
SHVLHATTSLKRTLSHVRKLLRPGGQLVLLEGNQDSLDVQLIFGTVERWW
LSEEPERQTCPYVNLNVWDEALKAASFTGIEFEIRDCEDPEVQFTSTILT
HAKNQDPLYPSSISLVVPSTLEPQAWLDQVASTVQRVTRSAPSVETFEEV
EANDDRLLIVALDHHTPFIDTMDDKAFEKLRYLLLRSRGILWLSFGGAVD
NEDPRFAQMAGLFRTLRREDPSKRYVRLACERPQQSWPTETLQMLAHVLQ
QSFDYSPSGNANLDWEYSVKDQGLYVPRLYPDLAQDRAASGGDQPPYLQD
FSYSNKTLRLQRTRSGVSGIGSCFVETSSTVEDLPSGLIEIEPKAFGLNI
VEATEDDDPAAHEGSGVVRRLGPDTKDSGLCVGDRVCGIFRGPISNVSRA
HWTCVVKIPNDLTWEEAASAPYACSTAWLALRNIARLQKHERVLLHFVTA
GVNRAALALAHNIGAEVFVTCATDEERNILLKDYNVSSSHILPSEAASVV
AAIMSQTDGQGVDVTLSSVGGSLLKACWECTAPFGRFIQLGRADLEKSKH
LDMTPFGRGVSMTGLDTLQYCDMRGTIFHRALAESIELLQHEGARLATSA
KVFRLDEVDKAFEHIRGGSHLGSAVILPQPGDEVHVIPKTKPSLGLDSPN
STYLIIGGLGGIGLAAAYWMMEQGARNLMIVSRNAVAHPKGLALAQEGSK
YGCNVYLRNCDISDGESVRSLLAKVRGELPPIRGVFQIAAILDDTVFERM
TFEQWQKAIGPKVTGTWALHHNLPGLDFFITTSSATGVLGNVSQSNYTAG
GTFQDAFARYRTSLGLPAVTIDLGPIDDVGYVAQGGDAVKMRVEKALGMK
CLPIAHVLRLFEDAIRNPNRRRTENSQVITCISGYRNLVDDPAVRKDRRL
GTLRLGDATATEASVHSQSESSKNIDGLVSQLSTESLSESRSKEVIVDLL
VAKVAELFNLEKSDIDTGDALTSIGVDSLVAVDFRNWLGSIVKAKVSIFE
ILQTASLDEFSSLLHNHELLIRLDPEYASHETLPSDPSTPAAKCYRITDH
MNALPAGLWDTTVKFDAHMTDLDDGVLWIIKAPLGLTQRTTWRCLRTDTL
EEADRAEGVEDSEWSLVEDVEIKANRMLVGTVRGKCEENWPGAHGKFLKH
LMAEGGETKA
>AA_scaffold4_10387  locus=scaffold4:305358:314374:+ [translate_table: standard]
MLYQSTNGTNGINGFHDRNGDNNVHGTNGHRSGDVQSTNSDDMSNSIAIV
GISCKFGGAASNLDGLWHTLANGESCWSPIPKSRFDVSNTYHPDPLRTDS
LHVKGGFFIDEDLTKFDAPFFNLTADAAKAMDPQLRLLLEGVYQATEDAG
IPTEKLSGSNTSVFSASFGRDYTEMLMKDAEALPTSLVTGNGPAMFANRV
SHFYNLRGPSVTVDTGCSGGLVALHMGVNSIRNQESDVSIVGASNAILNQ
DFFIAISNLGLLHEDGKCYSMDHRWGGYGRGEGMAVLVLKKFSAAVKDGD
HIHAVIRESAVNQDGRTGTITSPSMDAQRSLIQQCYIRAGIDLASTGYVE
AHLTGTGGDAIEAEALARTFGKSREACDPVWVGSVKSNIGHTEPVSGLAA
VIKAALILRHKQIPANVTFEKANPNIPLQDWKLRVPTSLIPWPRDKPLRI
SVNNFGYGGTNAHLILDAPPGPDIPYKHASSNGNGENVNGNAGNGVDHRP
HRSTEAPSLVYILSTRDEAGTVKRSKDLAKYMRNALHSGEAPSPDDLAYT
LSERRSRLPWIIAVKARSLEQLAEILEDPRRQPIRASSSPVRIGYVFNGQ
GAQWYAMGRELMSASEVFSSSIDQAETHLRAFGALWSLREELSRDARSTK
VHEVELSQPLSVVVQLCLVDLLQSWNITPSAVVSHSSGEIAAAYAAGVLS
FQEAVGVVYHRGRLAKKYQKLAALSGGMMAVGLGVEDVQEYLSDVSSKGR
VVVACVNSPSSVTISGDLDALEEVATRLEADDVFARKLKVPLAYHSHHME
FMAEEYQSCLEEVLGPTQEGKLDVTFASPVTGGIITSRSAFSAAHWVRNL
TSPVLFSSALESMVFGSADVHSEPRTLPASSRQVSVFLEIGAHDTLSGPV
RQTLRETRIPYLSCLKRPLNAVDTMQDVACALVARGYPVHLGAVNKRRST
PSHQPKYVSNLPEYPWNHQTAYKLEPRTSEEHRLKRFKPHELLGRLIPGT
NPMSPTWRNFLRTNDIPWLVDHQLESSVVLPGAGYVSMAIEAMRLFKGNH
SQDAAELQYHLRDVDIINALMIPHTSSSSSRGIEIHFSLRPCSDKDLDSI
DWYEFELWSVSAKHSWIQHCKGGISAKAVNSSRGLETSKIMSGLEPSRLE
HTKNIEPETLYQRLRDSGFQHGPTFQNIIGSRVAGERSETEFSVAPAAFE
REQQYVIHPTTLDSIFQCCYATLPVDLTKDAMFIPRSIRRVTVPSQLGTH
ASQRLFANLNCLSSNPKGSLFEGLVYAVGDDDSVIAGERQTAAFEIEQFR
LQRVTQAATTAQDAKASHPPVHSKSRWELDTNYTVPDGIRESMKIFLAQP
ELAFARNVREVAYHHIARALEQLGAKADDKWTWYHKRFFEWMGAVIQVAD
NGTLMSGSDSWYRRSEISIQSLCLEVASANASGEMVHRIGNHLCDIIQGK
LTPLELMMEDGLLNRYYEELPQLCNGSYKHLRKVVELYSVVEPGARVIEI
GGGTGGATSVVLDAFAARLEEGQGTTLLGHYDFTDISSGFFGAAKTKFAA
WEDKMSYSKLDIEQDPLEQGFAAQSYDLVVASHVLHATTSLKRTLSHVRK
LLRPGGQLVLLEGNQDSLDVQLIFGTVERWWLSEEPERQTCPYVNLNVWD
EALKAAGFTGIEFEIGDCEDPEVQFTSTILTHAKNQDPLYPSSISLVVPS
TLEPQAWLDQVASTVQRITGSAPSVETFEEVEANDDRLLIVALDHHTPFI
DTMDDKAFEKLRYLLLRSRGILWLSFGGAVDNEDPRFAQMAGLFRTLRRE
DPSKRYVRLACERPQQSWPTETLQMLAHVLQQSFDYSPSGNANLDWEYSV
KDQGLYVPRLYPDLAQDRAASGGDQPPYLQDFSYSNKTLRLQRTRRGVSG
IGSCFVETSSTVEDLPSGLIEIEQKAFGLNIVEATEDDDPAAHEGSGVVR
RLGPDTKDSGLCVGDRVCGIFRGPISNVSRAHWTCVVKIPNDLTWEEAAS
APYACSTAWLALRNIARLQKHERVLLHFVTAGVNRAALALAHNIGAEVFV
TCATDEERNILLKDYNVSSSHILPSEAASVVAAIMSQTDGQGVDVTLSSV
GGSLLKACWECTAPFGRFIQLGRADLEKSKHLDMTPFGRGVSMTGLDTLQ
YSDMRGTIFHRALAESIELLQHEGARLATSAKVFRLDEVDKAFEHIRGGS
HLGSAVILPQPGDEVHVIPKTKPSLGLDSPDSTYLIIGGLGGIGLAAAYW
MMEQGARNLMIVSRNAVAHPKGLALAQEGSKYGCNVYLRNCDISDGESVR
SLLAKVREELPPIRGVFQIAAILDDTVFERMTFEQWQKAIGPKVTGTWAL
HHNLPGLDFFVTTSSATGVLGNVSQSNYTAGGTFQDAFARYRTSLGLPAV
TIDLGPIDDVGYVAQGGDAVKMRVEKALGMKCLPIAHVLRLFEDAIRNPN
RRRTENSQVITCISGYRNLVDDPAVRKDRRLGTLRLGDATATEASVHSQS
ESSKNIDGLVSQLSTESLSESRSKEVIVDLLVAKVAELFNLEKSDIDTGD
ALTSIGVDSLVAVDFRNWLGSVVKAKVSIFEILQTASLDEFSTLNTTATL
HHVTHLPRSISFASAVSQLHNHELLIRLDPEYASHETLPSDPSTPAAKCY
RITDHMNALPAGLWDTTVKFDAHMTDLDDGVLWIITAPLGLTQRTTWRCL
RTDTLEEADRAEGVEDSEWSLVEDVEIKANRMLVGTVKGKCEENWPGAHG
KFLKHLMAEGGETKA
>AA_scaffold12_4792  locus=scaffold12:1088628:1096407:+ [translate_table: standard]
MDDKATDNEGNGDYDGSFDPIAIIDPAAFDNDFFSISGLEAQAMDPQQRL
MLEMAHETFENAGLTVKVLEKSQTGVYCASTYQDYDQILGRDPELSANTL
VAIHEACRALRMGDIDQALVGGANLILDPDKLMVQSSMQFLSQDGRCYSF
DARASGYSRGEGVAGIMLKPLSAALRDGDSVRAIVRGTSVVSDGRTPGIT
MPSMDSQVEAITKAYEQAGLTLADTIYIEAHGTGTIIGDKAEALAFATTM
GKDRTEKIFVGSVKSNLGHIENASGLASVIKTVLAIENGVIPPVPTFEKP
SEQLPLDQMGITIPREATLWPVGALKRASINSTGYGGTTCHAIIEAPPRF
HSFGASEKTRDAAETASEHRRAYLFVFSHHREGGIARWATKLKRHLTAPL
QAKNVCSPETLAFTLGCRRSHFACRAAMVAYDNHGLCGKIEDMLRGSIRE
TNFSGQHKVCFVFTGELFAQAMMTAEEEFQELGAEWKLISEISMGSEASI
VNEAHIAQPACTTLQIALVDLLITWGIRPAFVCGHSSGEIAAAYAAGVLT
RKDALRAAYFRGCAIVQLKKSHPNLDGGMLAVGLPETVARKIVDESPDQL
AIACVNSPSSVTISGDKPRLQDLQSRLTGEGVFSRMLAVDVAYHSHHVAQ
VYREYLTWISGINPRAAHNETILISSVTGQPMDGTEMGLEYWAQNLVLPV
RFSDAITSIVSTLSDGNNSTTETDLKLLVEIGPHSALEGPIKQTVKACNR
SQTTTYASALVRNQDAHESILELAGKLFSHGVRVCLRGVNHPIEEPKEAV
LTGLPPYQWFHDKVHWQESRRSKAYRFRHLPRHDLLGVPAADSIRDEPTW
RNYLRPAEIPWLKDHCIGGQKVFPGAGYIAMVVEALREIKTLSRDGQWKD
IPSAPGSEFCVQVKADICGPSKHSSTLQVFSPSSHPNDALIEANGLIFTT
LQDASKMNTGDREAPELCHELEWVIDITKTPWNAIVEHCQREAIAVEPLH
LRQKCDPFCRKAIQETLLGLSVSHEQEVTGDRRHLLRWMRSVETEPFAAV
GASADLKNMKIGAVGEAVQQMGSHLRDILLGDVNPLELALEKDLLYRCYL
DDDNLLRCHAQMIEYLQLAQLKSSELRILEVGGGTGSLTVPLLRKLSESH
GAKVGSYVFTDVSTHFIRHTKHLLEQWHSIMEFQKFDIEKAPGDQGLELN
SFDYIIASNVVHVTSSLEKTLCNLRTLLKPGGALVFIEITNPSLRWGIFG
GALPGWWLGVNDGRESSPLLCAERWDDALKAGGSSGLSQEMKDYESAEDH
EMSVLIAINTPQPERVPGFQKIAIINTKQTVELSSMLKCQFDVHNDRFSV
LQSHLSGIDANQDVYIILPHLSKQSYLEKPSETEWIALQKIVESTGTIVW
VTFGATAECSTPHHAIITGLSRSLRAEKQQCRILTIDIDPESANSTETVS
ELGGLIHKILLPTFGTSFEFESEYVIRNGTVLIPRLMPNDTLNNHIQDTV
SEYHPRLKEISHGSHPLRLRIRHPGLLDTIYWEHSQRDSAPLGEHEVQVA
FEYIGVNFRDLMASMGQLGAEMNLLVEGSGTVLKVGKAAQYRFTKGDKVC
AFGPDGLATISNLNMDHVFLSPSKLELSTSAAVLVAYLTALHCLRDVAHV
KPGDSVLIHSAAGAVGQAAIVVARHLKAGKIFLTVSSQAERDQLKEKFGI
EDDDIFCSRDHTFKRGILLRTSNRGVDVVLNSLSGDALTETASILADFGR
FVETGKRDLINNGRLEMKKLLKCITFAVVDLVLLAKSKPRVFRELITDAL
QIVSSTISSTIRPIDIKPVSELESTFRLMQAGKHVGKIVLKLDSASTVRV
QPQVPPLPKLRHDSSYLVVGGTGGLGRVLELSQSSTIIAEVQGSVSDRAF
TQEIQDLTHDRPLSGIFQGAMTPETGLSKDMTAQDWTESLSAKVEGTINL
HESSFQDLDFLILLSSIDGIAGAPALSGYCASSTFLDAFAQNRAHHGHPV
ISIDVGMIAGEGIVAENEHVAMSHRRLGLHSIKDRQNTQNGKGTHLASIE
SQDCTAPGAS
>gi|395617383|gb|AFN68301.1|polyketidesynthasePksJ[Alternariaalternata]
MNDFIDPEGTFMSASSHNGVVPIAIVGFGFKFPQDITNAESLWKLLMERRSTMTEIPQNRWNIDGFYKEH
GHRPGTVKNRGGHFLADDPARFDAPFFSVQPAEAECMDPQQRLLLETSYHALENAGIPMKAAMGTRTSVH
VGCLLQEYSQISQRDSQMPGDYRIVGSSGLAMLANRLSWFYDFSGPSMTVDTACSGGLVAFHLACQELSA
GSVDMSLVCGNNLCLLPDSTALLSSLNMMSKDSVCYSFDERASGYARGEGFGVLILKRLDTAIADGDTIR
GVVRSTGCGQDGNTPSITSPSQSAQERLIRETYARAGLDLGDTRYFEAHGTGTPVGDPCEAAAISNVFSC
RTPEDPIFVGALKSNMGHPEGASGIAGVIKTLLVLEKGIIPPNVYPERISPAVAAAGPNLKFPLVPATWP
TDGIRRASVNSFGYGGTNAHVVLDDALSFLRDHGLSGQHCTEVLDGSKGTAEPATYDGLAINSDDDSYST
GTNACSQTFADDTPPDIMDDYETAPKLFVLSAFDERAVQRSISTFEKWLRNHANDENDHRILNDVAYTLA
EKRTSFPWKTACVALPNLLSQLSWYTPTRAKQRVNLCFVFTGQGAQWDGMGRELMGYVPFRDAMLGADRY
FKSLGSKWSLIDELYLKSKDDSIIHQPELSQPICTALQVAIHDLLISWKVRASISVGHSSGEIAAAYASR
AISQESAWMIAYFRGLAVAITQTINPSQGAMIAVQAPFETWKHIMNKQNTEYPTNPVVIACYNSQSSFTL
SGTHSMIHQMAIALKQANVEVHTLKIDVAYHSHYMKPVADVYEKLLRTIEPGEQVEAQPSFVSTVTGKNI
QHLNELHTSEYWQRNLTGSVQFSAALQDICARQDASTFFFLEIGPHSVLRSPLCDILKQSGRDVAIDYSS
VLRRDHAANITALECAGKLHTIGATIDIAEVNKGSDISPKFLPSLPCYQFEDKKKYWLEGRTSIQYRQTQ
FVHHELLGSRTPDWNEHEARWTNRILLDQSPYLQDHQINGLCLMPAAGMLSMAIEATRQYYGHQTAAVSG
YKLKDVTFTKAMTLSADARGTEIQLTLRPAVVESRDVQPGSLWNQFSLFLHEDGGWHLCCTGFVAIEYGN
HHDSSEDLAECATATKEKKQAYLAASEKCRIVIDSADIYDAFSRAGLTYGPTFKGMRNVKWDQYNQATGT
IGLRDWQTHAKFSYSDPHLIHPAALDAILQMTFPAYSIYAKDSSATTVPTGFSNAWFSVKLMRDPSDAQD
VAVHAKVSGRGFRNKLFSVTAAFANTQEICFYGDLETSTIGRNSPSAGNKEGRRSLYRINWQPAEFHHLT
TLSPRLATSKSCIHIIYDELEPLQLDLMQTLRRTMSAQGDVGVALVTWSSIAQHELDKASCIFLPGLDGN
LLQRMQKDELAKIKSLLSKASTLLWITFQHQAIDQSPTEGLVSGLVRTLATESEDYRLSSISLDLETGLD
TVAANIVKVATTLLEPQIDPEDEYCEIDGRLCTPRVVDDAELTVQALPTEDTVVYVTKPWSELDSPKLTI
GAAGVLNTLHYEQTSIRINELASDDVIIQVKAVGLNMRDILVALGQVHDETFGSEIAGVVVSTGSSHDAG
FQIGDRVFGVTRDGVAQLARCKVSQLQRVPDKMSFCEAAAYPVAFCTAYYSLKQCYSMKSGDSILVHDAA
SVLGQAIIKIAAFHGYTKIFATVSTADGAFFLENTLHIPKSNIFSTDSLDLQHGILRLTNGQGVAVVVGS
EDRLSDSWPCIASFGRFVGVGEKDIFHSTANSSKDIVLPSATKNIAFVSVNFQELAKSHVFADIFKHVLM
LIGDDKVTIASPPNVFKQSEIEPAFRRIKDVDMVEKVVIEMDSDEIVVMELAQDSAKPLFRPDASYIIAG
AFGGIGQSIARWMIQHGAKHLILPSRSPVDGTGSERDHLVQELKAQGAAVYAPVCDIANRDQLRDMLMSF
AHLPAVRGCIQAAMVMRDSSFANMTMEKWHESLAPKVDGSWNLHQLLPLGLDFFIMLSSSTGIMGSFGQS
NYTVGNTYQDALAAHRMRHGQRAHALALSMVTGVGYVAQNDQVQALLRVRGMLEEVPMDDIYNLLRFCCD
PERVDTSTVGSQIITPLTLPADLRAMGIVAPLGSTRPIYHYLDTLPSRFSSDTASAEAKDRPSYKLSEAT
SLAQATDIVVEAIQTQLSSLLVVSRDDIDSQKAIYRYGVDSLSRLRGRASLLGTS
>AL_scaffold19_7914  locus=scaffold19:35278:42164:+ [translate_table: standard]
MNDFIDLEGTFMPASSPNGLVPIAIVGFGFKFPQDITNAESLWKLLMERR
STMTEIPQNRWNIEGFYKEHGHRPGTVKNRGGHFLADDPARFDAPFFSVQ
PAEAECMDPQQRLLLETSYHALENAGIPMKAAMGTRTSVHVGCLLQEYSQ
ISQRDSQMPGDYRIVGSSGLAMLANRLSWFYDFSGPSMTVDTACSGGLVA
FHLACQELSAGSVDMSLVCGNNLCLLPDSTALLSSLNMMSKDSVCYSFDE
RASGYARGEGFGVLILKRLDTAIADGDTIRGVVRSTGCGQDGNTPSITSP
SQSAQERLIRETYARAGLDLGDTRYFEAHGTGTPVGDPCEAAAISNVFSC
RTPEDPIFVGALKSNMGHPEGASGIAGVIKTLLVLEKGIIPPNVYPERIS
PAVAAAGPNLKFPLVPATWPTDGIRRASVNSFGYGGTNAHVVLDDALSFL
RDHGLSGQHCTEVLDGSKGAAEPATYDGLAINSEDGSYSTGTNAYSQSFA
DDTPPDIMDDYETAPKLFVLSAFDERAVQRSISTFEKWLCNHANDENDHR
ILNDVAYTLAEKRTSFPWKTACVALPNLLSQLSWSTPTRVKQRVSLCFVF
TGQGAQWDGMGRELMGYAPFRDAMLGADRYFKSLGSKWSLIDELYLKSKD
DSIIHQPELSQPICTALQVAIHDLLISWKVRASISVGHSSGEIAAAYASR
AISQESAWMIAYFRGLAVAITQTINPSQGTMIAVQAPFETWKHIMNKQNA
EYPTNPVVIACYNSQSSFTLSGTHSMIHQMAIALKQANVEVHTLKIDVAY
HSHHMKPVADVYEKLLRTIEPGEQVEAQPSFVSTVTGKNIQQLNELHTSE
YWQRNLTGSVQFSAALQDICARQDASTCFFLEIGPHSVLRSPLRDILKQS
GRDVAIDYSSVLRRDHAANITALECAGKLHTIGATIDIAEVNKDSDISPK
FLPSLPCYQFEDKKRYWLEGRTSIQYRQTQFVHHELLGSRTPDWNEHEAR
WTNRILLDQSPYLQDHQINGLCLMPAAGMLSMAIEATRQYYGHQTAAVSG
YKLKDVTFTKAMTLSADARGTEIQLTLRPAVVESRDVQPGSLWNQFSLFL
HEDGGWHLCCTGFVAIEYGNHHDSSGDLAECATATKEKKQAYLAASEKCR
IVIDSADIYDAFSRAGLTYGPTFKGMRNVKWDQHNQATGTIGLRDWQTHA
KFSYSDPHLIHPAALDAILQMTFPAYSIYAKDSSATTVPTGFSNAWFSVK
LMRDSSDAQDVAVHAKVSGRGFRNKLFSVTAAFANTQEICFYGDLETSTI
GRNSPSAGNKEGRRSLYRINWQPAEFHHLTTLSPRLATSKSCIHIIYDEL
VPLQLDLMHTLRRTMSAQGDVGVALVTWSSIAQHELDKASCIFLPGLDGN
LLQRMQKDELAKIKSLLSKASTLLWITFQHQAIDQSPTEGLVSGLVRTLA
TESEDYRLSSISLDLETGLDTVAANIVKVTTTLLEPQIDPEDEYCEIDGR
LCTPRVVDDAELTVQALPTEDTVVYVTKPWSELDSPKLTIGAAGVLNTLH
YEQTSIRINELASDDVVIQVKAVGLNMRDILVALGQVHDETFGSEIAGVV
VSTGSSHDAGFQIGDRVFGVTRDGVAQLARCKVSQLQRVPDKMSFCEAAA
YPVAFCTAYYSLKQCCSMKSGDSILVHDAASVLGQAIIKIAAFHGYTKIF
ATVSTADGAFFLENTLHIPKSNIFSTDSLDLQHGILRLTNGQGVAVVVGS
EDRLSDSWPCIASFGRFVGVGEKDIFHSTANSSKDIVLPSTTKNIAFVSV
NFQELAKSHVFADIFEHVLMLIGDDKVTITSPPNVFKQSEIEPAFRRIKD
VDMVEKVVIEMDSDEIVVMELAQDSAKPLFRPDASYIIAGAFGGIGQSIA
RWMIQHGAKHLILPSRSPVDGTGSERDHLVQELKAQGAAVYAPMCDIANR
DQLRDMLMSFAHLPAVRGCIQAAMVMRDSSFANMTMEKWHESLAPKVDGS
WNLHQLLPLGLDFFIMLSSSTGIMGSFGQSNYTVGNTYQDALAAHRMRHG
QRAHALALSMVTGVGYVAQNDQVQALLRVRGMLEEVPMDDIYNLLRFCCD
PERVDTSTVGSQIITPLTLPADLRAMGIVAPLGSTRPIYHYLDTLPSRFS
SDTASAEAKDRPSYKLSEATSLAQATDIVVEAIQTQLSSLLVVSRDDIDS
QKAIYRYGVDSLVAVEMRNWFSKAIGADVGTTDIMSDISIWLLAVKVAGK
SKFVRDELKE
>AA_scaffold4_10765  locus=scaffold4:1335940:1342826:+ [translate_table: standard]
MNDFVDPEGTFMPASSPNGLVPIAIVGFGFKFPQDITNAESLWKLLMERR
STMTEIPQNRWNIEGFYKEHGHRPGTVKNRGGHFLADDPARFDAPFFSVQ
PAEAECMDPQQRLLLETSYHALENAGIPMKAAMGTRTSVHVGCLLQEYSQ
ISQRDSQMPGDYRIVGSSGLAMLANRLSWFYDFSGPSMTVDTACSGGLVA
FHLACQELSAGSVDMSLVCGNNLCLLPDSTALLSSLNMMSKDSVCYSFDE
RASGYARGEGFGVLILKRLDTAIADGDTIRGVVRSTGCGQDGNTPSITSP
SQSAQERLIRETYARAGLDLGDTRYFEAHGTGTPVGDPCEAAAISNVFSC
RTPEDPIFVGALKSNMGHPEGASGIAGVIKTLLVLEKGIIPPNVYPERIS
PAVAAAGPNLKFPLVPATWPTDGIRRASVNSFGYGGTNAHVVLDDALSFL
RDHGLSGQHCTEVLDGSKGAAEPATYDGLAINSEDGSYSTGTNAYSQSFA
DDTPPDIMDDYETAPKLFVLSAFDERAVQRSIPTFEKWLCNHANDENDHR
ILNDVAYTLAEKRTSFPWKTACVALPNLLSQLSWSTPTRVKQRVNLCFVF
TGQGAQWDGMGRELMGYAPFRDAMLGADRYFKSLGSKWSLIDELYLKSKD
DSIIHQPELSQPICTALQVAIHDLLISWKVRASISVGHSSGEIAAAYASR
AISQESAWMIAYFRGLAVAITQTINPSQGAMIAVQAPFETWKHIMNKQNA
EYPTNPVVIACYNSQSSFTLSGTHSMIHQMAIALKQANVEVHTLKIDVAY
HSHHMKPVADVYEKLLRTIEPGEQVEAQPSFVSTVTGKNIQQLNELHTSE
YWQRNLTGSVQFSAALQDICARQDASTCFFLEIGPHSVLRSPLRDILKQS
GRDVAIDYSSVLRRDHAANITALECAGKLHTIGATIDIAEVNKDSDISPK
FLPSLPCYQFEDKKRYWLEGRTSIQYRQTQFVHHELLGSRTPDWNEHEAR
WTNRILLDQSPYLQDHQINGLCLMPAAGMLSMAIEATRQYYGHQTAAVSG
YKLKDVTFTKAMTLSADARGTEIQLTLRPAVVESRDVQPGSLWNQFSLFL
HEDGGWHLCCTGFVAIEYGNHHDSSGDLAECATATKEKKQAYLAASEKCR
IVIDSADIYDAFSRAGLTYGPTFKGMRNVKWDQHNQATGTIGLRDWQTHA
KFSYSDPHLIHPAALDAILQMTFPAYSIYAKDSSATTVPTGFSNAWFSVK
LMRDSSDAQDVAVHAKVSGRGFRNKLFSVTAAFANTQEICFYGDLETSTI
GRNSPSAGNKEGRRSLYRINWQPAEFHHLTTLSPRLATSKSCIHIIYDEL
EPLQLDLMHTLRRTMSAQGDVGVALVTWSSIAQHELDKASCIFLPGLDGN
LLQRMQKDELAKIKSLLSKASTLLWITFQHQAIDQSPTEGLVSGLVRTLA
TESEDYRLSSISLDLETGLDTVAANIVKVATTLLEPQIDPEDEYCEIDGR
LCTPRVVDDAELTVQALPTEDTVVYVTKPWSELDSPKLTIGAAGVLNTLH
YEQTSIRINELASDDVIIQVKAVGLNMRDILVALGQVHDETFGSEIAGVV
VSTGSSHDAGFQIGDRVFGVTRDGVAQLARCKVSQLQRVPDKMSFCEAAA
YPVAFCTAYYSLKQCYSMKSGDSILVHDAASVLGQAIIKIAAFHGYTKIF
ATVSTADGAFFLENTLHIPKSNIFSTDSLDLQHGILRLTNGQGVAVVVGS
EDRLSDSWPCIASFGRFVGVGEKDIFHSTANSSKDIVLPSTTKNIAFVSV
NFQELAKSHVFADIFKHVLMLIGDDKVTIASPPNVFKQSEIEPAFRRIKD
VDMVEKVVIEMDSDEIVVMELAQDSAKPLFRPDASYIIAGAFGGIGQSIA
RWMIQHGAKHLILPSRSPVDGTGSERDHLVQELKAQGAAVYAPVCDIANR
DQLRDMLMSFAHLPAVRGCIQAAMVMRDSSFANMTMEKWHESLAPKVDGS
WNLHQLLPLGLDFFIMLSSSTGIMGSFGQSNYTVGNTYQDALAAHRMRHG
QRAHALALSMVTGVGYVAQNDQVQALLRVRGMLEEVPMDDIYNLLRFCCD
PERVDTSTVGSQIITPLTLPADLRAMGIVAPLGSTRPIYHYLDTLPSRFS
SDTASAEAKDRPSYKLSEATSLAQATDIVVEAIQTQLSSLLVVSRDDIDS
QKAIYRYGVDSLVAVEMRNWFSKAIGADVGTTDIMSDISIWLLAVKVAGK
SKFVRDELKE
>AA_scaffold21_8045  locus=scaffold21:281102:289346:+ [translate_table: standard]
MEPIAIVGLAFKLPQDIEDEASFWHILEQGQSMMTEWPKSRVDVNAFARS
PEASLNTLTSTRGHFLRQNLASFDAPFFSISSKEASAMDPQQRMLLETSY
HALENGSAGIPLSRIAGTETGVFVGTMESDYHRMISKDPDDAPMTTATGI
SVSIMANRLSWYFDLKGPSMQLNTACSSSMIAVDLGCQSIRSGQTSTVLV
AGSSLMLDPEYSLYLSNMNMLSPDGICHSFDDRANGYSRGEGVIVMILKK
LSTAISDGDNIRAVIRGTGSNQDGRTPGITQPSSVSQENLIRHTYRTCNL
GFESTRYIEAHGQSLQCPQTLSSGTGTQIGDAMEMRALGAVFRTTRSPKA
PLFVGSVKTNIGHLEGGSGLAGIAKSILILEKGFIPPNALFERLNTKVNA
KRNNIQSYNLSLLGTDSCKVPESCIRWPGEGLRRISVNSFGFGGSNAHAI
LDDAYHTLETLTILGETETQSTKGSEKKTDGNTVSNGTSPNYRQILVFTA
RDEAALKRIHQQYAEYYDRSIVGAPRMLDDLAYTLAARRNTMAMRSFIVA
DSDSSSSSLGLPNLNCVRSLGEPQLCFVFTGQGAQYVNMGLELIDYPVFK
DVLTQADRVFQSTGAEWSLFDEMKSGERINLPQFSQPLCTALQIALVELL
KSFHIAPVAVVGHSSGEIAAAYAIGALSLESACRVSYHRGRLSDQLAAQL
ASSIKTGAMMSANLQEGQVRAYIDKYRLDANIRVACVNSPSNVTLAGPEA
DVDALKCHLDDDRIFAQKLNTGIAYHTAVMNEMAQEYVSCLSNLVESTPG
SCATLMVSSVTGQRVTATDLCTAQYWTDNLTSPVRFLDALQYLAIAAPKL
DGIKAISDYIEVGPHGALRRPIKETLSQVPNYRTFAYVSILSKLVSPIKT
TMEVAGHLFTRGYPVSIAAVNRYTASSNLPMLLSDTPKYPFDRTQQHWFE
SRLSRDWRLRGAAPRSVLGIRVTDWNPLEPRWRKMLSTQEMPWIAEHVVS
GVIVFPAAGMIVMALEAVKQTVQSHQTLSAFLVKEATFATPIFVDTERKT
EVVTQLRPIKAAYEREALRFDVVIFSIDDSGRWTECFKATVHAQPKTGAT
SEVDGGLEARETAETCVSRYKEAKLSCTKRINSQDFYEWLDRQGLSYGEA
FALSKDIFWDESELCVSRVDNSEEPYEGVVHPTVLDNCLQLCCTAPSGGL
TKKLSTFVPSSMRDLWVSATGWQHPQTNSIRIMTQAKPNIQMTGLNCSMM
AFSEPGQLLCDAEHLGMSAVAGKASADGDQKRLVHSIDWKPQLSLLTKQQ
LSEHCRSNNKDDETSEIEYCISLEDAIRTRLQRILPQLQGLVEPGTPTHL
KKFVMWIERQLRQTPGKAADEVSDAELGLRLERLRESRPSWRLCLEVLDN
LPSIIRGETDALGLLFTTPVAHDLYDAFFRRTCNEKLSRYLELTVHQNPN
QKILEVGAGTGGMTNQILTMLHQIEQRTGGTSFREYVYTDISPAYFEGAR
ERFANYGSRMTFKTIDLERDISANIEPGSCDMVFAGSVLHATKNLAKTMR
NLRRALKPGGQLVFLEITQAPECFPMSFGFGVLPGWWCAEETSREWCPTL
TEVQWDVLLKKTGFTGNELLVKDYEDPRANYVTIITSTAEKTPKALIEVS
RVLLIINNDDEQQENLARAVSTAISACFTCQVIVFTLSHIAEAEVGPSDC
ILFLADMQGSILAEPSKDEFRLIQTWLQQSKHLLWVTAALTSQQFSPRTS
IKDGLLRVIRAENNSKRIISLTLEHDSSDLQVCQQCIAQVFRSAFEDASP
ELEYTVRDGKIMTGRLVFEAGLNRDVVSCMLPITRHEAWLPGPPLKLHVA
SRGSLESLCFIEDQYPTELGPTEIEIETQAWAVGFRDVFGALGRLDENEF
GTDCAGKVRRVGSKCTQLRPGDRVSTSMFGCMRTFVYCDEGDAIKVPDTL
SLEEACGVINPVMTAWHSLVDVARLQKGEKILIHAASGGTGQVAIQVAQM
LGAEVYATVGYDHKKELLIERYGIPATNIFYSRDLSFAQGIMRVTNGYGV
DVVLNSLVGEGQKSSWECVAPYGRFVEIGKADIYANSPLPMASFARNRTF
SAVDLRDLAFHRPEASRALFHKTMNLVQEKAIVCPTPLNKFPVSAIEDAF
RYMQTGRSTGRVIVTLGHGDVKNLINRPAWTFDPEAAYLVVGGLGGVGRS
ILRWMISRGAKQLIVPSRSGPRGEAAFKIVIDAIKLGVTILTPSCDVSDM
ASLKLMLDECAPVVGPIRGCINAAMVLQDSIFDNMTHAQWKKTIDSKVTS
SWNLHALLPNDLDFFILLSSAAGVLGNAGQSNYAAGCTFQDALSSFRKSQ
GRKAVSIDLGLMSTVGFVAENEGVKKTLERYEGLRAIDEAEFLALMDILC
DLEHPPNLSTINGQVTMGITTPADLALDNGTMPMEHMHQSLFAYFVQTEA
MASSSMQANGVNSAALFRQAESVEEMDRIVVESLVRKIARALSMSLEDVD
TDKALHLYGVDSLVAVEIRNWITKEFVADVPVFELMSGKSILAIAQLVTK
NSQIRKTVAKA
